# Supplementary material for: Assessment of segregation variance estimates from derivation, simulations, and empirical data in autotetraploid species exemplified in potato
Source: Genetics. 2026 Feb 6;232(4):iyag031. doi: 10.1093/genetics/iyag031 (PMC13050197; doi:10.1093/genetics/iyag031)
Supplement: iyag031_Supplementary_Data [file iyag031_supplementary_data.zip]

Archive with 4 entries (4 files):
- Table_S6_GENETICS-2025-308796.xlsx
- Supplemental_Material_GENETICS-2025-308796.pdf
- Table_S1_GENETICS-2025-308796.xlsx
- Table_S5_GENETICS-2025-308796.xlsx
