# Supplementary material for: Assessment of segregation variance estimates from derivation, simulations, and empirical data in autotetraploid species exemplified in potato
Source: Genetics. 2026 Feb 6;232(4):iyag031. doi: 10.1093/genetics/iyag031 (PMC13050197; doi:10.1093/genetics/iyag031)
Supplement: iyag031_Supplementary_Data [file iyag031_supplementary_data.zip › Table_S6_GENETICS-2025-308796.xlsx]

## Sheet: Table_S6_all_genotypes_136x136_
Genotype k	Parent 1		Parent 2		Genotype
	Gamete	Probability	Gamete	Probability	x_A	x_B	Probability
1	A1(P1)B1(P1)/A1(P1)B1(P1)	1/108*27*alpha*(1-c)^2	A1(P2)B1(P2)/A1(P2)B1(P2)	1/108*27*alpha*(1-c)^2	[A1(P1) + A1(P1) + A1(P2) + A1(P2)]	[B1(P1) + B1(P1) + B1(P2) + B1(P2)]	1/16*alpha^2*(1-c)^4
2	A2(P1)B2(P1)/A2(P1)B2(P1)	1/108*27*alpha*(1-c)^2	A1(P2)B1(P2)/A1(P2)B1(P2)	1/108*27*alpha*(1-c)^2	[A2(P1) + A2(P1) + A1(P2) + A1(P2)]	[B2(P1) + B2(P1) + B1(P2) + B1(P2)]	1/16*alpha^2*(1-c)^4
3	A3(P1)B3(P1)/A3(P1)B3(P1)	1/108*27*alpha*(1-c)^2	A1(P2)B1(P2)/A1(P2)B1(P2)	1/108*27*alpha*(1-c)^2	[A3(P1) + A3(P1) + A1(P2) + A1(P2)]	[B3(P1) + B3(P1) + B1(P2) + B1(P2)]	1/16*alpha^2*(1-c)^4
4	A4(P1)B4(P1)/A4(P1)B4(P1)	1/108*27*alpha*(1-c)^2	A1(P2)B1(P2)/A1(P2)B1(P2)	1/108*27*alpha*(1-c)^2	[A4(P1) + A4(P1) + A1(P2) + A1(P2)]	[B4(P1) + B4(P1) + B1(P2) + B1(P2)]	1/16*alpha^2*(1-c)^4
5	A1(P1)B2(P1)/A1(P1)B2(P1)	1/108*3*alpha*c^2	A1(P2)B1(P2)/A1(P2)B1(P2)	1/108*27*alpha*(1-c)^2	[A1(P1) + A1(P1) + A1(P2) + A1(P2)]	[B2(P1) + B2(P1) + B1(P2) + B1(P2)]	1/144*alpha^2*c^2*(1-c)^2
6	A1(P1)B3(P1)/A1(P1)B3(P1)	1/108*3*alpha*c^2	A1(P2)B1(P2)/A1(P2)B1(P2)	1/108*27*alpha*(1-c)^2	[A1(P1) + A1(P1) + A1(P2) + A1(P2)]	[B3(P1) + B3(P1) + B1(P2) + B1(P2)]	1/144*alpha^2*c^2*(1-c)^2
7	A1(P1)B4(P1)/A1(P1)B4(P1)	1/108*3*alpha*c^2	A1(P2)B1(P2)/A1(P2)B1(P2)	1/108*27*alpha*(1-c)^2	[A1(P1) + A1(P1) + A1(P2) + A1(P2)]	[B4(P1) + B4(P1) + B1(P2) + B1(P2)]	1/144*alpha^2*c^2*(1-c)^2
8	A2(P1)B1(P1)/A2(P1)B1(P1)	1/108*3*alpha*c^2	A1(P2)B1(P2)/A1(P2)B1(P2)	1/108*27*alpha*(1-c)^2	[A2(P1) + A2(P1) + A1(P2) + A1(P2)]	[B1(P1) + B1(P1) + B1(P2) + B1(P2)]	1/144*alpha^2*c^2*(1-c)^2
9	A2(P1)B3(P1)/A2(P1)B3(P1)	1/108*3*alpha*c^2	A1(P2)B1(P2)/A1(P2)B1(P2)	1/108*27*alpha*(1-c)^2	[A2(P1) + A2(P1) + A1(P2) + A1(P2)]	[B3(P1) + B3(P1) + B1(P2) + B1(P2)]	1/144*alpha^2*c^2*(1-c)^2
10	A2(P1)B4(P1)/A2(P1)B4(P1)	1/108*3*alpha*c^2	A1(P2)B1(P2)/A1(P2)B1(P2)	1/108*27*alpha*(1-c)^2	[A2(P1) + A2(P1) + A1(P2) + A1(P2)]	[B4(P1) + B4(P1) + B1(P2) + B1(P2)]	1/144*alpha^2*c^2*(1-c)^2
11	A3(P1)B1(P1)/A3(P1)B1(P1)	1/108*3*alpha*c^2	A1(P2)B1(P2)/A1(P2)B1(P2)	1/108*27*alpha*(1-c)^2	[A3(P1) + A3(P1) + A1(P2) + A1(P2)]	[B1(P1) + B1(P1) + B1(P2) + B1(P2)]	1/144*alpha^2*c^2*(1-c)^2
12	A3(P1)B2(P1)/A3(P1)B2(P1)	1/108*3*alpha*c^2	A1(P2)B1(P2)/A1(P2)B1(P2)	1/108*27*alpha*(1-c)^2	[A3(P1) + A3(P1) + A1(P2) + A1(P2)]	[B2(P1) + B2(P1) + B1(P2) + B1(P2)]	1/144*alpha^2*c^2*(1-c)^2
13	A3(P1)B4(P1)/A3(P1)B4(P1)	1/108*3*alpha*c^2	A1(P2)B1(P2)/A1(P2)B1(P2)	1/108*27*alpha*(1-c)^2	[A3(P1) + A3(P1) + A1(P2) + A1(P2)]	[B4(P1) + B4(P1) + B1(P2) + B1(P2)]	1/144*alpha^2*c^2*(1-c)^2
14	A4(P1)B1(P1)/A4(P1)B1(P1)	1/108*3*alpha*c^2	A1(P2)B1(P2)/A1(P2)B1(P2)	1/108*27*alpha*(1-c)^2	[A4(P1) + A4(P1) + A1(P2) + A1(P2)]	[B1(P1) + B1(P1) + B1(P2) + B1(P2)]	1/144*alpha^2*c^2*(1-c)^2
15	A4(P1)B2(P1)/A4(P1)B2(P1)	1/108*3*alpha*c^2	A1(P2)B1(P2)/A1(P2)B1(P2)	1/108*27*alpha*(1-c)^2	[A4(P1) + A4(P1) + A1(P2) + A1(P2)]	[B2(P1) + B2(P1) + B1(P2) + B1(P2)]	1/144*alpha^2*c^2*(1-c)^2
16	A4(P1)B3(P1)/A4(P1)B3(P1)	1/108*3*alpha*c^2	A1(P2)B1(P2)/A1(P2)B1(P2)	1/108*27*alpha*(1-c)^2	[A4(P1) + A4(P1) + A1(P2) + A1(P2)]	[B3(P1) + B3(P1) + B1(P2) + B1(P2)]	1/144*alpha^2*c^2*(1-c)^2
17	A1(P1)B1(P1)/A1(P1)B2(P1)	1/108*18*alpha*c*(1-c)	A1(P2)B1(P2)/A1(P2)B1(P2)	1/108*27*alpha*(1-c)^2	[A1(P1) + A1(P1) + A1(P2) + A1(P2)]	[B1(P1) + B2(P1) + B1(P2) + B1(P2)]	1/24*alpha^2*c*(1-c)^3
18	A1(P1)B1(P1)/A1(P1)B3(P1)	1/108*18*alpha*c*(1-c)	A1(P2)B1(P2)/A1(P2)B1(P2)	1/108*27*alpha*(1-c)^2	[A1(P1) + A1(P1) + A1(P2) + A1(P2)]	[B1(P1) + B3(P1) + B1(P2) + B1(P2)]	1/24*alpha^2*c*(1-c)^3
19	A1(P1)B1(P1)/A1(P1)B4(P1)	1/108*18*alpha*c*(1-c)	A1(P2)B1(P2)/A1(P2)B1(P2)	1/108*27*alpha*(1-c)^2	[A1(P1) + A1(P1) + A1(P2) + A1(P2)]	[B1(P1) + B4(P1) + B1(P2) + B1(P2)]	1/24*alpha^2*c*(1-c)^3
20	A2(P1)B2(P1)/A2(P1)B1(P1)	1/108*18*alpha*c*(1-c)	A1(P2)B1(P2)/A1(P2)B1(P2)	1/108*27*alpha*(1-c)^2	[A2(P1) + A2(P1) + A1(P2) + A1(P2)]	[B2(P1) + B1(P1) + B1(P2) + B1(P2)]	1/24*alpha^2*c*(1-c)^3
21	A2(P1)B2(P1)/A2(P1)B3(P1)	1/108*18*alpha*c*(1-c)	A1(P2)B1(P2)/A1(P2)B1(P2)	1/108*27*alpha*(1-c)^2	[A2(P1) + A2(P1) + A1(P2) + A1(P2)]	[B2(P1) + B3(P1) + B1(P2) + B1(P2)]	1/24*alpha^2*c*(1-c)^3
22	A2(P1)B2(P1)/A2(P1)B4(P1)	1/108*18*alpha*c*(1-c)	A1(P2)B1(P2)/A1(P2)B1(P2)	1/108*27*alpha*(1-c)^2	[A2(P1) + A2(P1) + A1(P2) + A1(P2)]	[B2(P1) + B4(P1) + B1(P2) + B1(P2)]	1/24*alpha^2*c*(1-c)^3
23	A3(P1)B3(P1)/A3(P1)B1(P1)	1/108*18*alpha*c*(1-c)	A1(P2)B1(P2)/A1(P2)B1(P2)	1/108*27*alpha*(1-c)^2	[A3(P1) + A3(P1) + A1(P2) + A1(P2)]	[B3(P1) + B1(P1) + B1(P2) + B1(P2)]	1/24*alpha^2*c*(1-c)^3
24	A3(P1)B3(P1)/A3(P1)B2(P1)	1/108*18*alpha*c*(1-c)	A1(P2)B1(P2)/A1(P2)B1(P2)	1/108*27*alpha*(1-c)^2	[A3(P1) + A3(P1) + A1(P2) + A1(P2)]	[B3(P1) + B2(P1) + B1(P2) + B1(P2)]	1/24*alpha^2*c*(1-c)^3
25	A3(P1)B3(P1)/A3(P1)B4(P1)	1/108*18*alpha*c*(1-c)	A1(P2)B1(P2)/A1(P2)B1(P2)	1/108*27*alpha*(1-c)^2	[A3(P1) + A3(P1) + A1(P2) + A1(P2)]	[B3(P1) + B4(P1) + B1(P2) + B1(P2)]	1/24*alpha^2*c*(1-c)^3
26	A4(P1)B4(P1)/A4(P1)B1(P1)	1/108*18*alpha*c*(1-c)	A1(P2)B1(P2)/A1(P2)B1(P2)	1/108*27*alpha*(1-c)^2	[A4(P1) + A4(P1) + A1(P2) + A1(P2)]	[B4(P1) + B1(P1) + B1(P2) + B1(P2)]	1/24*alpha^2*c*(1-c)^3
27	A4(P1)B4(P1)/A4(P1)B2(P1)	1/108*18*alpha*c*(1-c)	A1(P2)B1(P2)/A1(P2)B1(P2)	1/108*27*alpha*(1-c)^2	[A4(P1) + A4(P1) + A1(P2) + A1(P2)]	[B4(P1) + B2(P1) + B1(P2) + B1(P2)]	1/24*alpha^2*c*(1-c)^3
28	A4(P1)B4(P1)/A4(P1)B3(P1)	1/108*18*alpha*c*(1-c)	A1(P2)B1(P2)/A1(P2)B1(P2)	1/108*27*alpha*(1-c)^2	[A4(P1) + A4(P1) + A1(P2) + A1(P2)]	[B4(P1) + B3(P1) + B1(P2) + B1(P2)]	1/24*alpha^2*c*(1-c)^3
29	A1(P1)B2(P1)/A1(P1)B3(P1)	1/108*6*alpha*c^2	A1(P2)B1(P2)/A1(P2)B1(P2)	1/108*27*alpha*(1-c)^2	[A1(P1) + A1(P1) + A1(P2) + A1(P2)]	[B2(P1) + B3(P1) + B1(P2) + B1(P2)]	1/72*alpha^2*c^2*(1-c)^2
30	A1(P1)B2(P1)/A1(P1)B4(P1)	1/108*6*alpha*c^2	A1(P2)B1(P2)/A1(P2)B1(P2)	1/108*27*alpha*(1-c)^2	[A1(P1) + A1(P1) + A1(P2) + A1(P2)]	[B2(P1) + B4(P1) + B1(P2) + B1(P2)]	1/72*alpha^2*c^2*(1-c)^2
31	A1(P1)B3(P1)/A1(P1)B4(P1)	1/108*6*alpha*c^2	A1(P2)B1(P2)/A1(P2)B1(P2)	1/108*27*alpha*(1-c)^2	[A1(P1) + A1(P1) + A1(P2) + A1(P2)]	[B3(P1) + B4(P1) + B1(P2) + B1(P2)]	1/72*alpha^2*c^2*(1-c)^2
32	A2(P1)B1(P1)/A2(P1)B3(P1)	1/108*6*alpha*c^2	A1(P2)B1(P2)/A1(P2)B1(P2)	1/108*27*alpha*(1-c)^2	[A2(P1) + A2(P1) + A1(P2) + A1(P2)]	[B1(P1) + B3(P1) + B1(P2) + B1(P2)]	1/72*alpha^2*c^2*(1-c)^2
33	A2(P1)B1(P1)/A2(P1)B4(P1)	1/108*6*alpha*c^2	A1(P2)B1(P2)/A1(P2)B1(P2)	1/108*27*alpha*(1-c)^2	[A2(P1) + A2(P1) + A1(P2) + A1(P2)]	[B1(P1) + B4(P1) + B1(P2) + B1(P2)]	1/72*alpha^2*c^2*(1-c)^2
34	A2(P1)B3(P1)/A2(P1)B4(P1)	1/108*6*alpha*c^2	A1(P2)B1(P2)/A1(P2)B1(P2)	1/108*27*alpha*(1-c)^2	[A2(P1) + A2(P1) + A1(P2) + A1(P2)]	[B3(P1) + B4(P1) + B1(P2) + B1(P2)]	1/72*alpha^2*c^2*(1-c)^2
35	A3(P1)B1(P1)/A3(P1)B2(P1)	1/108*6*alpha*c^2	A1(P2)B1(P2)/A1(P2)B1(P2)	1/108*27*alpha*(1-c)^2	[A3(P1) + A3(P1) + A1(P2) + A1(P2)]	[B1(P1) + B2(P1) + B1(P2) + B1(P2)]	1/72*alpha^2*c^2*(1-c)^2
36	A3(P1)B1(P1)/A3(P1)B4(P1)	1/108*6*alpha*c^2	A1(P2)B1(P2)/A1(P2)B1(P2)	1/108*27*alpha*(1-c)^2	[A3(P1) + A3(P1) + A1(P2) + A1(P2)]	[B1(P1) + B4(P1) + B1(P2) + B1(P2)]	1/72*alpha^2*c^2*(1-c)^2
37	A3(P1)B2(P1)/A3(P1)B4(P1)	1/108*6*alpha*c^2	A1(P2)B1(P2)/A1(P2)B1(P2)	1/108*27*alpha*(1-c)^2	[A3(P1) + A3(P1) + A1(P2) + A1(P2)]	[B2(P1) + B4(P1) + B1(P2) + B1(P2)]	1/72*alpha^2*c^2*(1-c)^2
38	A4(P1)B1(P1)/A4(P1)B2(P1)	1/108*6*alpha*c^2	A1(P2)B1(P2)/A1(P2)B1(P2)	1/108*27*alpha*(1-c)^2	[A4(P1) + A4(P1) + A1(P2) + A1(P2)]	[B1(P1) + B2(P1) + B1(P2) + B1(P2)]	1/72*alpha^2*c^2*(1-c)^2
39	A4(P1)B1(P1)/A4(P1)B3(P1)	1/108*6*alpha*c^2	A1(P2)B1(P2)/A1(P2)B1(P2)	1/108*27*alpha*(1-c)^2	[A4(P1) + A4(P1) + A1(P2) + A1(P2)]	[B1(P1) + B3(P1) + B1(P2) + B1(P2)]	1/72*alpha^2*c^2*(1-c)^2
40	A4(P1)B2(P1)/A4(P1)B3(P1)	1/108*6*alpha*c^2	A1(P2)B1(P2)/A1(P2)B1(P2)	1/108*27*alpha*(1-c)^2	[A4(P1) + A4(P1) + A1(P2) + A1(P2)]	[B2(P1) + B3(P1) + B1(P2) + B1(P2)]	1/72*alpha^2*c^2*(1-c)^2
41	A1(P1)B1(P1)/A2(P1)B1(P1)	1/108*6*(1-alpha)*c*(1-c)	A1(P2)B1(P2)/A1(P2)B1(P2)	1/108*27*alpha*(1-c)^2	[A1(P1) + A2(P1) + A1(P2) + A1(P2)]	[B1(P1) + B1(P1) + B1(P2) + B1(P2)]	1/72*alpha*(1-alpha)*c*(1-c)^3
42	A1(P1)B1(P1)/A3(P1)B1(P1)	1/108*6*(1-alpha)*c*(1-c)	A1(P2)B1(P2)/A1(P2)B1(P2)	1/108*27*alpha*(1-c)^2	[A1(P1) + A3(P1) + A1(P2) + A1(P2)]	[B1(P1) + B1(P1) + B1(P2) + B1(P2)]	1/72*alpha*(1-alpha)*c*(1-c)^3
43	A1(P1)B1(P1)/A4(P1)B1(P1)	1/108*6*(1-alpha)*c*(1-c)	A1(P2)B1(P2)/A1(P2)B1(P2)	1/108*27*alpha*(1-c)^2	[A1(P1) + A4(P1) + A1(P2) + A1(P2)]	[B1(P1) + B1(P1) + B1(P2) + B1(P2)]	1/72*alpha*(1-alpha)*c*(1-c)^3
44	A2(P1)B2(P1)/A1(P1)B2(P1)	1/108*6*(1-alpha)*c*(1-c)	A1(P2)B1(P2)/A1(P2)B1(P2)	1/108*27*alpha*(1-c)^2	[A2(P1) + A1(P1) + A1(P2) + A1(P2)]	[B2(P1) + B2(P1) + B1(P2) + B1(P2)]	1/72*alpha*(1-alpha)*c*(1-c)^3
45	A2(P1)B2(P1)/A3(P1)B2(P1)	1/108*6*(1-alpha)*c*(1-c)	A1(P2)B1(P2)/A1(P2)B1(P2)	1/108*27*alpha*(1-c)^2	[A2(P1) + A3(P1) + A1(P2) + A1(P2)]	[B2(P1) + B2(P1) + B1(P2) + B1(P2)]	1/72*alpha*(1-alpha)*c*(1-c)^3
46	A2(P1)B2(P1)/A4(P1)B2(P1)	1/108*6*(1-alpha)*c*(1-c)	A1(P2)B1(P2)/A1(P2)B1(P2)	1/108*27*alpha*(1-c)^2	[A2(P1) + A4(P1) + A1(P2) + A1(P2)]	[B2(P1) + B2(P1) + B1(P2) + B1(P2)]	1/72*alpha*(1-alpha)*c*(1-c)^3
47	A3(P1)B3(P1)/A1(P1)B3(P1)	1/108*6*(1-alpha)*c*(1-c)	A1(P2)B1(P2)/A1(P2)B1(P2)	1/108*27*alpha*(1-c)^2	[A3(P1) + A1(P1) + A1(P2) + A1(P2)]	[B3(P1) + B3(P1) + B1(P2) + B1(P2)]	1/72*alpha*(1-alpha)*c*(1-c)^3
48	A3(P1)B3(P1)/A2(P1)B3(P1)	1/108*6*(1-alpha)*c*(1-c)	A1(P2)B1(P2)/A1(P2)B1(P2)	1/108*27*alpha*(1-c)^2	[A3(P1) + A2(P1) + A1(P2) + A1(P2)]	[B3(P1) + B3(P1) + B1(P2) + B1(P2)]	1/72*alpha*(1-alpha)*c*(1-c)^3
49	A3(P1)B3(P1)/A4(P1)B3(P1)	1/108*6*(1-alpha)*c*(1-c)	A1(P2)B1(P2)/A1(P2)B1(P2)	1/108*27*alpha*(1-c)^2	[A3(P1) + A4(P1) + A1(P2) + A1(P2)]	[B3(P1) + B3(P1) + B1(P2) + B1(P2)]	1/72*alpha*(1-alpha)*c*(1-c)^3
50	A4(P1)B4(P1)/A1(P1)B4(P1)	1/108*6*(1-alpha)*c*(1-c)	A1(P2)B1(P2)/A1(P2)B1(P2)	1/108*27*alpha*(1-c)^2	[A4(P1) + A1(P1) + A1(P2) + A1(P2)]	[B4(P1) + B4(P1) + B1(P2) + B1(P2)]	1/72*alpha*(1-alpha)*c*(1-c)^3
51	A4(P1)B4(P1)/A2(P1)B4(P1)	1/108*6*(1-alpha)*c*(1-c)	A1(P2)B1(P2)/A1(P2)B1(P2)	1/108*27*alpha*(1-c)^2	[A4(P1) + A2(P1) + A1(P2) + A1(P2)]	[B4(P1) + B4(P1) + B1(P2) + B1(P2)]	1/72*alpha*(1-alpha)*c*(1-c)^3
52	A4(P1)B4(P1)/A3(P1)B4(P1)	1/108*6*(1-alpha)*c*(1-c)	A1(P2)B1(P2)/A1(P2)B1(P2)	1/108*27*alpha*(1-c)^2	[A4(P1) + A3(P1) + A1(P2) + A1(P2)]	[B4(P1) + B4(P1) + B1(P2) + B1(P2)]	1/72*alpha*(1-alpha)*c*(1-c)^3
53	A2(P1)B1(P1)/A3(P1)B1(P1)	1/108*2*(1-alpha)*c^2	A1(P2)B1(P2)/A1(P2)B1(P2)	1/108*27*alpha*(1-c)^2	[A2(P1) + A3(P1) + A1(P2) + A1(P2)]	[B1(P1) + B1(P1) + B1(P2) + B1(P2)]	1/216*alpha*(1-alpha)*c^2*(1-c)^2
54	A2(P1)B1(P1)/A4(P1)B1(P1)	1/108*2*(1-alpha)*c^2	A1(P2)B1(P2)/A1(P2)B1(P2)	1/108*27*alpha*(1-c)^2	[A2(P1) + A4(P1) + A1(P2) + A1(P2)]	[B1(P1) + B1(P1) + B1(P2) + B1(P2)]	1/216*alpha*(1-alpha)*c^2*(1-c)^2
55	A3(P1)B1(P1)/A4(P1)B1(P1)	1/108*2*(1-alpha)*c^2	A1(P2)B1(P2)/A1(P2)B1(P2)	1/108*27*alpha*(1-c)^2	[A3(P1) + A4(P1) + A1(P2) + A1(P2)]	[B1(P1) + B1(P1) + B1(P2) + B1(P2)]	1/216*alpha*(1-alpha)*c^2*(1-c)^2
56	A1(P1)B2(P1)/A3(P1)B2(P1)	1/108*2*(1-alpha)*c^2	A1(P2)B1(P2)/A1(P2)B1(P2)	1/108*27*alpha*(1-c)^2	[A1(P1) + A3(P1) + A1(P2) + A1(P2)]	[B2(P1) + B2(P1) + B1(P2) + B1(P2)]	1/216*alpha*(1-alpha)*c^2*(1-c)^2
57	A1(P1)B2(P1)/A4(P1)B2(P1)	1/108*2*(1-alpha)*c^2	A1(P2)B1(P2)/A1(P2)B1(P2)	1/108*27*alpha*(1-c)^2	[A1(P1) + A4(P1) + A1(P2) + A1(P2)]	[B2(P1) + B2(P1) + B1(P2) + B1(P2)]	1/216*alpha*(1-alpha)*c^2*(1-c)^2
58	A3(P1)B2(P1)/A4(P1)B2(P1)	1/108*2*(1-alpha)*c^2	A1(P2)B1(P2)/A1(P2)B1(P2)	1/108*27*alpha*(1-c)^2	[A3(P1) + A4(P1) + A1(P2) + A1(P2)]	[B2(P1) + B2(P1) + B1(P2) + B1(P2)]	1/216*alpha*(1-alpha)*c^2*(1-c)^2
59	A1(P1)B3(P1)/A2(P1)B3(P1)	1/108*2*(1-alpha)*c^2	A1(P2)B1(P2)/A1(P2)B1(P2)	1/108*27*alpha*(1-c)^2	[A1(P1) + A2(P1) + A1(P2) + A1(P2)]	[B3(P1) + B3(P1) + B1(P2) + B1(P2)]	1/216*alpha*(1-alpha)*c^2*(1-c)^2
60	A1(P1)B3(P1)/A4(P1)B3(P1)	1/108*2*(1-alpha)*c^2	A1(P2)B1(P2)/A1(P2)B1(P2)	1/108*27*alpha*(1-c)^2	[A1(P1) + A4(P1) + A1(P2) + A1(P2)]	[B3(P1) + B3(P1) + B1(P2) + B1(P2)]	1/216*alpha*(1-alpha)*c^2*(1-c)^2
61	A2(P1)B3(P1)/A4(P1)B3(P1)	1/108*2*(1-alpha)*c^2	A1(P2)B1(P2)/A1(P2)B1(P2)	1/108*27*alpha*(1-c)^2	[A2(P1) + A4(P1) + A1(P2) + A1(P2)]	[B3(P1) + B3(P1) + B1(P2) + B1(P2)]	1/216*alpha*(1-alpha)*c^2*(1-c)^2
62	A1(P1)B4(P1)/A2(P1)B4(P1)	1/108*2*(1-alpha)*c^2	A1(P2)B1(P2)/A1(P2)B1(P2)	1/108*27*alpha*(1-c)^2	[A1(P1) + A2(P1) + A1(P2) + A1(P2)]	[B4(P1) + B4(P1) + B1(P2) + B1(P2)]	1/216*alpha*(1-alpha)*c^2*(1-c)^2
63	A1(P1)B4(P1)/A3(P1)B4(P1)	1/108*2*(1-alpha)*c^2	A1(P2)B1(P2)/A1(P2)B1(P2)	1/108*27*alpha*(1-c)^2	[A1(P1) + A3(P1) + A1(P2) + A1(P2)]	[B4(P1) + B4(P1) + B1(P2) + B1(P2)]	1/216*alpha*(1-alpha)*c^2*(1-c)^2
64	A2(P1)B4(P1)/A3(P1)B4(P1)	1/108*2*(1-alpha)*c^2	A1(P2)B1(P2)/A1(P2)B1(P2)	1/108*27*alpha*(1-c)^2	[A2(P1) + A3(P1) + A1(P2) + A1(P2)]	[B4(P1) + B4(P1) + B1(P2) + B1(P2)]	1/216*alpha*(1-alpha)*c^2*(1-c)^2
65	A1(P1)B1(P1)/A2(P1)B2(P1)	1/108*18*(1-alpha)*(1-c)^2	A1(P2)B1(P2)/A1(P2)B1(P2)	1/108*27*alpha*(1-c)^2	[A1(P1) + A2(P1) + A1(P2) + A1(P2)]	[B1(P1) + B2(P1) + B1(P2) + B1(P2)]	1/24*alpha*(1-alpha)*(1-c)^4
66	A1(P1)B1(P1)/A3(P1)B3(P1)	1/108*18*(1-alpha)*(1-c)^2	A1(P2)B1(P2)/A1(P2)B1(P2)	1/108*27*alpha*(1-c)^2	[A1(P1) + A3(P1) + A1(P2) + A1(P2)]	[B1(P1) + B3(P1) + B1(P2) + B1(P2)]	1/24*alpha*(1-alpha)*(1-c)^4
67	A1(P1)B1(P1)/A4(P1)B4(P1)	1/108*18*(1-alpha)*(1-c)^2	A1(P2)B1(P2)/A1(P2)B1(P2)	1/108*27*alpha*(1-c)^2	[A1(P1) + A4(P1) + A1(P2) + A1(P2)]	[B1(P1) + B4(P1) + B1(P2) + B1(P2)]	1/24*alpha*(1-alpha)*(1-c)^4
68	A2(P1)B2(P1)/A3(P1)B3(P1)	1/108*18*(1-alpha)*(1-c)^2	A1(P2)B1(P2)/A1(P2)B1(P2)	1/108*27*alpha*(1-c)^2	[A2(P1) + A3(P1) + A1(P2) + A1(P2)]	[B2(P1) + B3(P1) + B1(P2) + B1(P2)]	1/24*alpha*(1-alpha)*(1-c)^4
69	A2(P1)B2(P1)/A4(P1)B4(P1)	1/108*18*(1-alpha)*(1-c)^2	A1(P2)B1(P2)/A1(P2)B1(P2)	1/108*27*alpha*(1-c)^2	[A2(P1) + A4(P1) + A1(P2) + A1(P2)]	[B2(P1) + B4(P1) + B1(P2) + B1(P2)]	1/24*alpha*(1-alpha)*(1-c)^4
70	A3(P1)B3(P1)/A4(P1)B4(P1)	1/108*18*(1-alpha)*(1-c)^2	A1(P2)B1(P2)/A1(P2)B1(P2)	1/108*27*alpha*(1-c)^2	[A3(P1) + A4(P1) + A1(P2) + A1(P2)]	[B3(P1) + B4(P1) + B1(P2) + B1(P2)]	1/24*alpha*(1-alpha)*(1-c)^4
71	A1(P1)B1(P1)/A2(P1)B3(P1)	1/108*6*(1-alpha)*c*(1-c)	A1(P2)B1(P2)/A1(P2)B1(P2)	1/108*27*alpha*(1-c)^2	[A1(P1) + A2(P1) + A1(P2) + A1(P2)]	[B1(P1) + B3(P1) + B1(P2) + B1(P2)]	1/72*alpha*(1-alpha)*c*(1-c)^3
72	A1(P1)B1(P1)/A2(P1)B4(P1)	1/108*6*(1-alpha)*c*(1-c)	A1(P2)B1(P2)/A1(P2)B1(P2)	1/108*27*alpha*(1-c)^2	[A1(P1) + A2(P1) + A1(P2) + A1(P2)]	[B1(P1) + B4(P1) + B1(P2) + B1(P2)]	1/72*alpha*(1-alpha)*c*(1-c)^3
73	A1(P1)B1(P1)/A3(P1)B2(P1)	1/108*6*(1-alpha)*c*(1-c)	A1(P2)B1(P2)/A1(P2)B1(P2)	1/108*27*alpha*(1-c)^2	[A1(P1) + A3(P1) + A1(P2) + A1(P2)]	[B1(P1) + B2(P1) + B1(P2) + B1(P2)]	1/72*alpha*(1-alpha)*c*(1-c)^3
74	A1(P1)B1(P1)/A3(P1)B4(P1)	1/108*6*(1-alpha)*c*(1-c)	A1(P2)B1(P2)/A1(P2)B1(P2)	1/108*27*alpha*(1-c)^2	[A1(P1) + A3(P1) + A1(P2) + A1(P2)]	[B1(P1) + B4(P1) + B1(P2) + B1(P2)]	1/72*alpha*(1-alpha)*c*(1-c)^3
75	A1(P1)B1(P1)/A4(P1)B2(P1)	1/108*6*(1-alpha)*c*(1-c)	A1(P2)B1(P2)/A1(P2)B1(P2)	1/108*27*alpha*(1-c)^2	[A1(P1) + A4(P1) + A1(P2) + A1(P2)]	[B1(P1) + B2(P1) + B1(P2) + B1(P2)]	1/72*alpha*(1-alpha)*c*(1-c)^3
76	A1(P1)B1(P1)/A4(P1)B3(P1)	1/108*6*(1-alpha)*c*(1-c)	A1(P2)B1(P2)/A1(P2)B1(P2)	1/108*27*alpha*(1-c)^2	[A1(P1) + A4(P1) + A1(P2) + A1(P2)]	[B1(P1) + B3(P1) + B1(P2) + B1(P2)]	1/72*alpha*(1-alpha)*c*(1-c)^3
77	A2(P1)B2(P1)/A1(P1)B3(P1)	1/108*6*(1-alpha)*c*(1-c)	A1(P2)B1(P2)/A1(P2)B1(P2)	1/108*27*alpha*(1-c)^2	[A2(P1) + A1(P1) + A1(P2) + A1(P2)]	[B2(P1) + B3(P1) + B1(P2) + B1(P2)]	1/72*alpha*(1-alpha)*c*(1-c)^3
78	A2(P1)B2(P1)/A1(P1)B4(P1)	1/108*6*(1-alpha)*c*(1-c)	A1(P2)B1(P2)/A1(P2)B1(P2)	1/108*27*alpha*(1-c)^2	[A2(P1) + A1(P1) + A1(P2) + A1(P2)]	[B2(P1) + B4(P1) + B1(P2) + B1(P2)]	1/72*alpha*(1-alpha)*c*(1-c)^3
79	A2(P1)B2(P1)/A3(P1)B1(P1)	1/108*6*(1-alpha)*c*(1-c)	A1(P2)B1(P2)/A1(P2)B1(P2)	1/108*27*alpha*(1-c)^2	[A2(P1) + A3(P1) + A1(P2) + A1(P2)]	[B2(P1) + B1(P1) + B1(P2) + B1(P2)]	1/72*alpha*(1-alpha)*c*(1-c)^3
80	A2(P1)B2(P1)/A3(P1)B4(P1)	1/108*6*(1-alpha)*c*(1-c)	A1(P2)B1(P2)/A1(P2)B1(P2)	1/108*27*alpha*(1-c)^2	[A2(P1) + A3(P1) + A1(P2) + A1(P2)]	[B2(P1) + B4(P1) + B1(P2) + B1(P2)]	1/72*alpha*(1-alpha)*c*(1-c)^3
81	A2(P1)B2(P1)/A4(P1)B1(P1)	1/108*6*(1-alpha)*c*(1-c)	A1(P2)B1(P2)/A1(P2)B1(P2)	1/108*27*alpha*(1-c)^2	[A2(P1) + A4(P1) + A1(P2) + A1(P2)]	[B2(P1) + B1(P1) + B1(P2) + B1(P2)]	1/72*alpha*(1-alpha)*c*(1-c)^3
82	A2(P1)B2(P1)/A4(P1)B3(P1)	1/108*6*(1-alpha)*c*(1-c)	A1(P2)B1(P2)/A1(P2)B1(P2)	1/108*27*alpha*(1-c)^2	[A2(P1) + A4(P1) + A1(P2) + A1(P2)]	[B2(P1) + B3(P1) + B1(P2) + B1(P2)]	1/72*alpha*(1-alpha)*c*(1-c)^3
83	A3(P1)B3(P1)/A1(P1)B2(P1)	1/108*6*(1-alpha)*c*(1-c)	A1(P2)B1(P2)/A1(P2)B1(P2)	1/108*27*alpha*(1-c)^2	[A3(P1) + A1(P1) + A1(P2) + A1(P2)]	[B3(P1) + B2(P1) + B1(P2) + B1(P2)]	1/72*alpha*(1-alpha)*c*(1-c)^3
84	A3(P1)B3(P1)/A1(P1)B4(P1)	1/108*6*(1-alpha)*c*(1-c)	A1(P2)B1(P2)/A1(P2)B1(P2)	1/108*27*alpha*(1-c)^2	[A3(P1) + A1(P1) + A1(P2) + A1(P2)]	[B3(P1) + B4(P1) + B1(P2) + B1(P2)]	1/72*alpha*(1-alpha)*c*(1-c)^3
85	A3(P1)B3(P1)/A2(P1)B1(P1)	1/108*6*(1-alpha)*c*(1-c)	A1(P2)B1(P2)/A1(P2)B1(P2)	1/108*27*alpha*(1-c)^2	[A3(P1) + A2(P1) + A1(P2) + A1(P2)]	[B3(P1) + B1(P1) + B1(P2) + B1(P2)]	1/72*alpha*(1-alpha)*c*(1-c)^3
86	A3(P1)B3(P1)/A2(P1)B4(P1)	1/108*6*(1-alpha)*c*(1-c)	A1(P2)B1(P2)/A1(P2)B1(P2)	1/108*27*alpha*(1-c)^2	[A3(P1) + A2(P1) + A1(P2) + A1(P2)]	[B3(P1) + B4(P1) + B1(P2) + B1(P2)]	1/72*alpha*(1-alpha)*c*(1-c)^3
87	A3(P1)B3(P1)/A4(P1)B1(P1)	1/108*6*(1-alpha)*c*(1-c)	A1(P2)B1(P2)/A1(P2)B1(P2)	1/108*27*alpha*(1-c)^2	[A3(P1) + A4(P1) + A1(P2) + A1(P2)]	[B3(P1) + B1(P1) + B1(P2) + B1(P2)]	1/72*alpha*(1-alpha)*c*(1-c)^3
88	A3(P1)B3(P1)/A4(P1)B2(P1)	1/108*6*(1-alpha)*c*(1-c)	A1(P2)B1(P2)/A1(P2)B1(P2)	1/108*27*alpha*(1-c)^2	[A3(P1) + A4(P1) + A1(P2) + A1(P2)]	[B3(P1) + B2(P1) + B1(P2) + B1(P2)]	1/72*alpha*(1-alpha)*c*(1-c)^3
89	A4(P1)B4(P1)/A1(P1)B2(P1)	1/108*6*(1-alpha)*c*(1-c)	A1(P2)B1(P2)/A1(P2)B1(P2)	1/108*27*alpha*(1-c)^2	[A4(P1) + A1(P1) + A1(P2) + A1(P2)]	[B4(P1) + B2(P1) + B1(P2) + B1(P2)]	1/72*alpha*(1-alpha)*c*(1-c)^3
90	A4(P1)B4(P1)/A1(P1)B3(P1)	1/108*6*(1-alpha)*c*(1-c)	A1(P2)B1(P2)/A1(P2)B1(P2)	1/108*27*alpha*(1-c)^2	[A4(P1) + A1(P1) + A1(P2) + A1(P2)]	[B4(P1) + B3(P1) + B1(P2) + B1(P2)]	1/72*alpha*(1-alpha)*c*(1-c)^3
91	A4(P1)B4(P1)/A2(P1)B1(P1)	1/108*6*(1-alpha)*c*(1-c)	A1(P2)B1(P2)/A1(P2)B1(P2)	1/108*27*alpha*(1-c)^2	[A4(P1) + A2(P1) + A1(P2) + A1(P2)]	[B4(P1) + B1(P1) + B1(P2) + B1(P2)]	1/72*alpha*(1-alpha)*c*(1-c)^3
92	A4(P1)B4(P1)/A2(P1)B3(P1)	1/108*6*(1-alpha)*c*(1-c)	A1(P2)B1(P2)/A1(P2)B1(P2)	1/108*27*alpha*(1-c)^2	[A4(P1) + A2(P1) + A1(P2) + A1(P2)]	[B4(P1) + B3(P1) + B1(P2) + B1(P2)]	1/72*alpha*(1-alpha)*c*(1-c)^3
93	A4(P1)B4(P1)/A3(P1)B1(P1)	1/108*6*(1-alpha)*c*(1-c)	A1(P2)B1(P2)/A1(P2)B1(P2)	1/108*27*alpha*(1-c)^2	[A4(P1) + A3(P1) + A1(P2) + A1(P2)]	[B4(P1) + B1(P1) + B1(P2) + B1(P2)]	1/72*alpha*(1-alpha)*c*(1-c)^3
94	A4(P1)B4(P1)/A3(P1)B2(P1)	1/108*6*(1-alpha)*c*(1-c)	A1(P2)B1(P2)/A1(P2)B1(P2)	1/108*27*alpha*(1-c)^2	[A4(P1) + A3(P1) + A1(P2) + A1(P2)]	[B4(P1) + B2(P1) + B1(P2) + B1(P2)]	1/72*alpha*(1-alpha)*c*(1-c)^3
95	A1(P1)B2(P1)/A2(P1)B1(P1)	1/108*2*(1-alpha)*c^2	A1(P2)B1(P2)/A1(P2)B1(P2)	1/108*27*alpha*(1-c)^2	[A1(P1) + A2(P1) + A1(P2) + A1(P2)]	[B2(P1) + B1(P1) + B1(P2) + B1(P2)]	1/216*alpha*(1-alpha)*c^2*(1-c)^2
96	A1(P1)B3(P1)/A3(P1)B1(P1)	1/108*2*(1-alpha)*c^2	A1(P2)B1(P2)/A1(P2)B1(P2)	1/108*27*alpha*(1-c)^2	[A1(P1) + A3(P1) + A1(P2) + A1(P2)]	[B3(P1) + B1(P1) + B1(P2) + B1(P2)]	1/216*alpha*(1-alpha)*c^2*(1-c)^2
97	A1(P1)B4(P1)/A4(P1)B1(P1)	1/108*2*(1-alpha)*c^2	A1(P2)B1(P2)/A1(P2)B1(P2)	1/108*27*alpha*(1-c)^2	[A1(P1) + A4(P1) + A1(P2) + A1(P2)]	[B4(P1) + B1(P1) + B1(P2) + B1(P2)]	1/216*alpha*(1-alpha)*c^2*(1-c)^2
98	A2(P1)B3(P1)/A3(P1)B2(P1)	1/108*2*(1-alpha)*c^2	A1(P2)B1(P2)/A1(P2)B1(P2)	1/108*27*alpha*(1-c)^2	[A2(P1) + A3(P1) + A1(P2) + A1(P2)]	[B3(P1) + B2(P1) + B1(P2) + B1(P2)]	1/216*alpha*(1-alpha)*c^2*(1-c)^2
99	A2(P1)B4(P1)/A4(P1)B2(P1)	1/108*2*(1-alpha)*c^2	A1(P2)B1(P2)/A1(P2)B1(P2)	1/108*27*alpha*(1-c)^2	[A2(P1) + A4(P1) + A1(P2) + A1(P2)]	[B4(P1) + B2(P1) + B1(P2) + B1(P2)]	1/216*alpha*(1-alpha)*c^2*(1-c)^2
100	A3(P1)B4(P1)/A4(P1)B3(P1)	1/108*2*(1-alpha)*c^2	A1(P2)B1(P2)/A1(P2)B1(P2)	1/108*27*alpha*(1-c)^2	[A3(P1) + A4(P1) + A1(P2) + A1(P2)]	[B4(P1) + B3(P1) + B1(P2) + B1(P2)]	1/216*alpha*(1-alpha)*c^2*(1-c)^2
101	A1(P1)B2(P1)/A2(P1)B3(P1)	1/108*2*(1-alpha)*c^2	A1(P2)B1(P2)/A1(P2)B1(P2)	1/108*27*alpha*(1-c)^2	[A1(P1) + A2(P1) + A1(P2) + A1(P2)]	[B2(P1) + B3(P1) + B1(P2) + B1(P2)]	1/216*alpha*(1-alpha)*c^2*(1-c)^2
102	A1(P1)B2(P1)/A2(P1)B4(P1)	1/108*2*(1-alpha)*c^2	A1(P2)B1(P2)/A1(P2)B1(P2)	1/108*27*alpha*(1-c)^2	[A1(P1) + A2(P1) + A1(P2) + A1(P2)]	[B2(P1) + B4(P1) + B1(P2) + B1(P2)]	1/216*alpha*(1-alpha)*c^2*(1-c)^2
103	A1(P1)B3(P1)/A3(P1)B2(P1)	1/108*2*(1-alpha)*c^2	A1(P2)B1(P2)/A1(P2)B1(P2)	1/108*27*alpha*(1-c)^2	[A1(P1) + A3(P1) + A1(P2) + A1(P2)]	[B3(P1) + B2(P1) + B1(P2) + B1(P2)]	1/216*alpha*(1-alpha)*c^2*(1-c)^2
104	A1(P1)B3(P1)/A3(P1)B4(P1)	1/108*2*(1-alpha)*c^2	A1(P2)B1(P2)/A1(P2)B1(P2)	1/108*27*alpha*(1-c)^2	[A1(P1) + A3(P1) + A1(P2) + A1(P2)]	[B3(P1) + B4(P1) + B1(P2) + B1(P2)]	1/216*alpha*(1-alpha)*c^2*(1-c)^2
105	A1(P1)B4(P1)/A4(P1)B2(P1)	1/108*2*(1-alpha)*c^2	A1(P2)B1(P2)/A1(P2)B1(P2)	1/108*27*alpha*(1-c)^2	[A1(P1) + A4(P1) + A1(P2) + A1(P2)]	[B4(P1) + B2(P1) + B1(P2) + B1(P2)]	1/216*alpha*(1-alpha)*c^2*(1-c)^2
106	A1(P1)B4(P1)/A4(P1)B3(P1)	1/108*2*(1-alpha)*c^2	A1(P2)B1(P2)/A1(P2)B1(P2)	1/108*27*alpha*(1-c)^2	[A1(P1) + A4(P1) + A1(P2) + A1(P2)]	[B4(P1) + B3(P1) + B1(P2) + B1(P2)]	1/216*alpha*(1-alpha)*c^2*(1-c)^2
107	A2(P1)B1(P1)/A1(P1)B3(P1)	1/108*2*(1-alpha)*c^2	A1(P2)B1(P2)/A1(P2)B1(P2)	1/108*27*alpha*(1-c)^2	[A2(P1) + A1(P1) + A1(P2) + A1(P2)]	[B1(P1) + B3(P1) + B1(P2) + B1(P2)]	1/216*alpha*(1-alpha)*c^2*(1-c)^2
108	A2(P1)B1(P1)/A1(P1)B4(P1)	1/108*2*(1-alpha)*c^2	A1(P2)B1(P2)/A1(P2)B1(P2)	1/108*27*alpha*(1-c)^2	[A2(P1) + A1(P1) + A1(P2) + A1(P2)]	[B1(P1) + B4(P1) + B1(P2) + B1(P2)]	1/216*alpha*(1-alpha)*c^2*(1-c)^2
109	A2(P1)B3(P1)/A3(P1)B1(P1)	1/108*2*(1-alpha)*c^2	A1(P2)B1(P2)/A1(P2)B1(P2)	1/108*27*alpha*(1-c)^2	[A2(P1) + A3(P1) + A1(P2) + A1(P2)]	[B3(P1) + B1(P1) + B1(P2) + B1(P2)]	1/216*alpha*(1-alpha)*c^2*(1-c)^2
110	A2(P1)B3(P1)/A3(P1)B4(P1)	1/108*2*(1-alpha)*c^2	A1(P2)B1(P2)/A1(P2)B1(P2)	1/108*27*alpha*(1-c)^2	[A2(P1) + A3(P1) + A1(P2) + A1(P2)]	[B3(P1) + B4(P1) + B1(P2) + B1(P2)]	1/216*alpha*(1-alpha)*c^2*(1-c)^2
111	A2(P1)B4(P1)/A4(P1)B1(P1)	1/108*2*(1-alpha)*c^2	A1(P2)B1(P2)/A1(P2)B1(P2)	1/108*27*alpha*(1-c)^2	[A2(P1) + A4(P1) + A1(P2) + A1(P2)]	[B4(P1) + B1(P1) + B1(P2) + B1(P2)]	1/216*alpha*(1-alpha)*c^2*(1-c)^2
112	A2(P1)B4(P1)/A4(P1)B3(P1)	1/108*2*(1-alpha)*c^2	A1(P2)B1(P2)/A1(P2)B1(P2)	1/108*27*alpha*(1-c)^2	[A2(P1) + A4(P1) + A1(P2) + A1(P2)]	[B4(P1) + B3(P1) + B1(P2) + B1(P2)]	1/216*alpha*(1-alpha)*c^2*(1-c)^2
113	A3(P1)B1(P1)/A1(P1)B2(P1)	1/108*2*(1-alpha)*c^2	A1(P2)B1(P2)/A1(P2)B1(P2)	1/108*27*alpha*(1-c)^2	[A3(P1) + A1(P1) + A1(P2) + A1(P2)]	[B1(P1) + B2(P1) + B1(P2) + B1(P2)]	1/216*alpha*(1-alpha)*c^2*(1-c)^2
114	A3(P1)B1(P1)/A1(P1)B4(P1)	1/108*2*(1-alpha)*c^2	A1(P2)B1(P2)/A1(P2)B1(P2)	1/108*27*alpha*(1-c)^2	[A3(P1) + A1(P1) + A1(P2) + A1(P2)]	[B1(P1) + B4(P1) + B1(P2) + B1(P2)]	1/216*alpha*(1-alpha)*c^2*(1-c)^2
115	A3(P1)B2(P1)/A2(P1)B1(P1)	1/108*2*(1-alpha)*c^2	A1(P2)B1(P2)/A1(P2)B1(P2)	1/108*27*alpha*(1-c)^2	[A3(P1) + A2(P1) + A1(P2) + A1(P2)]	[B2(P1) + B1(P1) + B1(P2) + B1(P2)]	1/216*alpha*(1-alpha)*c^2*(1-c)^2
116	A3(P1)B2(P1)/A2(P1)B4(P1)	1/108*2*(1-alpha)*c^2	A1(P2)B1(P2)/A1(P2)B1(P2)	1/108*27*alpha*(1-c)^2	[A3(P1) + A2(P1) + A1(P2) + A1(P2)]	[B2(P1) + B4(P1) + B1(P2) + B1(P2)]	1/216*alpha*(1-alpha)*c^2*(1-c)^2
117	A3(P1)B4(P1)/A4(P1)B1(P1)	1/108*2*(1-alpha)*c^2	A1(P2)B1(P2)/A1(P2)B1(P2)	1/108*27*alpha*(1-c)^2	[A3(P1) + A4(P1) + A1(P2) + A1(P2)]	[B4(P1) + B1(P1) + B1(P2) + B1(P2)]	1/216*alpha*(1-alpha)*c^2*(1-c)^2
118	A3(P1)B4(P1)/A4(P1)B2(P1)	1/108*2*(1-alpha)*c^2	A1(P2)B1(P2)/A1(P2)B1(P2)	1/108*27*alpha*(1-c)^2	[A3(P1) + A4(P1) + A1(P2) + A1(P2)]	[B4(P1) + B2(P1) + B1(P2) + B1(P2)]	1/216*alpha*(1-alpha)*c^2*(1-c)^2
119	A4(P1)B1(P1)/A1(P1)B2(P1)	1/108*2*(1-alpha)*c^2	A1(P2)B1(P2)/A1(P2)B1(P2)	1/108*27*alpha*(1-c)^2	[A4(P1) + A1(P1) + A1(P2) + A1(P2)]	[B1(P1) + B2(P1) + B1(P2) + B1(P2)]	1/216*alpha*(1-alpha)*c^2*(1-c)^2
120	A4(P1)B1(P1)/A1(P1)B3(P1)	1/108*2*(1-alpha)*c^2	A1(P2)B1(P2)/A1(P2)B1(P2)	1/108*27*alpha*(1-c)^2	[A4(P1) + A1(P1) + A1(P2) + A1(P2)]	[B1(P1) + B3(P1) + B1(P2) + B1(P2)]	1/216*alpha*(1-alpha)*c^2*(1-c)^2
121	A4(P1)B2(P1)/A2(P1)B1(P1)	1/108*2*(1-alpha)*c^2	A1(P2)B1(P2)/A1(P2)B1(P2)	1/108*27*alpha*(1-c)^2	[A4(P1) + A2(P1) + A1(P2) + A1(P2)]	[B2(P1) + B1(P1) + B1(P2) + B1(P2)]	1/216*alpha*(1-alpha)*c^2*(1-c)^2
122	A4(P1)B2(P1)/A2(P1)B3(P1)	1/108*2*(1-alpha)*c^2	A1(P2)B1(P2)/A1(P2)B1(P2)	1/108*27*alpha*(1-c)^2	[A4(P1) + A2(P1) + A1(P2) + A1(P2)]	[B2(P1) + B3(P1) + B1(P2) + B1(P2)]	1/216*alpha*(1-alpha)*c^2*(1-c)^2
123	A4(P1)B3(P1)/A3(P1)B1(P1)	1/108*2*(1-alpha)*c^2	A1(P2)B1(P2)/A1(P2)B1(P2)	1/108*27*alpha*(1-c)^2	[A4(P1) + A3(P1) + A1(P2) + A1(P2)]	[B3(P1) + B1(P1) + B1(P2) + B1(P2)]	1/216*alpha*(1-alpha)*c^2*(1-c)^2
124	A4(P1)B3(P1)/A3(P1)B2(P1)	1/108*2*(1-alpha)*c^2	A1(P2)B1(P2)/A1(P2)B1(P2)	1/108*27*alpha*(1-c)^2	[A4(P1) + A3(P1) + A1(P2) + A1(P2)]	[B3(P1) + B2(P1) + B1(P2) + B1(P2)]	1/216*alpha*(1-alpha)*c^2*(1-c)^2
125	A1(P1)B2(P1)/A3(P1)B4(P1)	1/108*2*(1-alpha)*c^2	A1(P2)B1(P2)/A1(P2)B1(P2)	1/108*27*alpha*(1-c)^2	[A1(P1) + A3(P1) + A1(P2) + A1(P2)]	[B2(P1) + B4(P1) + B1(P2) + B1(P2)]	1/216*alpha*(1-alpha)*c^2*(1-c)^2
126	A1(P1)B2(P1)/A4(P1)B3(P1)	1/108*2*(1-alpha)*c^2	A1(P2)B1(P2)/A1(P2)B1(P2)	1/108*27*alpha*(1-c)^2	[A1(P1) + A4(P1) + A1(P2) + A1(P2)]	[B2(P1) + B3(P1) + B1(P2) + B1(P2)]	1/216*alpha*(1-alpha)*c^2*(1-c)^2
127	A1(P1)B3(P1)/A2(P1)B4(P1)	1/108*2*(1-alpha)*c^2	A1(P2)B1(P2)/A1(P2)B1(P2)	1/108*27*alpha*(1-c)^2	[A1(P1) + A2(P1) + A1(P2) + A1(P2)]	[B3(P1) + B4(P1) + B1(P2) + B1(P2)]	1/216*alpha*(1-alpha)*c^2*(1-c)^2
128	A1(P1)B3(P1)/A4(P1)B2(P1)	1/108*2*(1-alpha)*c^2	A1(P2)B1(P2)/A1(P2)B1(P2)	1/108*27*alpha*(1-c)^2	[A1(P1) + A4(P1) + A1(P2) + A1(P2)]	[B3(P1) + B2(P1) + B1(P2) + B1(P2)]	1/216*alpha*(1-alpha)*c^2*(1-c)^2
129	A1(P1)B4(P1)/A2(P1)B3(P1)	1/108*2*(1-alpha)*c^2	A1(P2)B1(P2)/A1(P2)B1(P2)	1/108*27*alpha*(1-c)^2	[A1(P1) + A2(P1) + A1(P2) + A1(P2)]	[B4(P1) + B3(P1) + B1(P2) + B1(P2)]	1/216*alpha*(1-alpha)*c^2*(1-c)^2
130	A1(P1)B4(P1)/A3(P1)B2(P1)	1/108*2*(1-alpha)*c^2	A1(P2)B1(P2)/A1(P2)B1(P2)	1/108*27*alpha*(1-c)^2	[A1(P1) + A3(P1) + A1(P2) + A1(P2)]	[B4(P1) + B2(P1) + B1(P2) + B1(P2)]	1/216*alpha*(1-alpha)*c^2*(1-c)^2
131	A2(P1)B1(P1)/A3(P1)B4(P1)	1/108*2*(1-alpha)*c^2	A1(P2)B1(P2)/A1(P2)B1(P2)	1/108*27*alpha*(1-c)^2	[A2(P1) + A3(P1) + A1(P2) + A1(P2)]	[B1(P1) + B4(P1) + B1(P2) + B1(P2)]	1/216*alpha*(1-alpha)*c^2*(1-c)^2
132	A2(P1)B1(P1)/A4(P1)B3(P1)	1/108*2*(1-alpha)*c^2	A1(P2)B1(P2)/A1(P2)B1(P2)	1/108*27*alpha*(1-c)^2	[A2(P1) + A4(P1) + A1(P2) + A1(P2)]	[B1(P1) + B3(P1) + B1(P2) + B1(P2)]	1/216*alpha*(1-alpha)*c^2*(1-c)^2
133	A3(P1)B1(P1)/A2(P1)B4(P1)	1/108*2*(1-alpha)*c^2	A1(P2)B1(P2)/A1(P2)B1(P2)	1/108*27*alpha*(1-c)^2	[A3(P1) + A2(P1) + A1(P2) + A1(P2)]	[B1(P1) + B4(P1) + B1(P2) + B1(P2)]	1/216*alpha*(1-alpha)*c^2*(1-c)^2
134	A3(P1)B1(P1)/A4(P1)B2(P1)	1/108*2*(1-alpha)*c^2	A1(P2)B1(P2)/A1(P2)B1(P2)	1/108*27*alpha*(1-c)^2	[A3(P1) + A4(P1) + A1(P2) + A1(P2)]	[B1(P1) + B2(P1) + B1(P2) + B1(P2)]	1/216*alpha*(1-alpha)*c^2*(1-c)^2
135	A4(P1)B1(P1)/A2(P1)B3(P1)	1/108*2*(1-alpha)*c^2	A1(P2)B1(P2)/A1(P2)B1(P2)	1/108*27*alpha*(1-c)^2	[A4(P1) + A2(P1) + A1(P2) + A1(P2)]	[B1(P1) + B3(P1) + B1(P2) + B1(P2)]	1/216*alpha*(1-alpha)*c^2*(1-c)^2
136	A4(P1)B1(P1)/A3(P1)B2(P1)	1/108*2*(1-alpha)*c^2	A1(P2)B1(P2)/A1(P2)B1(P2)	1/108*27*alpha*(1-c)^2	[A4(P1) + A3(P1) + A1(P2) + A1(P2)]	[B1(P1) + B2(P1) + B1(P2) + B1(P2)]	1/216*alpha*(1-alpha)*c^2*(1-c)^2
137	A1(P1)B1(P1)/A1(P1)B1(P1)	1/108*27*alpha*(1-c)^2	A2(P2)B2(P2)/A2(P2)B2(P2)	1/108*27*alpha*(1-c)^2	[A1(P1) + A1(P1) + A2(P2) + A2(P2)]	[B1(P1) + B1(P1) + B2(P2) + B2(P2)]	1/16*alpha^2*(1-c)^4
138	A2(P1)B2(P1)/A2(P1)B2(P1)	1/108*27*alpha*(1-c)^2	A2(P2)B2(P2)/A2(P2)B2(P2)	1/108*27*alpha*(1-c)^2	[A2(P1) + A2(P1) + A2(P2) + A2(P2)]	[B2(P1) + B2(P1) + B2(P2) + B2(P2)]	1/16*alpha^2*(1-c)^4
139	A3(P1)B3(P1)/A3(P1)B3(P1)	1/108*27*alpha*(1-c)^2	A2(P2)B2(P2)/A2(P2)B2(P2)	1/108*27*alpha*(1-c)^2	[A3(P1) + A3(P1) + A2(P2) + A2(P2)]	[B3(P1) + B3(P1) + B2(P2) + B2(P2)]	1/16*alpha^2*(1-c)^4
140	A4(P1)B4(P1)/A4(P1)B4(P1)	1/108*27*alpha*(1-c)^2	A2(P2)B2(P2)/A2(P2)B2(P2)	1/108*27*alpha*(1-c)^2	[A4(P1) + A4(P1) + A2(P2) + A2(P2)]	[B4(P1) + B4(P1) + B2(P2) + B2(P2)]	1/16*alpha^2*(1-c)^4
141	A1(P1)B2(P1)/A1(P1)B2(P1)	1/108*3*alpha*c^2	A2(P2)B2(P2)/A2(P2)B2(P2)	1/108*27*alpha*(1-c)^2	[A1(P1) + A1(P1) + A2(P2) + A2(P2)]	[B2(P1) + B2(P1) + B2(P2) + B2(P2)]	1/144*alpha^2*c^2*(1-c)^2
142	A1(P1)B3(P1)/A1(P1)B3(P1)	1/108*3*alpha*c^2	A2(P2)B2(P2)/A2(P2)B2(P2)	1/108*27*alpha*(1-c)^2	[A1(P1) + A1(P1) + A2(P2) + A2(P2)]	[B3(P1) + B3(P1) + B2(P2) + B2(P2)]	1/144*alpha^2*c^2*(1-c)^2
143	A1(P1)B4(P1)/A1(P1)B4(P1)	1/108*3*alpha*c^2	A2(P2)B2(P2)/A2(P2)B2(P2)	1/108*27*alpha*(1-c)^2	[A1(P1) + A1(P1) + A2(P2) + A2(P2)]	[B4(P1) + B4(P1) + B2(P2) + B2(P2)]	1/144*alpha^2*c^2*(1-c)^2
144	A2(P1)B1(P1)/A2(P1)B1(P1)	1/108*3*alpha*c^2	A2(P2)B2(P2)/A2(P2)B2(P2)	1/108*27*alpha*(1-c)^2	[A2(P1) + A2(P1) + A2(P2) + A2(P2)]	[B1(P1) + B1(P1) + B2(P2) + B2(P2)]	1/144*alpha^2*c^2*(1-c)^2
145	A2(P1)B3(P1)/A2(P1)B3(P1)	1/108*3*alpha*c^2	A2(P2)B2(P2)/A2(P2)B2(P2)	1/108*27*alpha*(1-c)^2	[A2(P1) + A2(P1) + A2(P2) + A2(P2)]	[B3(P1) + B3(P1) + B2(P2) + B2(P2)]	1/144*alpha^2*c^2*(1-c)^2
146	A2(P1)B4(P1)/A2(P1)B4(P1)	1/108*3*alpha*c^2	A2(P2)B2(P2)/A2(P2)B2(P2)	1/108*27*alpha*(1-c)^2	[A2(P1) + A2(P1) + A2(P2) + A2(P2)]	[B4(P1) + B4(P1) + B2(P2) + B2(P2)]	1/144*alpha^2*c^2*(1-c)^2
147	A3(P1)B1(P1)/A3(P1)B1(P1)	1/108*3*alpha*c^2	A2(P2)B2(P2)/A2(P2)B2(P2)	1/108*27*alpha*(1-c)^2	[A3(P1) + A3(P1) + A2(P2) + A2(P2)]	[B1(P1) + B1(P1) + B2(P2) + B2(P2)]	1/144*alpha^2*c^2*(1-c)^2
148	A3(P1)B2(P1)/A3(P1)B2(P1)	1/108*3*alpha*c^2	A2(P2)B2(P2)/A2(P2)B2(P2)	1/108*27*alpha*(1-c)^2	[A3(P1) + A3(P1) + A2(P2) + A2(P2)]	[B2(P1) + B2(P1) + B2(P2) + B2(P2)]	1/144*alpha^2*c^2*(1-c)^2
149	A3(P1)B4(P1)/A3(P1)B4(P1)	1/108*3*alpha*c^2	A2(P2)B2(P2)/A2(P2)B2(P2)	1/108*27*alpha*(1-c)^2	[A3(P1) + A3(P1) + A2(P2) + A2(P2)]	[B4(P1) + B4(P1) + B2(P2) + B2(P2)]	1/144*alpha^2*c^2*(1-c)^2
150	A4(P1)B1(P1)/A4(P1)B1(P1)	1/108*3*alpha*c^2	A2(P2)B2(P2)/A2(P2)B2(P2)	1/108*27*alpha*(1-c)^2	[A4(P1) + A4(P1) + A2(P2) + A2(P2)]	[B1(P1) + B1(P1) + B2(P2) + B2(P2)]	1/144*alpha^2*c^2*(1-c)^2
151	A4(P1)B2(P1)/A4(P1)B2(P1)	1/108*3*alpha*c^2	A2(P2)B2(P2)/A2(P2)B2(P2)	1/108*27*alpha*(1-c)^2	[A4(P1) + A4(P1) + A2(P2) + A2(P2)]	[B2(P1) + B2(P1) + B2(P2) + B2(P2)]	1/144*alpha^2*c^2*(1-c)^2
152	A4(P1)B3(P1)/A4(P1)B3(P1)	1/108*3*alpha*c^2	A2(P2)B2(P2)/A2(P2)B2(P2)	1/108*27*alpha*(1-c)^2	[A4(P1) + A4(P1) + A2(P2) + A2(P2)]	[B3(P1) + B3(P1) + B2(P2) + B2(P2)]	1/144*alpha^2*c^2*(1-c)^2
153	A1(P1)B1(P1)/A1(P1)B2(P1)	1/108*18*alpha*c*(1-c)	A2(P2)B2(P2)/A2(P2)B2(P2)	1/108*27*alpha*(1-c)^2	[A1(P1) + A1(P1) + A2(P2) + A2(P2)]	[B1(P1) + B2(P1) + B2(P2) + B2(P2)]	1/24*alpha^2*c*(1-c)^3
154	A1(P1)B1(P1)/A1(P1)B3(P1)	1/108*18*alpha*c*(1-c)	A2(P2)B2(P2)/A2(P2)B2(P2)	1/108*27*alpha*(1-c)^2	[A1(P1) + A1(P1) + A2(P2) + A2(P2)]	[B1(P1) + B3(P1) + B2(P2) + B2(P2)]	1/24*alpha^2*c*(1-c)^3
155	A1(P1)B1(P1)/A1(P1)B4(P1)	1/108*18*alpha*c*(1-c)	A2(P2)B2(P2)/A2(P2)B2(P2)	1/108*27*alpha*(1-c)^2	[A1(P1) + A1(P1) + A2(P2) + A2(P2)]	[B1(P1) + B4(P1) + B2(P2) + B2(P2)]	1/24*alpha^2*c*(1-c)^3
156	A2(P1)B2(P1)/A2(P1)B1(P1)	1/108*18*alpha*c*(1-c)	A2(P2)B2(P2)/A2(P2)B2(P2)	1/108*27*alpha*(1-c)^2	[A2(P1) + A2(P1) + A2(P2) + A2(P2)]	[B2(P1) + B1(P1) + B2(P2) + B2(P2)]	1/24*alpha^2*c*(1-c)^3
157	A2(P1)B2(P1)/A2(P1)B3(P1)	1/108*18*alpha*c*(1-c)	A2(P2)B2(P2)/A2(P2)B2(P2)	1/108*27*alpha*(1-c)^2	[A2(P1) + A2(P1) + A2(P2) + A2(P2)]	[B2(P1) + B3(P1) + B2(P2) + B2(P2)]	1/24*alpha^2*c*(1-c)^3
158	A2(P1)B2(P1)/A2(P1)B4(P1)	1/108*18*alpha*c*(1-c)	A2(P2)B2(P2)/A2(P2)B2(P2)	1/108*27*alpha*(1-c)^2	[A2(P1) + A2(P1) + A2(P2) + A2(P2)]	[B2(P1) + B4(P1) + B2(P2) + B2(P2)]	1/24*alpha^2*c*(1-c)^3
159	A3(P1)B3(P1)/A3(P1)B1(P1)	1/108*18*alpha*c*(1-c)	A2(P2)B2(P2)/A2(P2)B2(P2)	1/108*27*alpha*(1-c)^2	[A3(P1) + A3(P1) + A2(P2) + A2(P2)]	[B3(P1) + B1(P1) + B2(P2) + B2(P2)]	1/24*alpha^2*c*(1-c)^3
160	A3(P1)B3(P1)/A3(P1)B2(P1)	1/108*18*alpha*c*(1-c)	A2(P2)B2(P2)/A2(P2)B2(P2)	1/108*27*alpha*(1-c)^2	[A3(P1) + A3(P1) + A2(P2) + A2(P2)]	[B3(P1) + B2(P1) + B2(P2) + B2(P2)]	1/24*alpha^2*c*(1-c)^3
161	A3(P1)B3(P1)/A3(P1)B4(P1)	1/108*18*alpha*c*(1-c)	A2(P2)B2(P2)/A2(P2)B2(P2)	1/108*27*alpha*(1-c)^2	[A3(P1) + A3(P1) + A2(P2) + A2(P2)]	[B3(P1) + B4(P1) + B2(P2) + B2(P2)]	1/24*alpha^2*c*(1-c)^3
162	A4(P1)B4(P1)/A4(P1)B1(P1)	1/108*18*alpha*c*(1-c)	A2(P2)B2(P2)/A2(P2)B2(P2)	1/108*27*alpha*(1-c)^2	[A4(P1) + A4(P1) + A2(P2) + A2(P2)]	[B4(P1) + B1(P1) + B2(P2) + B2(P2)]	1/24*alpha^2*c*(1-c)^3
163	A4(P1)B4(P1)/A4(P1)B2(P1)	1/108*18*alpha*c*(1-c)	A2(P2)B2(P2)/A2(P2)B2(P2)	1/108*27*alpha*(1-c)^2	[A4(P1) + A4(P1) + A2(P2) + A2(P2)]	[B4(P1) + B2(P1) + B2(P2) + B2(P2)]	1/24*alpha^2*c*(1-c)^3
164	A4(P1)B4(P1)/A4(P1)B3(P1)	1/108*18*alpha*c*(1-c)	A2(P2)B2(P2)/A2(P2)B2(P2)	1/108*27*alpha*(1-c)^2	[A4(P1) + A4(P1) + A2(P2) + A2(P2)]	[B4(P1) + B3(P1) + B2(P2) + B2(P2)]	1/24*alpha^2*c*(1-c)^3
165	A1(P1)B2(P1)/A1(P1)B3(P1)	1/108*6*alpha*c^2	A2(P2)B2(P2)/A2(P2)B2(P2)	1/108*27*alpha*(1-c)^2	[A1(P1) + A1(P1) + A2(P2) + A2(P2)]	[B2(P1) + B3(P1) + B2(P2) + B2(P2)]	1/72*alpha^2*c^2*(1-c)^2
166	A1(P1)B2(P1)/A1(P1)B4(P1)	1/108*6*alpha*c^2	A2(P2)B2(P2)/A2(P2)B2(P2)	1/108*27*alpha*(1-c)^2	[A1(P1) + A1(P1) + A2(P2) + A2(P2)]	[B2(P1) + B4(P1) + B2(P2) + B2(P2)]	1/72*alpha^2*c^2*(1-c)^2
167	A1(P1)B3(P1)/A1(P1)B4(P1)	1/108*6*alpha*c^2	A2(P2)B2(P2)/A2(P2)B2(P2)	1/108*27*alpha*(1-c)^2	[A1(P1) + A1(P1) + A2(P2) + A2(P2)]	[B3(P1) + B4(P1) + B2(P2) + B2(P2)]	1/72*alpha^2*c^2*(1-c)^2
168	A2(P1)B1(P1)/A2(P1)B3(P1)	1/108*6*alpha*c^2	A2(P2)B2(P2)/A2(P2)B2(P2)	1/108*27*alpha*(1-c)^2	[A2(P1) + A2(P1) + A2(P2) + A2(P2)]	[B1(P1) + B3(P1) + B2(P2) + B2(P2)]	1/72*alpha^2*c^2*(1-c)^2
169	A2(P1)B1(P1)/A2(P1)B4(P1)	1/108*6*alpha*c^2	A2(P2)B2(P2)/A2(P2)B2(P2)	1/108*27*alpha*(1-c)^2	[A2(P1) + A2(P1) + A2(P2) + A2(P2)]	[B1(P1) + B4(P1) + B2(P2) + B2(P2)]	1/72*alpha^2*c^2*(1-c)^2
170	A2(P1)B3(P1)/A2(P1)B4(P1)	1/108*6*alpha*c^2	A2(P2)B2(P2)/A2(P2)B2(P2)	1/108*27*alpha*(1-c)^2	[A2(P1) + A2(P1) + A2(P2) + A2(P2)]	[B3(P1) + B4(P1) + B2(P2) + B2(P2)]	1/72*alpha^2*c^2*(1-c)^2
171	A3(P1)B1(P1)/A3(P1)B2(P1)	1/108*6*alpha*c^2	A2(P2)B2(P2)/A2(P2)B2(P2)	1/108*27*alpha*(1-c)^2	[A3(P1) + A3(P1) + A2(P2) + A2(P2)]	[B1(P1) + B2(P1) + B2(P2) + B2(P2)]	1/72*alpha^2*c^2*(1-c)^2
172	A3(P1)B1(P1)/A3(P1)B4(P1)	1/108*6*alpha*c^2	A2(P2)B2(P2)/A2(P2)B2(P2)	1/108*27*alpha*(1-c)^2	[A3(P1) + A3(P1) + A2(P2) + A2(P2)]	[B1(P1) + B4(P1) + B2(P2) + B2(P2)]	1/72*alpha^2*c^2*(1-c)^2
173	A3(P1)B2(P1)/A3(P1)B4(P1)	1/108*6*alpha*c^2	A2(P2)B2(P2)/A2(P2)B2(P2)	1/108*27*alpha*(1-c)^2	[A3(P1) + A3(P1) + A2(P2) + A2(P2)]	[B2(P1) + B4(P1) + B2(P2) + B2(P2)]	1/72*alpha^2*c^2*(1-c)^2
174	A4(P1)B1(P1)/A4(P1)B2(P1)	1/108*6*alpha*c^2	A2(P2)B2(P2)/A2(P2)B2(P2)	1/108*27*alpha*(1-c)^2	[A4(P1) + A4(P1) + A2(P2) + A2(P2)]	[B1(P1) + B2(P1) + B2(P2) + B2(P2)]	1/72*alpha^2*c^2*(1-c)^2
175	A4(P1)B1(P1)/A4(P1)B3(P1)	1/108*6*alpha*c^2	A2(P2)B2(P2)/A2(P2)B2(P2)	1/108*27*alpha*(1-c)^2	[A4(P1) + A4(P1) + A2(P2) + A2(P2)]	[B1(P1) + B3(P1) + B2(P2) + B2(P2)]	1/72*alpha^2*c^2*(1-c)^2
176	A4(P1)B2(P1)/A4(P1)B3(P1)	1/108*6*alpha*c^2	A2(P2)B2(P2)/A2(P2)B2(P2)	1/108*27*alpha*(1-c)^2	[A4(P1) + A4(P1) + A2(P2) + A2(P2)]	[B2(P1) + B3(P1) + B2(P2) + B2(P2)]	1/72*alpha^2*c^2*(1-c)^2
177	A1(P1)B1(P1)/A2(P1)B1(P1)	1/108*6*(1-alpha)*c*(1-c)	A2(P2)B2(P2)/A2(P2)B2(P2)	1/108*27*alpha*(1-c)^2	[A1(P1) + A2(P1) + A2(P2) + A2(P2)]	[B1(P1) + B1(P1) + B2(P2) + B2(P2)]	1/72*alpha*(1-alpha)*c*(1-c)^3
178	A1(P1)B1(P1)/A3(P1)B1(P1)	1/108*6*(1-alpha)*c*(1-c)	A2(P2)B2(P2)/A2(P2)B2(P2)	1/108*27*alpha*(1-c)^2	[A1(P1) + A3(P1) + A2(P2) + A2(P2)]	[B1(P1) + B1(P1) + B2(P2) + B2(P2)]	1/72*alpha*(1-alpha)*c*(1-c)^3
179	A1(P1)B1(P1)/A4(P1)B1(P1)	1/108*6*(1-alpha)*c*(1-c)	A2(P2)B2(P2)/A2(P2)B2(P2)	1/108*27*alpha*(1-c)^2	[A1(P1) + A4(P1) + A2(P2) + A2(P2)]	[B1(P1) + B1(P1) + B2(P2) + B2(P2)]	1/72*alpha*(1-alpha)*c*(1-c)^3
180	A2(P1)B2(P1)/A1(P1)B2(P1)	1/108*6*(1-alpha)*c*(1-c)	A2(P2)B2(P2)/A2(P2)B2(P2)	1/108*27*alpha*(1-c)^2	[A2(P1) + A1(P1) + A2(P2) + A2(P2)]	[B2(P1) + B2(P1) + B2(P2) + B2(P2)]	1/72*alpha*(1-alpha)*c*(1-c)^3
181	A2(P1)B2(P1)/A3(P1)B2(P1)	1/108*6*(1-alpha)*c*(1-c)	A2(P2)B2(P2)/A2(P2)B2(P2)	1/108*27*alpha*(1-c)^2	[A2(P1) + A3(P1) + A2(P2) + A2(P2)]	[B2(P1) + B2(P1) + B2(P2) + B2(P2)]	1/72*alpha*(1-alpha)*c*(1-c)^3
182	A2(P1)B2(P1)/A4(P1)B2(P1)	1/108*6*(1-alpha)*c*(1-c)	A2(P2)B2(P2)/A2(P2)B2(P2)	1/108*27*alpha*(1-c)^2	[A2(P1) + A4(P1) + A2(P2) + A2(P2)]	[B2(P1) + B2(P1) + B2(P2) + B2(P2)]	1/72*alpha*(1-alpha)*c*(1-c)^3
183	A3(P1)B3(P1)/A1(P1)B3(P1)	1/108*6*(1-alpha)*c*(1-c)	A2(P2)B2(P2)/A2(P2)B2(P2)	1/108*27*alpha*(1-c)^2	[A3(P1) + A1(P1) + A2(P2) + A2(P2)]	[B3(P1) + B3(P1) + B2(P2) + B2(P2)]	1/72*alpha*(1-alpha)*c*(1-c)^3
184	A3(P1)B3(P1)/A2(P1)B3(P1)	1/108*6*(1-alpha)*c*(1-c)	A2(P2)B2(P2)/A2(P2)B2(P2)	1/108*27*alpha*(1-c)^2	[A3(P1) + A2(P1) + A2(P2) + A2(P2)]	[B3(P1) + B3(P1) + B2(P2) + B2(P2)]	1/72*alpha*(1-alpha)*c*(1-c)^3
185	A3(P1)B3(P1)/A4(P1)B3(P1)	1/108*6*(1-alpha)*c*(1-c)	A2(P2)B2(P2)/A2(P2)B2(P2)	1/108*27*alpha*(1-c)^2	[A3(P1) + A4(P1) + A2(P2) + A2(P2)]	[B3(P1) + B3(P1) + B2(P2) + B2(P2)]	1/72*alpha*(1-alpha)*c*(1-c)^3
186	A4(P1)B4(P1)/A1(P1)B4(P1)	1/108*6*(1-alpha)*c*(1-c)	A2(P2)B2(P2)/A2(P2)B2(P2)	1/108*27*alpha*(1-c)^2	[A4(P1) + A1(P1) + A2(P2) + A2(P2)]	[B4(P1) + B4(P1) + B2(P2) + B2(P2)]	1/72*alpha*(1-alpha)*c*(1-c)^3
187	A4(P1)B4(P1)/A2(P1)B4(P1)	1/108*6*(1-alpha)*c*(1-c)	A2(P2)B2(P2)/A2(P2)B2(P2)	1/108*27*alpha*(1-c)^2	[A4(P1) + A2(P1) + A2(P2) + A2(P2)]	[B4(P1) + B4(P1) + B2(P2) + B2(P2)]	1/72*alpha*(1-alpha)*c*(1-c)^3
188	A4(P1)B4(P1)/A3(P1)B4(P1)	1/108*6*(1-alpha)*c*(1-c)	A2(P2)B2(P2)/A2(P2)B2(P2)	1/108*27*alpha*(1-c)^2	[A4(P1) + A3(P1) + A2(P2) + A2(P2)]	[B4(P1) + B4(P1) + B2(P2) + B2(P2)]	1/72*alpha*(1-alpha)*c*(1-c)^3
189	A2(P1)B1(P1)/A3(P1)B1(P1)	1/108*2*(1-alpha)*c^2	A2(P2)B2(P2)/A2(P2)B2(P2)	1/108*27*alpha*(1-c)^2	[A2(P1) + A3(P1) + A2(P2) + A2(P2)]	[B1(P1) + B1(P1) + B2(P2) + B2(P2)]	1/216*alpha*(1-alpha)*c^2*(1-c)^2
190	A2(P1)B1(P1)/A4(P1)B1(P1)	1/108*2*(1-alpha)*c^2	A2(P2)B2(P2)/A2(P2)B2(P2)	1/108*27*alpha*(1-c)^2	[A2(P1) + A4(P1) + A2(P2) + A2(P2)]	[B1(P1) + B1(P1) + B2(P2) + B2(P2)]	1/216*alpha*(1-alpha)*c^2*(1-c)^2
191	A3(P1)B1(P1)/A4(P1)B1(P1)	1/108*2*(1-alpha)*c^2	A2(P2)B2(P2)/A2(P2)B2(P2)	1/108*27*alpha*(1-c)^2	[A3(P1) + A4(P1) + A2(P2) + A2(P2)]	[B1(P1) + B1(P1) + B2(P2) + B2(P2)]	1/216*alpha*(1-alpha)*c^2*(1-c)^2
192	A1(P1)B2(P1)/A3(P1)B2(P1)	1/108*2*(1-alpha)*c^2	A2(P2)B2(P2)/A2(P2)B2(P2)	1/108*27*alpha*(1-c)^2	[A1(P1) + A3(P1) + A2(P2) + A2(P2)]	[B2(P1) + B2(P1) + B2(P2) + B2(P2)]	1/216*alpha*(1-alpha)*c^2*(1-c)^2
193	A1(P1)B2(P1)/A4(P1)B2(P1)	1/108*2*(1-alpha)*c^2	A2(P2)B2(P2)/A2(P2)B2(P2)	1/108*27*alpha*(1-c)^2	[A1(P1) + A4(P1) + A2(P2) + A2(P2)]	[B2(P1) + B2(P1) + B2(P2) + B2(P2)]	1/216*alpha*(1-alpha)*c^2*(1-c)^2
194	A3(P1)B2(P1)/A4(P1)B2(P1)	1/108*2*(1-alpha)*c^2	A2(P2)B2(P2)/A2(P2)B2(P2)	1/108*27*alpha*(1-c)^2	[A3(P1) + A4(P1) + A2(P2) + A2(P2)]	[B2(P1) + B2(P1) + B2(P2) + B2(P2)]	1/216*alpha*(1-alpha)*c^2*(1-c)^2
195	A1(P1)B3(P1)/A2(P1)B3(P1)	1/108*2*(1-alpha)*c^2	A2(P2)B2(P2)/A2(P2)B2(P2)	1/108*27*alpha*(1-c)^2	[A1(P1) + A2(P1) + A2(P2) + A2(P2)]	[B3(P1) + B3(P1) + B2(P2) + B2(P2)]	1/216*alpha*(1-alpha)*c^2*(1-c)^2
196	A1(P1)B3(P1)/A4(P1)B3(P1)	1/108*2*(1-alpha)*c^2	A2(P2)B2(P2)/A2(P2)B2(P2)	1/108*27*alpha*(1-c)^2	[A1(P1) + A4(P1) + A2(P2) + A2(P2)]	[B3(P1) + B3(P1) + B2(P2) + B2(P2)]	1/216*alpha*(1-alpha)*c^2*(1-c)^2
197	A2(P1)B3(P1)/A4(P1)B3(P1)	1/108*2*(1-alpha)*c^2	A2(P2)B2(P2)/A2(P2)B2(P2)	1/108*27*alpha*(1-c)^2	[A2(P1) + A4(P1) + A2(P2) + A2(P2)]	[B3(P1) + B3(P1) + B2(P2) + B2(P2)]	1/216*alpha*(1-alpha)*c^2*(1-c)^2
198	A1(P1)B4(P1)/A2(P1)B4(P1)	1/108*2*(1-alpha)*c^2	A2(P2)B2(P2)/A2(P2)B2(P2)	1/108*27*alpha*(1-c)^2	[A1(P1) + A2(P1) + A2(P2) + A2(P2)]	[B4(P1) + B4(P1) + B2(P2) + B2(P2)]	1/216*alpha*(1-alpha)*c^2*(1-c)^2
199	A1(P1)B4(P1)/A3(P1)B4(P1)	1/108*2*(1-alpha)*c^2	A2(P2)B2(P2)/A2(P2)B2(P2)	1/108*27*alpha*(1-c)^2	[A1(P1) + A3(P1) + A2(P2) + A2(P2)]	[B4(P1) + B4(P1) + B2(P2) + B2(P2)]	1/216*alpha*(1-alpha)*c^2*(1-c)^2
200	A2(P1)B4(P1)/A3(P1)B4(P1)	1/108*2*(1-alpha)*c^2	A2(P2)B2(P2)/A2(P2)B2(P2)	1/108*27*alpha*(1-c)^2	[A2(P1) + A3(P1) + A2(P2) + A2(P2)]	[B4(P1) + B4(P1) + B2(P2) + B2(P2)]	1/216*alpha*(1-alpha)*c^2*(1-c)^2
201	A1(P1)B1(P1)/A2(P1)B2(P1)	1/108*18*(1-alpha)*(1-c)^2	A2(P2)B2(P2)/A2(P2)B2(P2)	1/108*27*alpha*(1-c)^2	[A1(P1) + A2(P1) + A2(P2) + A2(P2)]	[B1(P1) + B2(P1) + B2(P2) + B2(P2)]	1/24*alpha*(1-alpha)*(1-c)^4
202	A1(P1)B1(P1)/A3(P1)B3(P1)	1/108*18*(1-alpha)*(1-c)^2	A2(P2)B2(P2)/A2(P2)B2(P2)	1/108*27*alpha*(1-c)^2	[A1(P1) + A3(P1) + A2(P2) + A2(P2)]	[B1(P1) + B3(P1) + B2(P2) + B2(P2)]	1/24*alpha*(1-alpha)*(1-c)^4
203	A1(P1)B1(P1)/A4(P1)B4(P1)	1/108*18*(1-alpha)*(1-c)^2	A2(P2)B2(P2)/A2(P2)B2(P2)	1/108*27*alpha*(1-c)^2	[A1(P1) + A4(P1) + A2(P2) + A2(P2)]	[B1(P1) + B4(P1) + B2(P2) + B2(P2)]	1/24*alpha*(1-alpha)*(1-c)^4
204	A2(P1)B2(P1)/A3(P1)B3(P1)	1/108*18*(1-alpha)*(1-c)^2	A2(P2)B2(P2)/A2(P2)B2(P2)	1/108*27*alpha*(1-c)^2	[A2(P1) + A3(P1) + A2(P2) + A2(P2)]	[B2(P1) + B3(P1) + B2(P2) + B2(P2)]	1/24*alpha*(1-alpha)*(1-c)^4
205	A2(P1)B2(P1)/A4(P1)B4(P1)	1/108*18*(1-alpha)*(1-c)^2	A2(P2)B2(P2)/A2(P2)B2(P2)	1/108*27*alpha*(1-c)^2	[A2(P1) + A4(P1) + A2(P2) + A2(P2)]	[B2(P1) + B4(P1) + B2(P2) + B2(P2)]	1/24*alpha*(1-alpha)*(1-c)^4
206	A3(P1)B3(P1)/A4(P1)B4(P1)	1/108*18*(1-alpha)*(1-c)^2	A2(P2)B2(P2)/A2(P2)B2(P2)	1/108*27*alpha*(1-c)^2	[A3(P1) + A4(P1) + A2(P2) + A2(P2)]	[B3(P1) + B4(P1) + B2(P2) + B2(P2)]	1/24*alpha*(1-alpha)*(1-c)^4
207	A1(P1)B1(P1)/A2(P1)B3(P1)	1/108*6*(1-alpha)*c*(1-c)	A2(P2)B2(P2)/A2(P2)B2(P2)	1/108*27*alpha*(1-c)^2	[A1(P1) + A2(P1) + A2(P2) + A2(P2)]	[B1(P1) + B3(P1) + B2(P2) + B2(P2)]	1/72*alpha*(1-alpha)*c*(1-c)^3
208	A1(P1)B1(P1)/A2(P1)B4(P1)	1/108*6*(1-alpha)*c*(1-c)	A2(P2)B2(P2)/A2(P2)B2(P2)	1/108*27*alpha*(1-c)^2	[A1(P1) + A2(P1) + A2(P2) + A2(P2)]	[B1(P1) + B4(P1) + B2(P2) + B2(P2)]	1/72*alpha*(1-alpha)*c*(1-c)^3
209	A1(P1)B1(P1)/A3(P1)B2(P1)	1/108*6*(1-alpha)*c*(1-c)	A2(P2)B2(P2)/A2(P2)B2(P2)	1/108*27*alpha*(1-c)^2	[A1(P1) + A3(P1) + A2(P2) + A2(P2)]	[B1(P1) + B2(P1) + B2(P2) + B2(P2)]	1/72*alpha*(1-alpha)*c*(1-c)^3
210	A1(P1)B1(P1)/A3(P1)B4(P1)	1/108*6*(1-alpha)*c*(1-c)	A2(P2)B2(P2)/A2(P2)B2(P2)	1/108*27*alpha*(1-c)^2	[A1(P1) + A3(P1) + A2(P2) + A2(P2)]	[B1(P1) + B4(P1) + B2(P2) + B2(P2)]	1/72*alpha*(1-alpha)*c*(1-c)^3
211	A1(P1)B1(P1)/A4(P1)B2(P1)	1/108*6*(1-alpha)*c*(1-c)	A2(P2)B2(P2)/A2(P2)B2(P2)	1/108*27*alpha*(1-c)^2	[A1(P1) + A4(P1) + A2(P2) + A2(P2)]	[B1(P1) + B2(P1) + B2(P2) + B2(P2)]	1/72*alpha*(1-alpha)*c*(1-c)^3
212	A1(P1)B1(P1)/A4(P1)B3(P1)	1/108*6*(1-alpha)*c*(1-c)	A2(P2)B2(P2)/A2(P2)B2(P2)	1/108*27*alpha*(1-c)^2	[A1(P1) + A4(P1) + A2(P2) + A2(P2)]	[B1(P1) + B3(P1) + B2(P2) + B2(P2)]	1/72*alpha*(1-alpha)*c*(1-c)^3
213	A2(P1)B2(P1)/A1(P1)B3(P1)	1/108*6*(1-alpha)*c*(1-c)	A2(P2)B2(P2)/A2(P2)B2(P2)	1/108*27*alpha*(1-c)^2	[A2(P1) + A1(P1) + A2(P2) + A2(P2)]	[B2(P1) + B3(P1) + B2(P2) + B2(P2)]	1/72*alpha*(1-alpha)*c*(1-c)^3
214	A2(P1)B2(P1)/A1(P1)B4(P1)	1/108*6*(1-alpha)*c*(1-c)	A2(P2)B2(P2)/A2(P2)B2(P2)	1/108*27*alpha*(1-c)^2	[A2(P1) + A1(P1) + A2(P2) + A2(P2)]	[B2(P1) + B4(P1) + B2(P2) + B2(P2)]	1/72*alpha*(1-alpha)*c*(1-c)^3
215	A2(P1)B2(P1)/A3(P1)B1(P1)	1/108*6*(1-alpha)*c*(1-c)	A2(P2)B2(P2)/A2(P2)B2(P2)	1/108*27*alpha*(1-c)^2	[A2(P1) + A3(P1) + A2(P2) + A2(P2)]	[B2(P1) + B1(P1) + B2(P2) + B2(P2)]	1/72*alpha*(1-alpha)*c*(1-c)^3
216	A2(P1)B2(P1)/A3(P1)B4(P1)	1/108*6*(1-alpha)*c*(1-c)	A2(P2)B2(P2)/A2(P2)B2(P2)	1/108*27*alpha*(1-c)^2	[A2(P1) + A3(P1) + A2(P2) + A2(P2)]	[B2(P1) + B4(P1) + B2(P2) + B2(P2)]	1/72*alpha*(1-alpha)*c*(1-c)^3
217	A2(P1)B2(P1)/A4(P1)B1(P1)	1/108*6*(1-alpha)*c*(1-c)	A2(P2)B2(P2)/A2(P2)B2(P2)	1/108*27*alpha*(1-c)^2	[A2(P1) + A4(P1) + A2(P2) + A2(P2)]	[B2(P1) + B1(P1) + B2(P2) + B2(P2)]	1/72*alpha*(1-alpha)*c*(1-c)^3
218	A2(P1)B2(P1)/A4(P1)B3(P1)	1/108*6*(1-alpha)*c*(1-c)	A2(P2)B2(P2)/A2(P2)B2(P2)	1/108*27*alpha*(1-c)^2	[A2(P1) + A4(P1) + A2(P2) + A2(P2)]	[B2(P1) + B3(P1) + B2(P2) + B2(P2)]	1/72*alpha*(1-alpha)*c*(1-c)^3
219	A3(P1)B3(P1)/A1(P1)B2(P1)	1/108*6*(1-alpha)*c*(1-c)	A2(P2)B2(P2)/A2(P2)B2(P2)	1/108*27*alpha*(1-c)^2	[A3(P1) + A1(P1) + A2(P2) + A2(P2)]	[B3(P1) + B2(P1) + B2(P2) + B2(P2)]	1/72*alpha*(1-alpha)*c*(1-c)^3
220	A3(P1)B3(P1)/A1(P1)B4(P1)	1/108*6*(1-alpha)*c*(1-c)	A2(P2)B2(P2)/A2(P2)B2(P2)	1/108*27*alpha*(1-c)^2	[A3(P1) + A1(P1) + A2(P2) + A2(P2)]	[B3(P1) + B4(P1) + B2(P2) + B2(P2)]	1/72*alpha*(1-alpha)*c*(1-c)^3
221	A3(P1)B3(P1)/A2(P1)B1(P1)	1/108*6*(1-alpha)*c*(1-c)	A2(P2)B2(P2)/A2(P2)B2(P2)	1/108*27*alpha*(1-c)^2	[A3(P1) + A2(P1) + A2(P2) + A2(P2)]	[B3(P1) + B1(P1) + B2(P2) + B2(P2)]	1/72*alpha*(1-alpha)*c*(1-c)^3
222	A3(P1)B3(P1)/A2(P1)B4(P1)	1/108*6*(1-alpha)*c*(1-c)	A2(P2)B2(P2)/A2(P2)B2(P2)	1/108*27*alpha*(1-c)^2	[A3(P1) + A2(P1) + A2(P2) + A2(P2)]	[B3(P1) + B4(P1) + B2(P2) + B2(P2)]	1/72*alpha*(1-alpha)*c*(1-c)^3
223	A3(P1)B3(P1)/A4(P1)B1(P1)	1/108*6*(1-alpha)*c*(1-c)	A2(P2)B2(P2)/A2(P2)B2(P2)	1/108*27*alpha*(1-c)^2	[A3(P1) + A4(P1) + A2(P2) + A2(P2)]	[B3(P1) + B1(P1) + B2(P2) + B2(P2)]	1/72*alpha*(1-alpha)*c*(1-c)^3
224	A3(P1)B3(P1)/A4(P1)B2(P1)	1/108*6*(1-alpha)*c*(1-c)	A2(P2)B2(P2)/A2(P2)B2(P2)	1/108*27*alpha*(1-c)^2	[A3(P1) + A4(P1) + A2(P2) + A2(P2)]	[B3(P1) + B2(P1) + B2(P2) + B2(P2)]	1/72*alpha*(1-alpha)*c*(1-c)^3
225	A4(P1)B4(P1)/A1(P1)B2(P1)	1/108*6*(1-alpha)*c*(1-c)	A2(P2)B2(P2)/A2(P2)B2(P2)	1/108*27*alpha*(1-c)^2	[A4(P1) + A1(P1) + A2(P2) + A2(P2)]	[B4(P1) + B2(P1) + B2(P2) + B2(P2)]	1/72*alpha*(1-alpha)*c*(1-c)^3
226	A4(P1)B4(P1)/A1(P1)B3(P1)	1/108*6*(1-alpha)*c*(1-c)	A2(P2)B2(P2)/A2(P2)B2(P2)	1/108*27*alpha*(1-c)^2	[A4(P1) + A1(P1) + A2(P2) + A2(P2)]	[B4(P1) + B3(P1) + B2(P2) + B2(P2)]	1/72*alpha*(1-alpha)*c*(1-c)^3
227	A4(P1)B4(P1)/A2(P1)B1(P1)	1/108*6*(1-alpha)*c*(1-c)	A2(P2)B2(P2)/A2(P2)B2(P2)	1/108*27*alpha*(1-c)^2	[A4(P1) + A2(P1) + A2(P2) + A2(P2)]	[B4(P1) + B1(P1) + B2(P2) + B2(P2)]	1/72*alpha*(1-alpha)*c*(1-c)^3
228	A4(P1)B4(P1)/A2(P1)B3(P1)	1/108*6*(1-alpha)*c*(1-c)	A2(P2)B2(P2)/A2(P2)B2(P2)	1/108*27*alpha*(1-c)^2	[A4(P1) + A2(P1) + A2(P2) + A2(P2)]	[B4(P1) + B3(P1) + B2(P2) + B2(P2)]	1/72*alpha*(1-alpha)*c*(1-c)^3
229	A4(P1)B4(P1)/A3(P1)B1(P1)	1/108*6*(1-alpha)*c*(1-c)	A2(P2)B2(P2)/A2(P2)B2(P2)	1/108*27*alpha*(1-c)^2	[A4(P1) + A3(P1) + A2(P2) + A2(P2)]	[B4(P1) + B1(P1) + B2(P2) + B2(P2)]	1/72*alpha*(1-alpha)*c*(1-c)^3
230	A4(P1)B4(P1)/A3(P1)B2(P1)	1/108*6*(1-alpha)*c*(1-c)	A2(P2)B2(P2)/A2(P2)B2(P2)	1/108*27*alpha*(1-c)^2	[A4(P1) + A3(P1) + A2(P2) + A2(P2)]	[B4(P1) + B2(P1) + B2(P2) + B2(P2)]	1/72*alpha*(1-alpha)*c*(1-c)^3
231	A1(P1)B2(P1)/A2(P1)B1(P1)	1/108*2*(1-alpha)*c^2	A2(P2)B2(P2)/A2(P2)B2(P2)	1/108*27*alpha*(1-c)^2	[A1(P1) + A2(P1) + A2(P2) + A2(P2)]	[B2(P1) + B1(P1) + B2(P2) + B2(P2)]	1/216*alpha*(1-alpha)*c^2*(1-c)^2
232	A1(P1)B3(P1)/A3(P1)B1(P1)	1/108*2*(1-alpha)*c^2	A2(P2)B2(P2)/A2(P2)B2(P2)	1/108*27*alpha*(1-c)^2	[A1(P1) + A3(P1) + A2(P2) + A2(P2)]	[B3(P1) + B1(P1) + B2(P2) + B2(P2)]	1/216*alpha*(1-alpha)*c^2*(1-c)^2
233	A1(P1)B4(P1)/A4(P1)B1(P1)	1/108*2*(1-alpha)*c^2	A2(P2)B2(P2)/A2(P2)B2(P2)	1/108*27*alpha*(1-c)^2	[A1(P1) + A4(P1) + A2(P2) + A2(P2)]	[B4(P1) + B1(P1) + B2(P2) + B2(P2)]	1/216*alpha*(1-alpha)*c^2*(1-c)^2
234	A2(P1)B3(P1)/A3(P1)B2(P1)	1/108*2*(1-alpha)*c^2	A2(P2)B2(P2)/A2(P2)B2(P2)	1/108*27*alpha*(1-c)^2	[A2(P1) + A3(P1) + A2(P2) + A2(P2)]	[B3(P1) + B2(P1) + B2(P2) + B2(P2)]	1/216*alpha*(1-alpha)*c^2*(1-c)^2
235	A2(P1)B4(P1)/A4(P1)B2(P1)	1/108*2*(1-alpha)*c^2	A2(P2)B2(P2)/A2(P2)B2(P2)	1/108*27*alpha*(1-c)^2	[A2(P1) + A4(P1) + A2(P2) + A2(P2)]	[B4(P1) + B2(P1) + B2(P2) + B2(P2)]	1/216*alpha*(1-alpha)*c^2*(1-c)^2
236	A3(P1)B4(P1)/A4(P1)B3(P1)	1/108*2*(1-alpha)*c^2	A2(P2)B2(P2)/A2(P2)B2(P2)	1/108*27*alpha*(1-c)^2	[A3(P1) + A4(P1) + A2(P2) + A2(P2)]	[B4(P1) + B3(P1) + B2(P2) + B2(P2)]	1/216*alpha*(1-alpha)*c^2*(1-c)^2
237	A1(P1)B2(P1)/A2(P1)B3(P1)	1/108*2*(1-alpha)*c^2	A2(P2)B2(P2)/A2(P2)B2(P2)	1/108*27*alpha*(1-c)^2	[A1(P1) + A2(P1) + A2(P2) + A2(P2)]	[B2(P1) + B3(P1) + B2(P2) + B2(P2)]	1/216*alpha*(1-alpha)*c^2*(1-c)^2
238	A1(P1)B2(P1)/A2(P1)B4(P1)	1/108*2*(1-alpha)*c^2	A2(P2)B2(P2)/A2(P2)B2(P2)	1/108*27*alpha*(1-c)^2	[A1(P1) + A2(P1) + A2(P2) + A2(P2)]	[B2(P1) + B4(P1) + B2(P2) + B2(P2)]	1/216*alpha*(1-alpha)*c^2*(1-c)^2
239	A1(P1)B3(P1)/A3(P1)B2(P1)	1/108*2*(1-alpha)*c^2	A2(P2)B2(P2)/A2(P2)B2(P2)	1/108*27*alpha*(1-c)^2	[A1(P1) + A3(P1) + A2(P2) + A2(P2)]	[B3(P1) + B2(P1) + B2(P2) + B2(P2)]	1/216*alpha*(1-alpha)*c^2*(1-c)^2
240	A1(P1)B3(P1)/A3(P1)B4(P1)	1/108*2*(1-alpha)*c^2	A2(P2)B2(P2)/A2(P2)B2(P2)	1/108*27*alpha*(1-c)^2	[A1(P1) + A3(P1) + A2(P2) + A2(P2)]	[B3(P1) + B4(P1) + B2(P2) + B2(P2)]	1/216*alpha*(1-alpha)*c^2*(1-c)^2
241	A1(P1)B4(P1)/A4(P1)B2(P1)	1/108*2*(1-alpha)*c^2	A2(P2)B2(P2)/A2(P2)B2(P2)	1/108*27*alpha*(1-c)^2	[A1(P1) + A4(P1) + A2(P2) + A2(P2)]	[B4(P1) + B2(P1) + B2(P2) + B2(P2)]	1/216*alpha*(1-alpha)*c^2*(1-c)^2
242	A1(P1)B4(P1)/A4(P1)B3(P1)	1/108*2*(1-alpha)*c^2	A2(P2)B2(P2)/A2(P2)B2(P2)	1/108*27*alpha*(1-c)^2	[A1(P1) + A4(P1) + A2(P2) + A2(P2)]	[B4(P1) + B3(P1) + B2(P2) + B2(P2)]	1/216*alpha*(1-alpha)*c^2*(1-c)^2
243	A2(P1)B1(P1)/A1(P1)B3(P1)	1/108*2*(1-alpha)*c^2	A2(P2)B2(P2)/A2(P2)B2(P2)	1/108*27*alpha*(1-c)^2	[A2(P1) + A1(P1) + A2(P2) + A2(P2)]	[B1(P1) + B3(P1) + B2(P2) + B2(P2)]	1/216*alpha*(1-alpha)*c^2*(1-c)^2
244	A2(P1)B1(P1)/A1(P1)B4(P1)	1/108*2*(1-alpha)*c^2	A2(P2)B2(P2)/A2(P2)B2(P2)	1/108*27*alpha*(1-c)^2	[A2(P1) + A1(P1) + A2(P2) + A2(P2)]	[B1(P1) + B4(P1) + B2(P2) + B2(P2)]	1/216*alpha*(1-alpha)*c^2*(1-c)^2
245	A2(P1)B3(P1)/A3(P1)B1(P1)	1/108*2*(1-alpha)*c^2	A2(P2)B2(P2)/A2(P2)B2(P2)	1/108*27*alpha*(1-c)^2	[A2(P1) + A3(P1) + A2(P2) + A2(P2)]	[B3(P1) + B1(P1) + B2(P2) + B2(P2)]	1/216*alpha*(1-alpha)*c^2*(1-c)^2
246	A2(P1)B3(P1)/A3(P1)B4(P1)	1/108*2*(1-alpha)*c^2	A2(P2)B2(P2)/A2(P2)B2(P2)	1/108*27*alpha*(1-c)^2	[A2(P1) + A3(P1) + A2(P2) + A2(P2)]	[B3(P1) + B4(P1) + B2(P2) + B2(P2)]	1/216*alpha*(1-alpha)*c^2*(1-c)^2
247	A2(P1)B4(P1)/A4(P1)B1(P1)	1/108*2*(1-alpha)*c^2	A2(P2)B2(P2)/A2(P2)B2(P2)	1/108*27*alpha*(1-c)^2	[A2(P1) + A4(P1) + A2(P2) + A2(P2)]	[B4(P1) + B1(P1) + B2(P2) + B2(P2)]	1/216*alpha*(1-alpha)*c^2*(1-c)^2
248	A2(P1)B4(P1)/A4(P1)B3(P1)	1/108*2*(1-alpha)*c^2	A2(P2)B2(P2)/A2(P2)B2(P2)	1/108*27*alpha*(1-c)^2	[A2(P1) + A4(P1) + A2(P2) + A2(P2)]	[B4(P1) + B3(P1) + B2(P2) + B2(P2)]	1/216*alpha*(1-alpha)*c^2*(1-c)^2
249	A3(P1)B1(P1)/A1(P1)B2(P1)	1/108*2*(1-alpha)*c^2	A2(P2)B2(P2)/A2(P2)B2(P2)	1/108*27*alpha*(1-c)^2	[A3(P1) + A1(P1) + A2(P2) + A2(P2)]	[B1(P1) + B2(P1) + B2(P2) + B2(P2)]	1/216*alpha*(1-alpha)*c^2*(1-c)^2
250	A3(P1)B1(P1)/A1(P1)B4(P1)	1/108*2*(1-alpha)*c^2	A2(P2)B2(P2)/A2(P2)B2(P2)	1/108*27*alpha*(1-c)^2	[A3(P1) + A1(P1) + A2(P2) + A2(P2)]	[B1(P1) + B4(P1) + B2(P2) + B2(P2)]	1/216*alpha*(1-alpha)*c^2*(1-c)^2
251	A3(P1)B2(P1)/A2(P1)B1(P1)	1/108*2*(1-alpha)*c^2	A2(P2)B2(P2)/A2(P2)B2(P2)	1/108*27*alpha*(1-c)^2	[A3(P1) + A2(P1) + A2(P2) + A2(P2)]	[B2(P1) + B1(P1) + B2(P2) + B2(P2)]	1/216*alpha*(1-alpha)*c^2*(1-c)^2
252	A3(P1)B2(P1)/A2(P1)B4(P1)	1/108*2*(1-alpha)*c^2	A2(P2)B2(P2)/A2(P2)B2(P2)	1/108*27*alpha*(1-c)^2	[A3(P1) + A2(P1) + A2(P2) + A2(P2)]	[B2(P1) + B4(P1) + B2(P2) + B2(P2)]	1/216*alpha*(1-alpha)*c^2*(1-c)^2
253	A3(P1)B4(P1)/A4(P1)B1(P1)	1/108*2*(1-alpha)*c^2	A2(P2)B2(P2)/A2(P2)B2(P2)	1/108*27*alpha*(1-c)^2	[A3(P1) + A4(P1) + A2(P2) + A2(P2)]	[B4(P1) + B1(P1) + B2(P2) + B2(P2)]	1/216*alpha*(1-alpha)*c^2*(1-c)^2
254	A3(P1)B4(P1)/A4(P1)B2(P1)	1/108*2*(1-alpha)*c^2	A2(P2)B2(P2)/A2(P2)B2(P2)	1/108*27*alpha*(1-c)^2	[A3(P1) + A4(P1) + A2(P2) + A2(P2)]	[B4(P1) + B2(P1) + B2(P2) + B2(P2)]	1/216*alpha*(1-alpha)*c^2*(1-c)^2
255	A4(P1)B1(P1)/A1(P1)B2(P1)	1/108*2*(1-alpha)*c^2	A2(P2)B2(P2)/A2(P2)B2(P2)	1/108*27*alpha*(1-c)^2	[A4(P1) + A1(P1) + A2(P2) + A2(P2)]	[B1(P1) + B2(P1) + B2(P2) + B2(P2)]	1/216*alpha*(1-alpha)*c^2*(1-c)^2
256	A4(P1)B1(P1)/A1(P1)B3(P1)	1/108*2*(1-alpha)*c^2	A2(P2)B2(P2)/A2(P2)B2(P2)	1/108*27*alpha*(1-c)^2	[A4(P1) + A1(P1) + A2(P2) + A2(P2)]	[B1(P1) + B3(P1) + B2(P2) + B2(P2)]	1/216*alpha*(1-alpha)*c^2*(1-c)^2
257	A4(P1)B2(P1)/A2(P1)B1(P1)	1/108*2*(1-alpha)*c^2	A2(P2)B2(P2)/A2(P2)B2(P2)	1/108*27*alpha*(1-c)^2	[A4(P1) + A2(P1) + A2(P2) + A2(P2)]	[B2(P1) + B1(P1) + B2(P2) + B2(P2)]	1/216*alpha*(1-alpha)*c^2*(1-c)^2
258	A4(P1)B2(P1)/A2(P1)B3(P1)	1/108*2*(1-alpha)*c^2	A2(P2)B2(P2)/A2(P2)B2(P2)	1/108*27*alpha*(1-c)^2	[A4(P1) + A2(P1) + A2(P2) + A2(P2)]	[B2(P1) + B3(P1) + B2(P2) + B2(P2)]	1/216*alpha*(1-alpha)*c^2*(1-c)^2
259	A4(P1)B3(P1)/A3(P1)B1(P1)	1/108*2*(1-alpha)*c^2	A2(P2)B2(P2)/A2(P2)B2(P2)	1/108*27*alpha*(1-c)^2	[A4(P1) + A3(P1) + A2(P2) + A2(P2)]	[B3(P1) + B1(P1) + B2(P2) + B2(P2)]	1/216*alpha*(1-alpha)*c^2*(1-c)^2
260	A4(P1)B3(P1)/A3(P1)B2(P1)	1/108*2*(1-alpha)*c^2	A2(P2)B2(P2)/A2(P2)B2(P2)	1/108*27*alpha*(1-c)^2	[A4(P1) + A3(P1) + A2(P2) + A2(P2)]	[B3(P1) + B2(P1) + B2(P2) + B2(P2)]	1/216*alpha*(1-alpha)*c^2*(1-c)^2
261	A1(P1)B2(P1)/A3(P1)B4(P1)	1/108*2*(1-alpha)*c^2	A2(P2)B2(P2)/A2(P2)B2(P2)	1/108*27*alpha*(1-c)^2	[A1(P1) + A3(P1) + A2(P2) + A2(P2)]	[B2(P1) + B4(P1) + B2(P2) + B2(P2)]	1/216*alpha*(1-alpha)*c^2*(1-c)^2
262	A1(P1)B2(P1)/A4(P1)B3(P1)	1/108*2*(1-alpha)*c^2	A2(P2)B2(P2)/A2(P2)B2(P2)	1/108*27*alpha*(1-c)^2	[A1(P1) + A4(P1) + A2(P2) + A2(P2)]	[B2(P1) + B3(P1) + B2(P2) + B2(P2)]	1/216*alpha*(1-alpha)*c^2*(1-c)^2
263	A1(P1)B3(P1)/A2(P1)B4(P1)	1/108*2*(1-alpha)*c^2	A2(P2)B2(P2)/A2(P2)B2(P2)	1/108*27*alpha*(1-c)^2	[A1(P1) + A2(P1) + A2(P2) + A2(P2)]	[B3(P1) + B4(P1) + B2(P2) + B2(P2)]	1/216*alpha*(1-alpha)*c^2*(1-c)^2
264	A1(P1)B3(P1)/A4(P1)B2(P1)	1/108*2*(1-alpha)*c^2	A2(P2)B2(P2)/A2(P2)B2(P2)	1/108*27*alpha*(1-c)^2	[A1(P1) + A4(P1) + A2(P2) + A2(P2)]	[B3(P1) + B2(P1) + B2(P2) + B2(P2)]	1/216*alpha*(1-alpha)*c^2*(1-c)^2
265	A1(P1)B4(P1)/A2(P1)B3(P1)	1/108*2*(1-alpha)*c^2	A2(P2)B2(P2)/A2(P2)B2(P2)	1/108*27*alpha*(1-c)^2	[A1(P1) + A2(P1) + A2(P2) + A2(P2)]	[B4(P1) + B3(P1) + B2(P2) + B2(P2)]	1/216*alpha*(1-alpha)*c^2*(1-c)^2
266	A1(P1)B4(P1)/A3(P1)B2(P1)	1/108*2*(1-alpha)*c^2	A2(P2)B2(P2)/A2(P2)B2(P2)	1/108*27*alpha*(1-c)^2	[A1(P1) + A3(P1) + A2(P2) + A2(P2)]	[B4(P1) + B2(P1) + B2(P2) + B2(P2)]	1/216*alpha*(1-alpha)*c^2*(1-c)^2
267	A2(P1)B1(P1)/A3(P1)B4(P1)	1/108*2*(1-alpha)*c^2	A2(P2)B2(P2)/A2(P2)B2(P2)	1/108*27*alpha*(1-c)^2	[A2(P1) + A3(P1) + A2(P2) + A2(P2)]	[B1(P1) + B4(P1) + B2(P2) + B2(P2)]	1/216*alpha*(1-alpha)*c^2*(1-c)^2
268	A2(P1)B1(P1)/A4(P1)B3(P1)	1/108*2*(1-alpha)*c^2	A2(P2)B2(P2)/A2(P2)B2(P2)	1/108*27*alpha*(1-c)^2	[A2(P1) + A4(P1) + A2(P2) + A2(P2)]	[B1(P1) + B3(P1) + B2(P2) + B2(P2)]	1/216*alpha*(1-alpha)*c^2*(1-c)^2
269	A3(P1)B1(P1)/A2(P1)B4(P1)	1/108*2*(1-alpha)*c^2	A2(P2)B2(P2)/A2(P2)B2(P2)	1/108*27*alpha*(1-c)^2	[A3(P1) + A2(P1) + A2(P2) + A2(P2)]	[B1(P1) + B4(P1) + B2(P2) + B2(P2)]	1/216*alpha*(1-alpha)*c^2*(1-c)^2
270	A3(P1)B1(P1)/A4(P1)B2(P1)	1/108*2*(1-alpha)*c^2	A2(P2)B2(P2)/A2(P2)B2(P2)	1/108*27*alpha*(1-c)^2	[A3(P1) + A4(P1) + A2(P2) + A2(P2)]	[B1(P1) + B2(P1) + B2(P2) + B2(P2)]	1/216*alpha*(1-alpha)*c^2*(1-c)^2
271	A4(P1)B1(P1)/A2(P1)B3(P1)	1/108*2*(1-alpha)*c^2	A2(P2)B2(P2)/A2(P2)B2(P2)	1/108*27*alpha*(1-c)^2	[A4(P1) + A2(P1) + A2(P2) + A2(P2)]	[B1(P1) + B3(P1) + B2(P2) + B2(P2)]	1/216*alpha*(1-alpha)*c^2*(1-c)^2
272	A4(P1)B1(P1)/A3(P1)B2(P1)	1/108*2*(1-alpha)*c^2	A2(P2)B2(P2)/A2(P2)B2(P2)	1/108*27*alpha*(1-c)^2	[A4(P1) + A3(P1) + A2(P2) + A2(P2)]	[B1(P1) + B2(P1) + B2(P2) + B2(P2)]	1/216*alpha*(1-alpha)*c^2*(1-c)^2
273	A1(P1)B1(P1)/A1(P1)B1(P1)	1/108*27*alpha*(1-c)^2	A3(P2)B3(P2)/A3(P2)B3(P2)	1/108*27*alpha*(1-c)^2	[A1(P1) + A1(P1) + A3(P2) + A3(P2)]	[B1(P1) + B1(P1) + B3(P2) + B3(P2)]	1/16*alpha^2*(1-c)^4
274	A2(P1)B2(P1)/A2(P1)B2(P1)	1/108*27*alpha*(1-c)^2	A3(P2)B3(P2)/A3(P2)B3(P2)	1/108*27*alpha*(1-c)^2	[A2(P1) + A2(P1) + A3(P2) + A3(P2)]	[B2(P1) + B2(P1) + B3(P2) + B3(P2)]	1/16*alpha^2*(1-c)^4
275	A3(P1)B3(P1)/A3(P1)B3(P1)	1/108*27*alpha*(1-c)^2	A3(P2)B3(P2)/A3(P2)B3(P2)	1/108*27*alpha*(1-c)^2	[A3(P1) + A3(P1) + A3(P2) + A3(P2)]	[B3(P1) + B3(P1) + B3(P2) + B3(P2)]	1/16*alpha^2*(1-c)^4
276	A4(P1)B4(P1)/A4(P1)B4(P1)	1/108*27*alpha*(1-c)^2	A3(P2)B3(P2)/A3(P2)B3(P2)	1/108*27*alpha*(1-c)^2	[A4(P1) + A4(P1) + A3(P2) + A3(P2)]	[B4(P1) + B4(P1) + B3(P2) + B3(P2)]	1/16*alpha^2*(1-c)^4
277	A1(P1)B2(P1)/A1(P1)B2(P1)	1/108*3*alpha*c^2	A3(P2)B3(P2)/A3(P2)B3(P2)	1/108*27*alpha*(1-c)^2	[A1(P1) + A1(P1) + A3(P2) + A3(P2)]	[B2(P1) + B2(P1) + B3(P2) + B3(P2)]	1/144*alpha^2*c^2*(1-c)^2
278	A1(P1)B3(P1)/A1(P1)B3(P1)	1/108*3*alpha*c^2	A3(P2)B3(P2)/A3(P2)B3(P2)	1/108*27*alpha*(1-c)^2	[A1(P1) + A1(P1) + A3(P2) + A3(P2)]	[B3(P1) + B3(P1) + B3(P2) + B3(P2)]	1/144*alpha^2*c^2*(1-c)^2
279	A1(P1)B4(P1)/A1(P1)B4(P1)	1/108*3*alpha*c^2	A3(P2)B3(P2)/A3(P2)B3(P2)	1/108*27*alpha*(1-c)^2	[A1(P1) + A1(P1) + A3(P2) + A3(P2)]	[B4(P1) + B4(P1) + B3(P2) + B3(P2)]	1/144*alpha^2*c^2*(1-c)^2
280	A2(P1)B1(P1)/A2(P1)B1(P1)	1/108*3*alpha*c^2	A3(P2)B3(P2)/A3(P2)B3(P2)	1/108*27*alpha*(1-c)^2	[A2(P1) + A2(P1) + A3(P2) + A3(P2)]	[B1(P1) + B1(P1) + B3(P2) + B3(P2)]	1/144*alpha^2*c^2*(1-c)^2
281	A2(P1)B3(P1)/A2(P1)B3(P1)	1/108*3*alpha*c^2	A3(P2)B3(P2)/A3(P2)B3(P2)	1/108*27*alpha*(1-c)^2	[A2(P1) + A2(P1) + A3(P2) + A3(P2)]	[B3(P1) + B3(P1) + B3(P2) + B3(P2)]	1/144*alpha^2*c^2*(1-c)^2
282	A2(P1)B4(P1)/A2(P1)B4(P1)	1/108*3*alpha*c^2	A3(P2)B3(P2)/A3(P2)B3(P2)	1/108*27*alpha*(1-c)^2	[A2(P1) + A2(P1) + A3(P2) + A3(P2)]	[B4(P1) + B4(P1) + B3(P2) + B3(P2)]	1/144*alpha^2*c^2*(1-c)^2
283	A3(P1)B1(P1)/A3(P1)B1(P1)	1/108*3*alpha*c^2	A3(P2)B3(P2)/A3(P2)B3(P2)	1/108*27*alpha*(1-c)^2	[A3(P1) + A3(P1) + A3(P2) + A3(P2)]	[B1(P1) + B1(P1) + B3(P2) + B3(P2)]	1/144*alpha^2*c^2*(1-c)^2
284	A3(P1)B2(P1)/A3(P1)B2(P1)	1/108*3*alpha*c^2	A3(P2)B3(P2)/A3(P2)B3(P2)	1/108*27*alpha*(1-c)^2	[A3(P1) + A3(P1) + A3(P2) + A3(P2)]	[B2(P1) + B2(P1) + B3(P2) + B3(P2)]	1/144*alpha^2*c^2*(1-c)^2
285	A3(P1)B4(P1)/A3(P1)B4(P1)	1/108*3*alpha*c^2	A3(P2)B3(P2)/A3(P2)B3(P2)	1/108*27*alpha*(1-c)^2	[A3(P1) + A3(P1) + A3(P2) + A3(P2)]	[B4(P1) + B4(P1) + B3(P2) + B3(P2)]	1/144*alpha^2*c^2*(1-c)^2
286	A4(P1)B1(P1)/A4(P1)B1(P1)	1/108*3*alpha*c^2	A3(P2)B3(P2)/A3(P2)B3(P2)	1/108*27*alpha*(1-c)^2	[A4(P1) + A4(P1) + A3(P2) + A3(P2)]	[B1(P1) + B1(P1) + B3(P2) + B3(P2)]	1/144*alpha^2*c^2*(1-c)^2
287	A4(P1)B2(P1)/A4(P1)B2(P1)	1/108*3*alpha*c^2	A3(P2)B3(P2)/A3(P2)B3(P2)	1/108*27*alpha*(1-c)^2	[A4(P1) + A4(P1) + A3(P2) + A3(P2)]	[B2(P1) + B2(P1) + B3(P2) + B3(P2)]	1/144*alpha^2*c^2*(1-c)^2
288	A4(P1)B3(P1)/A4(P1)B3(P1)	1/108*3*alpha*c^2	A3(P2)B3(P2)/A3(P2)B3(P2)	1/108*27*alpha*(1-c)^2	[A4(P1) + A4(P1) + A3(P2) + A3(P2)]	[B3(P1) + B3(P1) + B3(P2) + B3(P2)]	1/144*alpha^2*c^2*(1-c)^2
289	A1(P1)B1(P1)/A1(P1)B2(P1)	1/108*18*alpha*c*(1-c)	A3(P2)B3(P2)/A3(P2)B3(P2)	1/108*27*alpha*(1-c)^2	[A1(P1) + A1(P1) + A3(P2) + A3(P2)]	[B1(P1) + B2(P1) + B3(P2) + B3(P2)]	1/24*alpha^2*c*(1-c)^3
290	A1(P1)B1(P1)/A1(P1)B3(P1)	1/108*18*alpha*c*(1-c)	A3(P2)B3(P2)/A3(P2)B3(P2)	1/108*27*alpha*(1-c)^2	[A1(P1) + A1(P1) + A3(P2) + A3(P2)]	[B1(P1) + B3(P1) + B3(P2) + B3(P2)]	1/24*alpha^2*c*(1-c)^3
291	A1(P1)B1(P1)/A1(P1)B4(P1)	1/108*18*alpha*c*(1-c)	A3(P2)B3(P2)/A3(P2)B3(P2)	1/108*27*alpha*(1-c)^2	[A1(P1) + A1(P1) + A3(P2) + A3(P2)]	[B1(P1) + B4(P1) + B3(P2) + B3(P2)]	1/24*alpha^2*c*(1-c)^3
292	A2(P1)B2(P1)/A2(P1)B1(P1)	1/108*18*alpha*c*(1-c)	A3(P2)B3(P2)/A3(P2)B3(P2)	1/108*27*alpha*(1-c)^2	[A2(P1) + A2(P1) + A3(P2) + A3(P2)]	[B2(P1) + B1(P1) + B3(P2) + B3(P2)]	1/24*alpha^2*c*(1-c)^3
293	A2(P1)B2(P1)/A2(P1)B3(P1)	1/108*18*alpha*c*(1-c)	A3(P2)B3(P2)/A3(P2)B3(P2)	1/108*27*alpha*(1-c)^2	[A2(P1) + A2(P1) + A3(P2) + A3(P2)]	[B2(P1) + B3(P1) + B3(P2) + B3(P2)]	1/24*alpha^2*c*(1-c)^3
294	A2(P1)B2(P1)/A2(P1)B4(P1)	1/108*18*alpha*c*(1-c)	A3(P2)B3(P2)/A3(P2)B3(P2)	1/108*27*alpha*(1-c)^2	[A2(P1) + A2(P1) + A3(P2) + A3(P2)]	[B2(P1) + B4(P1) + B3(P2) + B3(P2)]	1/24*alpha^2*c*(1-c)^3
295	A3(P1)B3(P1)/A3(P1)B1(P1)	1/108*18*alpha*c*(1-c)	A3(P2)B3(P2)/A3(P2)B3(P2)	1/108*27*alpha*(1-c)^2	[A3(P1) + A3(P1) + A3(P2) + A3(P2)]	[B3(P1) + B1(P1) + B3(P2) + B3(P2)]	1/24*alpha^2*c*(1-c)^3
296	A3(P1)B3(P1)/A3(P1)B2(P1)	1/108*18*alpha*c*(1-c)	A3(P2)B3(P2)/A3(P2)B3(P2)	1/108*27*alpha*(1-c)^2	[A3(P1) + A3(P1) + A3(P2) + A3(P2)]	[B3(P1) + B2(P1) + B3(P2) + B3(P2)]	1/24*alpha^2*c*(1-c)^3
297	A3(P1)B3(P1)/A3(P1)B4(P1)	1/108*18*alpha*c*(1-c)	A3(P2)B3(P2)/A3(P2)B3(P2)	1/108*27*alpha*(1-c)^2	[A3(P1) + A3(P1) + A3(P2) + A3(P2)]	[B3(P1) + B4(P1) + B3(P2) + B3(P2)]	1/24*alpha^2*c*(1-c)^3
298	A4(P1)B4(P1)/A4(P1)B1(P1)	1/108*18*alpha*c*(1-c)	A3(P2)B3(P2)/A3(P2)B3(P2)	1/108*27*alpha*(1-c)^2	[A4(P1) + A4(P1) + A3(P2) + A3(P2)]	[B4(P1) + B1(P1) + B3(P2) + B3(P2)]	1/24*alpha^2*c*(1-c)^3
299	A4(P1)B4(P1)/A4(P1)B2(P1)	1/108*18*alpha*c*(1-c)	A3(P2)B3(P2)/A3(P2)B3(P2)	1/108*27*alpha*(1-c)^2	[A4(P1) + A4(P1) + A3(P2) + A3(P2)]	[B4(P1) + B2(P1) + B3(P2) + B3(P2)]	1/24*alpha^2*c*(1-c)^3
300	A4(P1)B4(P1)/A4(P1)B3(P1)	1/108*18*alpha*c*(1-c)	A3(P2)B3(P2)/A3(P2)B3(P2)	1/108*27*alpha*(1-c)^2	[A4(P1) + A4(P1) + A3(P2) + A3(P2)]	[B4(P1) + B3(P1) + B3(P2) + B3(P2)]	1/24*alpha^2*c*(1-c)^3
301	A1(P1)B2(P1)/A1(P1)B3(P1)	1/108*6*alpha*c^2	A3(P2)B3(P2)/A3(P2)B3(P2)	1/108*27*alpha*(1-c)^2	[A1(P1) + A1(P1) + A3(P2) + A3(P2)]	[B2(P1) + B3(P1) + B3(P2) + B3(P2)]	1/72*alpha^2*c^2*(1-c)^2
302	A1(P1)B2(P1)/A1(P1)B4(P1)	1/108*6*alpha*c^2	A3(P2)B3(P2)/A3(P2)B3(P2)	1/108*27*alpha*(1-c)^2	[A1(P1) + A1(P1) + A3(P2) + A3(P2)]	[B2(P1) + B4(P1) + B3(P2) + B3(P2)]	1/72*alpha^2*c^2*(1-c)^2
303	A1(P1)B3(P1)/A1(P1)B4(P1)	1/108*6*alpha*c^2	A3(P2)B3(P2)/A3(P2)B3(P2)	1/108*27*alpha*(1-c)^2	[A1(P1) + A1(P1) + A3(P2) + A3(P2)]	[B3(P1) + B4(P1) + B3(P2) + B3(P2)]	1/72*alpha^2*c^2*(1-c)^2
304	A2(P1)B1(P1)/A2(P1)B3(P1)	1/108*6*alpha*c^2	A3(P2)B3(P2)/A3(P2)B3(P2)	1/108*27*alpha*(1-c)^2	[A2(P1) + A2(P1) + A3(P2) + A3(P2)]	[B1(P1) + B3(P1) + B3(P2) + B3(P2)]	1/72*alpha^2*c^2*(1-c)^2
305	A2(P1)B1(P1)/A2(P1)B4(P1)	1/108*6*alpha*c^2	A3(P2)B3(P2)/A3(P2)B3(P2)	1/108*27*alpha*(1-c)^2	[A2(P1) + A2(P1) + A3(P2) + A3(P2)]	[B1(P1) + B4(P1) + B3(P2) + B3(P2)]	1/72*alpha^2*c^2*(1-c)^2
306	A2(P1)B3(P1)/A2(P1)B4(P1)	1/108*6*alpha*c^2	A3(P2)B3(P2)/A3(P2)B3(P2)	1/108*27*alpha*(1-c)^2	[A2(P1) + A2(P1) + A3(P2) + A3(P2)]	[B3(P1) + B4(P1) + B3(P2) + B3(P2)]	1/72*alpha^2*c^2*(1-c)^2
307	A3(P1)B1(P1)/A3(P1)B2(P1)	1/108*6*alpha*c^2	A3(P2)B3(P2)/A3(P2)B3(P2)	1/108*27*alpha*(1-c)^2	[A3(P1) + A3(P1) + A3(P2) + A3(P2)]	[B1(P1) + B2(P1) + B3(P2) + B3(P2)]	1/72*alpha^2*c^2*(1-c)^2
308	A3(P1)B1(P1)/A3(P1)B4(P1)	1/108*6*alpha*c^2	A3(P2)B3(P2)/A3(P2)B3(P2)	1/108*27*alpha*(1-c)^2	[A3(P1) + A3(P1) + A3(P2) + A3(P2)]	[B1(P1) + B4(P1) + B3(P2) + B3(P2)]	1/72*alpha^2*c^2*(1-c)^2
309	A3(P1)B2(P1)/A3(P1)B4(P1)	1/108*6*alpha*c^2	A3(P2)B3(P2)/A3(P2)B3(P2)	1/108*27*alpha*(1-c)^2	[A3(P1) + A3(P1) + A3(P2) + A3(P2)]	[B2(P1) + B4(P1) + B3(P2) + B3(P2)]	1/72*alpha^2*c^2*(1-c)^2
310	A4(P1)B1(P1)/A4(P1)B2(P1)	1/108*6*alpha*c^2	A3(P2)B3(P2)/A3(P2)B3(P2)	1/108*27*alpha*(1-c)^2	[A4(P1) + A4(P1) + A3(P2) + A3(P2)]	[B1(P1) + B2(P1) + B3(P2) + B3(P2)]	1/72*alpha^2*c^2*(1-c)^2
311	A4(P1)B1(P1)/A4(P1)B3(P1)	1/108*6*alpha*c^2	A3(P2)B3(P2)/A3(P2)B3(P2)	1/108*27*alpha*(1-c)^2	[A4(P1) + A4(P1) + A3(P2) + A3(P2)]	[B1(P1) + B3(P1) + B3(P2) + B3(P2)]	1/72*alpha^2*c^2*(1-c)^2
312	A4(P1)B2(P1)/A4(P1)B3(P1)	1/108*6*alpha*c^2	A3(P2)B3(P2)/A3(P2)B3(P2)	1/108*27*alpha*(1-c)^2	[A4(P1) + A4(P1) + A3(P2) + A3(P2)]	[B2(P1) + B3(P1) + B3(P2) + B3(P2)]	1/72*alpha^2*c^2*(1-c)^2
313	A1(P1)B1(P1)/A2(P1)B1(P1)	1/108*6*(1-alpha)*c*(1-c)	A3(P2)B3(P2)/A3(P2)B3(P2)	1/108*27*alpha*(1-c)^2	[A1(P1) + A2(P1) + A3(P2) + A3(P2)]	[B1(P1) + B1(P1) + B3(P2) + B3(P2)]	1/72*alpha*(1-alpha)*c*(1-c)^3
314	A1(P1)B1(P1)/A3(P1)B1(P1)	1/108*6*(1-alpha)*c*(1-c)	A3(P2)B3(P2)/A3(P2)B3(P2)	1/108*27*alpha*(1-c)^2	[A1(P1) + A3(P1) + A3(P2) + A3(P2)]	[B1(P1) + B1(P1) + B3(P2) + B3(P2)]	1/72*alpha*(1-alpha)*c*(1-c)^3
315	A1(P1)B1(P1)/A4(P1)B1(P1)	1/108*6*(1-alpha)*c*(1-c)	A3(P2)B3(P2)/A3(P2)B3(P2)	1/108*27*alpha*(1-c)^2	[A1(P1) + A4(P1) + A3(P2) + A3(P2)]	[B1(P1) + B1(P1) + B3(P2) + B3(P2)]	1/72*alpha*(1-alpha)*c*(1-c)^3
316	A2(P1)B2(P1)/A1(P1)B2(P1)	1/108*6*(1-alpha)*c*(1-c)	A3(P2)B3(P2)/A3(P2)B3(P2)	1/108*27*alpha*(1-c)^2	[A2(P1) + A1(P1) + A3(P2) + A3(P2)]	[B2(P1) + B2(P1) + B3(P2) + B3(P2)]	1/72*alpha*(1-alpha)*c*(1-c)^3
317	A2(P1)B2(P1)/A3(P1)B2(P1)	1/108*6*(1-alpha)*c*(1-c)	A3(P2)B3(P2)/A3(P2)B3(P2)	1/108*27*alpha*(1-c)^2	[A2(P1) + A3(P1) + A3(P2) + A3(P2)]	[B2(P1) + B2(P1) + B3(P2) + B3(P2)]	1/72*alpha*(1-alpha)*c*(1-c)^3
318	A2(P1)B2(P1)/A4(P1)B2(P1)	1/108*6*(1-alpha)*c*(1-c)	A3(P2)B3(P2)/A3(P2)B3(P2)	1/108*27*alpha*(1-c)^2	[A2(P1) + A4(P1) + A3(P2) + A3(P2)]	[B2(P1) + B2(P1) + B3(P2) + B3(P2)]	1/72*alpha*(1-alpha)*c*(1-c)^3
319	A3(P1)B3(P1)/A1(P1)B3(P1)	1/108*6*(1-alpha)*c*(1-c)	A3(P2)B3(P2)/A3(P2)B3(P2)	1/108*27*alpha*(1-c)^2	[A3(P1) + A1(P1) + A3(P2) + A3(P2)]	[B3(P1) + B3(P1) + B3(P2) + B3(P2)]	1/72*alpha*(1-alpha)*c*(1-c)^3
320	A3(P1)B3(P1)/A2(P1)B3(P1)	1/108*6*(1-alpha)*c*(1-c)	A3(P2)B3(P2)/A3(P2)B3(P2)	1/108*27*alpha*(1-c)^2	[A3(P1) + A2(P1) + A3(P2) + A3(P2)]	[B3(P1) + B3(P1) + B3(P2) + B3(P2)]	1/72*alpha*(1-alpha)*c*(1-c)^3
321	A3(P1)B3(P1)/A4(P1)B3(P1)	1/108*6*(1-alpha)*c*(1-c)	A3(P2)B3(P2)/A3(P2)B3(P2)	1/108*27*alpha*(1-c)^2	[A3(P1) + A4(P1) + A3(P2) + A3(P2)]	[B3(P1) + B3(P1) + B3(P2) + B3(P2)]	1/72*alpha*(1-alpha)*c*(1-c)^3
322	A4(P1)B4(P1)/A1(P1)B4(P1)	1/108*6*(1-alpha)*c*(1-c)	A3(P2)B3(P2)/A3(P2)B3(P2)	1/108*27*alpha*(1-c)^2	[A4(P1) + A1(P1) + A3(P2) + A3(P2)]	[B4(P1) + B4(P1) + B3(P2) + B3(P2)]	1/72*alpha*(1-alpha)*c*(1-c)^3
323	A4(P1)B4(P1)/A2(P1)B4(P1)	1/108*6*(1-alpha)*c*(1-c)	A3(P2)B3(P2)/A3(P2)B3(P2)	1/108*27*alpha*(1-c)^2	[A4(P1) + A2(P1) + A3(P2) + A3(P2)]	[B4(P1) + B4(P1) + B3(P2) + B3(P2)]	1/72*alpha*(1-alpha)*c*(1-c)^3
324	A4(P1)B4(P1)/A3(P1)B4(P1)	1/108*6*(1-alpha)*c*(1-c)	A3(P2)B3(P2)/A3(P2)B3(P2)	1/108*27*alpha*(1-c)^2	[A4(P1) + A3(P1) + A3(P2) + A3(P2)]	[B4(P1) + B4(P1) + B3(P2) + B3(P2)]	1/72*alpha*(1-alpha)*c*(1-c)^3
325	A2(P1)B1(P1)/A3(P1)B1(P1)	1/108*2*(1-alpha)*c^2	A3(P2)B3(P2)/A3(P2)B3(P2)	1/108*27*alpha*(1-c)^2	[A2(P1) + A3(P1) + A3(P2) + A3(P2)]	[B1(P1) + B1(P1) + B3(P2) + B3(P2)]	1/216*alpha*(1-alpha)*c^2*(1-c)^2
326	A2(P1)B1(P1)/A4(P1)B1(P1)	1/108*2*(1-alpha)*c^2	A3(P2)B3(P2)/A3(P2)B3(P2)	1/108*27*alpha*(1-c)^2	[A2(P1) + A4(P1) + A3(P2) + A3(P2)]	[B1(P1) + B1(P1) + B3(P2) + B3(P2)]	1/216*alpha*(1-alpha)*c^2*(1-c)^2
327	A3(P1)B1(P1)/A4(P1)B1(P1)	1/108*2*(1-alpha)*c^2	A3(P2)B3(P2)/A3(P2)B3(P2)	1/108*27*alpha*(1-c)^2	[A3(P1) + A4(P1) + A3(P2) + A3(P2)]	[B1(P1) + B1(P1) + B3(P2) + B3(P2)]	1/216*alpha*(1-alpha)*c^2*(1-c)^2
328	A1(P1)B2(P1)/A3(P1)B2(P1)	1/108*2*(1-alpha)*c^2	A3(P2)B3(P2)/A3(P2)B3(P2)	1/108*27*alpha*(1-c)^2	[A1(P1) + A3(P1) + A3(P2) + A3(P2)]	[B2(P1) + B2(P1) + B3(P2) + B3(P2)]	1/216*alpha*(1-alpha)*c^2*(1-c)^2
329	A1(P1)B2(P1)/A4(P1)B2(P1)	1/108*2*(1-alpha)*c^2	A3(P2)B3(P2)/A3(P2)B3(P2)	1/108*27*alpha*(1-c)^2	[A1(P1) + A4(P1) + A3(P2) + A3(P2)]	[B2(P1) + B2(P1) + B3(P2) + B3(P2)]	1/216*alpha*(1-alpha)*c^2*(1-c)^2
330	A3(P1)B2(P1)/A4(P1)B2(P1)	1/108*2*(1-alpha)*c^2	A3(P2)B3(P2)/A3(P2)B3(P2)	1/108*27*alpha*(1-c)^2	[A3(P1) + A4(P1) + A3(P2) + A3(P2)]	[B2(P1) + B2(P1) + B3(P2) + B3(P2)]	1/216*alpha*(1-alpha)*c^2*(1-c)^2
331	A1(P1)B3(P1)/A2(P1)B3(P1)	1/108*2*(1-alpha)*c^2	A3(P2)B3(P2)/A3(P2)B3(P2)	1/108*27*alpha*(1-c)^2	[A1(P1) + A2(P1) + A3(P2) + A3(P2)]	[B3(P1) + B3(P1) + B3(P2) + B3(P2)]	1/216*alpha*(1-alpha)*c^2*(1-c)^2
332	A1(P1)B3(P1)/A4(P1)B3(P1)	1/108*2*(1-alpha)*c^2	A3(P2)B3(P2)/A3(P2)B3(P2)	1/108*27*alpha*(1-c)^2	[A1(P1) + A4(P1) + A3(P2) + A3(P2)]	[B3(P1) + B3(P1) + B3(P2) + B3(P2)]	1/216*alpha*(1-alpha)*c^2*(1-c)^2
333	A2(P1)B3(P1)/A4(P1)B3(P1)	1/108*2*(1-alpha)*c^2	A3(P2)B3(P2)/A3(P2)B3(P2)	1/108*27*alpha*(1-c)^2	[A2(P1) + A4(P1) + A3(P2) + A3(P2)]	[B3(P1) + B3(P1) + B3(P2) + B3(P2)]	1/216*alpha*(1-alpha)*c^2*(1-c)^2
334	A1(P1)B4(P1)/A2(P1)B4(P1)	1/108*2*(1-alpha)*c^2	A3(P2)B3(P2)/A3(P2)B3(P2)	1/108*27*alpha*(1-c)^2	[A1(P1) + A2(P1) + A3(P2) + A3(P2)]	[B4(P1) + B4(P1) + B3(P2) + B3(P2)]	1/216*alpha*(1-alpha)*c^2*(1-c)^2
335	A1(P1)B4(P1)/A3(P1)B4(P1)	1/108*2*(1-alpha)*c^2	A3(P2)B3(P2)/A3(P2)B3(P2)	1/108*27*alpha*(1-c)^2	[A1(P1) + A3(P1) + A3(P2) + A3(P2)]	[B4(P1) + B4(P1) + B3(P2) + B3(P2)]	1/216*alpha*(1-alpha)*c^2*(1-c)^2
336	A2(P1)B4(P1)/A3(P1)B4(P1)	1/108*2*(1-alpha)*c^2	A3(P2)B3(P2)/A3(P2)B3(P2)	1/108*27*alpha*(1-c)^2	[A2(P1) + A3(P1) + A3(P2) + A3(P2)]	[B4(P1) + B4(P1) + B3(P2) + B3(P2)]	1/216*alpha*(1-alpha)*c^2*(1-c)^2
337	A1(P1)B1(P1)/A2(P1)B2(P1)	1/108*18*(1-alpha)*(1-c)^2	A3(P2)B3(P2)/A3(P2)B3(P2)	1/108*27*alpha*(1-c)^2	[A1(P1) + A2(P1) + A3(P2) + A3(P2)]	[B1(P1) + B2(P1) + B3(P2) + B3(P2)]	1/24*alpha*(1-alpha)*(1-c)^4
338	A1(P1)B1(P1)/A3(P1)B3(P1)	1/108*18*(1-alpha)*(1-c)^2	A3(P2)B3(P2)/A3(P2)B3(P2)	1/108*27*alpha*(1-c)^2	[A1(P1) + A3(P1) + A3(P2) + A3(P2)]	[B1(P1) + B3(P1) + B3(P2) + B3(P2)]	1/24*alpha*(1-alpha)*(1-c)^4
339	A1(P1)B1(P1)/A4(P1)B4(P1)	1/108*18*(1-alpha)*(1-c)^2	A3(P2)B3(P2)/A3(P2)B3(P2)	1/108*27*alpha*(1-c)^2	[A1(P1) + A4(P1) + A3(P2) + A3(P2)]	[B1(P1) + B4(P1) + B3(P2) + B3(P2)]	1/24*alpha*(1-alpha)*(1-c)^4
340	A2(P1)B2(P1)/A3(P1)B3(P1)	1/108*18*(1-alpha)*(1-c)^2	A3(P2)B3(P2)/A3(P2)B3(P2)	1/108*27*alpha*(1-c)^2	[A2(P1) + A3(P1) + A3(P2) + A3(P2)]	[B2(P1) + B3(P1) + B3(P2) + B3(P2)]	1/24*alpha*(1-alpha)*(1-c)^4
341	A2(P1)B2(P1)/A4(P1)B4(P1)	1/108*18*(1-alpha)*(1-c)^2	A3(P2)B3(P2)/A3(P2)B3(P2)	1/108*27*alpha*(1-c)^2	[A2(P1) + A4(P1) + A3(P2) + A3(P2)]	[B2(P1) + B4(P1) + B3(P2) + B3(P2)]	1/24*alpha*(1-alpha)*(1-c)^4
342	A3(P1)B3(P1)/A4(P1)B4(P1)	1/108*18*(1-alpha)*(1-c)^2	A3(P2)B3(P2)/A3(P2)B3(P2)	1/108*27*alpha*(1-c)^2	[A3(P1) + A4(P1) + A3(P2) + A3(P2)]	[B3(P1) + B4(P1) + B3(P2) + B3(P2)]	1/24*alpha*(1-alpha)*(1-c)^4
343	A1(P1)B1(P1)/A2(P1)B3(P1)	1/108*6*(1-alpha)*c*(1-c)	A3(P2)B3(P2)/A3(P2)B3(P2)	1/108*27*alpha*(1-c)^2	[A1(P1) + A2(P1) + A3(P2) + A3(P2)]	[B1(P1) + B3(P1) + B3(P2) + B3(P2)]	1/72*alpha*(1-alpha)*c*(1-c)^3
344	A1(P1)B1(P1)/A2(P1)B4(P1)	1/108*6*(1-alpha)*c*(1-c)	A3(P2)B3(P2)/A3(P2)B3(P2)	1/108*27*alpha*(1-c)^2	[A1(P1) + A2(P1) + A3(P2) + A3(P2)]	[B1(P1) + B4(P1) + B3(P2) + B3(P2)]	1/72*alpha*(1-alpha)*c*(1-c)^3
345	A1(P1)B1(P1)/A3(P1)B2(P1)	1/108*6*(1-alpha)*c*(1-c)	A3(P2)B3(P2)/A3(P2)B3(P2)	1/108*27*alpha*(1-c)^2	[A1(P1) + A3(P1) + A3(P2) + A3(P2)]	[B1(P1) + B2(P1) + B3(P2) + B3(P2)]	1/72*alpha*(1-alpha)*c*(1-c)^3
346	A1(P1)B1(P1)/A3(P1)B4(P1)	1/108*6*(1-alpha)*c*(1-c)	A3(P2)B3(P2)/A3(P2)B3(P2)	1/108*27*alpha*(1-c)^2	[A1(P1) + A3(P1) + A3(P2) + A3(P2)]	[B1(P1) + B4(P1) + B3(P2) + B3(P2)]	1/72*alpha*(1-alpha)*c*(1-c)^3
347	A1(P1)B1(P1)/A4(P1)B2(P1)	1/108*6*(1-alpha)*c*(1-c)	A3(P2)B3(P2)/A3(P2)B3(P2)	1/108*27*alpha*(1-c)^2	[A1(P1) + A4(P1) + A3(P2) + A3(P2)]	[B1(P1) + B2(P1) + B3(P2) + B3(P2)]	1/72*alpha*(1-alpha)*c*(1-c)^3
348	A1(P1)B1(P1)/A4(P1)B3(P1)	1/108*6*(1-alpha)*c*(1-c)	A3(P2)B3(P2)/A3(P2)B3(P2)	1/108*27*alpha*(1-c)^2	[A1(P1) + A4(P1) + A3(P2) + A3(P2)]	[B1(P1) + B3(P1) + B3(P2) + B3(P2)]	1/72*alpha*(1-alpha)*c*(1-c)^3
349	A2(P1)B2(P1)/A1(P1)B3(P1)	1/108*6*(1-alpha)*c*(1-c)	A3(P2)B3(P2)/A3(P2)B3(P2)	1/108*27*alpha*(1-c)^2	[A2(P1) + A1(P1) + A3(P2) + A3(P2)]	[B2(P1) + B3(P1) + B3(P2) + B3(P2)]	1/72*alpha*(1-alpha)*c*(1-c)^3
350	A2(P1)B2(P1)/A1(P1)B4(P1)	1/108*6*(1-alpha)*c*(1-c)	A3(P2)B3(P2)/A3(P2)B3(P2)	1/108*27*alpha*(1-c)^2	[A2(P1) + A1(P1) + A3(P2) + A3(P2)]	[B2(P1) + B4(P1) + B3(P2) + B3(P2)]	1/72*alpha*(1-alpha)*c*(1-c)^3
351	A2(P1)B2(P1)/A3(P1)B1(P1)	1/108*6*(1-alpha)*c*(1-c)	A3(P2)B3(P2)/A3(P2)B3(P2)	1/108*27*alpha*(1-c)^2	[A2(P1) + A3(P1) + A3(P2) + A3(P2)]	[B2(P1) + B1(P1) + B3(P2) + B3(P2)]	1/72*alpha*(1-alpha)*c*(1-c)^3
352	A2(P1)B2(P1)/A3(P1)B4(P1)	1/108*6*(1-alpha)*c*(1-c)	A3(P2)B3(P2)/A3(P2)B3(P2)	1/108*27*alpha*(1-c)^2	[A2(P1) + A3(P1) + A3(P2) + A3(P2)]	[B2(P1) + B4(P1) + B3(P2) + B3(P2)]	1/72*alpha*(1-alpha)*c*(1-c)^3
353	A2(P1)B2(P1)/A4(P1)B1(P1)	1/108*6*(1-alpha)*c*(1-c)	A3(P2)B3(P2)/A3(P2)B3(P2)	1/108*27*alpha*(1-c)^2	[A2(P1) + A4(P1) + A3(P2) + A3(P2)]	[B2(P1) + B1(P1) + B3(P2) + B3(P2)]	1/72*alpha*(1-alpha)*c*(1-c)^3
354	A2(P1)B2(P1)/A4(P1)B3(P1)	1/108*6*(1-alpha)*c*(1-c)	A3(P2)B3(P2)/A3(P2)B3(P2)	1/108*27*alpha*(1-c)^2	[A2(P1) + A4(P1) + A3(P2) + A3(P2)]	[B2(P1) + B3(P1) + B3(P2) + B3(P2)]	1/72*alpha*(1-alpha)*c*(1-c)^3
355	A3(P1)B3(P1)/A1(P1)B2(P1)	1/108*6*(1-alpha)*c*(1-c)	A3(P2)B3(P2)/A3(P2)B3(P2)	1/108*27*alpha*(1-c)^2	[A3(P1) + A1(P1) + A3(P2) + A3(P2)]	[B3(P1) + B2(P1) + B3(P2) + B3(P2)]	1/72*alpha*(1-alpha)*c*(1-c)^3
356	A3(P1)B3(P1)/A1(P1)B4(P1)	1/108*6*(1-alpha)*c*(1-c)	A3(P2)B3(P2)/A3(P2)B3(P2)	1/108*27*alpha*(1-c)^2	[A3(P1) + A1(P1) + A3(P2) + A3(P2)]	[B3(P1) + B4(P1) + B3(P2) + B3(P2)]	1/72*alpha*(1-alpha)*c*(1-c)^3
357	A3(P1)B3(P1)/A2(P1)B1(P1)	1/108*6*(1-alpha)*c*(1-c)	A3(P2)B3(P2)/A3(P2)B3(P2)	1/108*27*alpha*(1-c)^2	[A3(P1) + A2(P1) + A3(P2) + A3(P2)]	[B3(P1) + B1(P1) + B3(P2) + B3(P2)]	1/72*alpha*(1-alpha)*c*(1-c)^3
358	A3(P1)B3(P1)/A2(P1)B4(P1)	1/108*6*(1-alpha)*c*(1-c)	A3(P2)B3(P2)/A3(P2)B3(P2)	1/108*27*alpha*(1-c)^2	[A3(P1) + A2(P1) + A3(P2) + A3(P2)]	[B3(P1) + B4(P1) + B3(P2) + B3(P2)]	1/72*alpha*(1-alpha)*c*(1-c)^3
359	A3(P1)B3(P1)/A4(P1)B1(P1)	1/108*6*(1-alpha)*c*(1-c)	A3(P2)B3(P2)/A3(P2)B3(P2)	1/108*27*alpha*(1-c)^2	[A3(P1) + A4(P1) + A3(P2) + A3(P2)]	[B3(P1) + B1(P1) + B3(P2) + B3(P2)]	1/72*alpha*(1-alpha)*c*(1-c)^3
360	A3(P1)B3(P1)/A4(P1)B2(P1)	1/108*6*(1-alpha)*c*(1-c)	A3(P2)B3(P2)/A3(P2)B3(P2)	1/108*27*alpha*(1-c)^2	[A3(P1) + A4(P1) + A3(P2) + A3(P2)]	[B3(P1) + B2(P1) + B3(P2) + B3(P2)]	1/72*alpha*(1-alpha)*c*(1-c)^3
361	A4(P1)B4(P1)/A1(P1)B2(P1)	1/108*6*(1-alpha)*c*(1-c)	A3(P2)B3(P2)/A3(P2)B3(P2)	1/108*27*alpha*(1-c)^2	[A4(P1) + A1(P1) + A3(P2) + A3(P2)]	[B4(P1) + B2(P1) + B3(P2) + B3(P2)]	1/72*alpha*(1-alpha)*c*(1-c)^3
362	A4(P1)B4(P1)/A1(P1)B3(P1)	1/108*6*(1-alpha)*c*(1-c)	A3(P2)B3(P2)/A3(P2)B3(P2)	1/108*27*alpha*(1-c)^2	[A4(P1) + A1(P1) + A3(P2) + A3(P2)]	[B4(P1) + B3(P1) + B3(P2) + B3(P2)]	1/72*alpha*(1-alpha)*c*(1-c)^3
363	A4(P1)B4(P1)/A2(P1)B1(P1)	1/108*6*(1-alpha)*c*(1-c)	A3(P2)B3(P2)/A3(P2)B3(P2)	1/108*27*alpha*(1-c)^2	[A4(P1) + A2(P1) + A3(P2) + A3(P2)]	[B4(P1) + B1(P1) + B3(P2) + B3(P2)]	1/72*alpha*(1-alpha)*c*(1-c)^3
364	A4(P1)B4(P1)/A2(P1)B3(P1)	1/108*6*(1-alpha)*c*(1-c)	A3(P2)B3(P2)/A3(P2)B3(P2)	1/108*27*alpha*(1-c)^2	[A4(P1) + A2(P1) + A3(P2) + A3(P2)]	[B4(P1) + B3(P1) + B3(P2) + B3(P2)]	1/72*alpha*(1-alpha)*c*(1-c)^3
365	A4(P1)B4(P1)/A3(P1)B1(P1)	1/108*6*(1-alpha)*c*(1-c)	A3(P2)B3(P2)/A3(P2)B3(P2)	1/108*27*alpha*(1-c)^2	[A4(P1) + A3(P1) + A3(P2) + A3(P2)]	[B4(P1) + B1(P1) + B3(P2) + B3(P2)]	1/72*alpha*(1-alpha)*c*(1-c)^3
366	A4(P1)B4(P1)/A3(P1)B2(P1)	1/108*6*(1-alpha)*c*(1-c)	A3(P2)B3(P2)/A3(P2)B3(P2)	1/108*27*alpha*(1-c)^2	[A4(P1) + A3(P1) + A3(P2) + A3(P2)]	[B4(P1) + B2(P1) + B3(P2) + B3(P2)]	1/72*alpha*(1-alpha)*c*(1-c)^3
367	A1(P1)B2(P1)/A2(P1)B1(P1)	1/108*2*(1-alpha)*c^2	A3(P2)B3(P2)/A3(P2)B3(P2)	1/108*27*alpha*(1-c)^2	[A1(P1) + A2(P1) + A3(P2) + A3(P2)]	[B2(P1) + B1(P1) + B3(P2) + B3(P2)]	1/216*alpha*(1-alpha)*c^2*(1-c)^2
368	A1(P1)B3(P1)/A3(P1)B1(P1)	1/108*2*(1-alpha)*c^2	A3(P2)B3(P2)/A3(P2)B3(P2)	1/108*27*alpha*(1-c)^2	[A1(P1) + A3(P1) + A3(P2) + A3(P2)]	[B3(P1) + B1(P1) + B3(P2) + B3(P2)]	1/216*alpha*(1-alpha)*c^2*(1-c)^2
369	A1(P1)B4(P1)/A4(P1)B1(P1)	1/108*2*(1-alpha)*c^2	A3(P2)B3(P2)/A3(P2)B3(P2)	1/108*27*alpha*(1-c)^2	[A1(P1) + A4(P1) + A3(P2) + A3(P2)]	[B4(P1) + B1(P1) + B3(P2) + B3(P2)]	1/216*alpha*(1-alpha)*c^2*(1-c)^2
370	A2(P1)B3(P1)/A3(P1)B2(P1)	1/108*2*(1-alpha)*c^2	A3(P2)B3(P2)/A3(P2)B3(P2)	1/108*27*alpha*(1-c)^2	[A2(P1) + A3(P1) + A3(P2) + A3(P2)]	[B3(P1) + B2(P1) + B3(P2) + B3(P2)]	1/216*alpha*(1-alpha)*c^2*(1-c)^2
371	A2(P1)B4(P1)/A4(P1)B2(P1)	1/108*2*(1-alpha)*c^2	A3(P2)B3(P2)/A3(P2)B3(P2)	1/108*27*alpha*(1-c)^2	[A2(P1) + A4(P1) + A3(P2) + A3(P2)]	[B4(P1) + B2(P1) + B3(P2) + B3(P2)]	1/216*alpha*(1-alpha)*c^2*(1-c)^2
372	A3(P1)B4(P1)/A4(P1)B3(P1)	1/108*2*(1-alpha)*c^2	A3(P2)B3(P2)/A3(P2)B3(P2)	1/108*27*alpha*(1-c)^2	[A3(P1) + A4(P1) + A3(P2) + A3(P2)]	[B4(P1) + B3(P1) + B3(P2) + B3(P2)]	1/216*alpha*(1-alpha)*c^2*(1-c)^2
373	A1(P1)B2(P1)/A2(P1)B3(P1)	1/108*2*(1-alpha)*c^2	A3(P2)B3(P2)/A3(P2)B3(P2)	1/108*27*alpha*(1-c)^2	[A1(P1) + A2(P1) + A3(P2) + A3(P2)]	[B2(P1) + B3(P1) + B3(P2) + B3(P2)]	1/216*alpha*(1-alpha)*c^2*(1-c)^2
374	A1(P1)B2(P1)/A2(P1)B4(P1)	1/108*2*(1-alpha)*c^2	A3(P2)B3(P2)/A3(P2)B3(P2)	1/108*27*alpha*(1-c)^2	[A1(P1) + A2(P1) + A3(P2) + A3(P2)]	[B2(P1) + B4(P1) + B3(P2) + B3(P2)]	1/216*alpha*(1-alpha)*c^2*(1-c)^2
375	A1(P1)B3(P1)/A3(P1)B2(P1)	1/108*2*(1-alpha)*c^2	A3(P2)B3(P2)/A3(P2)B3(P2)	1/108*27*alpha*(1-c)^2	[A1(P1) + A3(P1) + A3(P2) + A3(P2)]	[B3(P1) + B2(P1) + B3(P2) + B3(P2)]	1/216*alpha*(1-alpha)*c^2*(1-c)^2
376	A1(P1)B3(P1)/A3(P1)B4(P1)	1/108*2*(1-alpha)*c^2	A3(P2)B3(P2)/A3(P2)B3(P2)	1/108*27*alpha*(1-c)^2	[A1(P1) + A3(P1) + A3(P2) + A3(P2)]	[B3(P1) + B4(P1) + B3(P2) + B3(P2)]	1/216*alpha*(1-alpha)*c^2*(1-c)^2
377	A1(P1)B4(P1)/A4(P1)B2(P1)	1/108*2*(1-alpha)*c^2	A3(P2)B3(P2)/A3(P2)B3(P2)	1/108*27*alpha*(1-c)^2	[A1(P1) + A4(P1) + A3(P2) + A3(P2)]	[B4(P1) + B2(P1) + B3(P2) + B3(P2)]	1/216*alpha*(1-alpha)*c^2*(1-c)^2
378	A1(P1)B4(P1)/A4(P1)B3(P1)	1/108*2*(1-alpha)*c^2	A3(P2)B3(P2)/A3(P2)B3(P2)	1/108*27*alpha*(1-c)^2	[A1(P1) + A4(P1) + A3(P2) + A3(P2)]	[B4(P1) + B3(P1) + B3(P2) + B3(P2)]	1/216*alpha*(1-alpha)*c^2*(1-c)^2
379	A2(P1)B1(P1)/A1(P1)B3(P1)	1/108*2*(1-alpha)*c^2	A3(P2)B3(P2)/A3(P2)B3(P2)	1/108*27*alpha*(1-c)^2	[A2(P1) + A1(P1) + A3(P2) + A3(P2)]	[B1(P1) + B3(P1) + B3(P2) + B3(P2)]	1/216*alpha*(1-alpha)*c^2*(1-c)^2
380	A2(P1)B1(P1)/A1(P1)B4(P1)	1/108*2*(1-alpha)*c^2	A3(P2)B3(P2)/A3(P2)B3(P2)	1/108*27*alpha*(1-c)^2	[A2(P1) + A1(P1) + A3(P2) + A3(P2)]	[B1(P1) + B4(P1) + B3(P2) + B3(P2)]	1/216*alpha*(1-alpha)*c^2*(1-c)^2
381	A2(P1)B3(P1)/A3(P1)B1(P1)	1/108*2*(1-alpha)*c^2	A3(P2)B3(P2)/A3(P2)B3(P2)	1/108*27*alpha*(1-c)^2	[A2(P1) + A3(P1) + A3(P2) + A3(P2)]	[B3(P1) + B1(P1) + B3(P2) + B3(P2)]	1/216*alpha*(1-alpha)*c^2*(1-c)^2
382	A2(P1)B3(P1)/A3(P1)B4(P1)	1/108*2*(1-alpha)*c^2	A3(P2)B3(P2)/A3(P2)B3(P2)	1/108*27*alpha*(1-c)^2	[A2(P1) + A3(P1) + A3(P2) + A3(P2)]	[B3(P1) + B4(P1) + B3(P2) + B3(P2)]	1/216*alpha*(1-alpha)*c^2*(1-c)^2
383	A2(P1)B4(P1)/A4(P1)B1(P1)	1/108*2*(1-alpha)*c^2	A3(P2)B3(P2)/A3(P2)B3(P2)	1/108*27*alpha*(1-c)^2	[A2(P1) + A4(P1) + A3(P2) + A3(P2)]	[B4(P1) + B1(P1) + B3(P2) + B3(P2)]	1/216*alpha*(1-alpha)*c^2*(1-c)^2
384	A2(P1)B4(P1)/A4(P1)B3(P1)	1/108*2*(1-alpha)*c^2	A3(P2)B3(P2)/A3(P2)B3(P2)	1/108*27*alpha*(1-c)^2	[A2(P1) + A4(P1) + A3(P2) + A3(P2)]	[B4(P1) + B3(P1) + B3(P2) + B3(P2)]	1/216*alpha*(1-alpha)*c^2*(1-c)^2
385	A3(P1)B1(P1)/A1(P1)B2(P1)	1/108*2*(1-alpha)*c^2	A3(P2)B3(P2)/A3(P2)B3(P2)	1/108*27*alpha*(1-c)^2	[A3(P1) + A1(P1) + A3(P2) + A3(P2)]	[B1(P1) + B2(P1) + B3(P2) + B3(P2)]	1/216*alpha*(1-alpha)*c^2*(1-c)^2
386	A3(P1)B1(P1)/A1(P1)B4(P1)	1/108*2*(1-alpha)*c^2	A3(P2)B3(P2)/A3(P2)B3(P2)	1/108*27*alpha*(1-c)^2	[A3(P1) + A1(P1) + A3(P2) + A3(P2)]	[B1(P1) + B4(P1) + B3(P2) + B3(P2)]	1/216*alpha*(1-alpha)*c^2*(1-c)^2
387	A3(P1)B2(P1)/A2(P1)B1(P1)	1/108*2*(1-alpha)*c^2	A3(P2)B3(P2)/A3(P2)B3(P2)	1/108*27*alpha*(1-c)^2	[A3(P1) + A2(P1) + A3(P2) + A3(P2)]	[B2(P1) + B1(P1) + B3(P2) + B3(P2)]	1/216*alpha*(1-alpha)*c^2*(1-c)^2
388	A3(P1)B2(P1)/A2(P1)B4(P1)	1/108*2*(1-alpha)*c^2	A3(P2)B3(P2)/A3(P2)B3(P2)	1/108*27*alpha*(1-c)^2	[A3(P1) + A2(P1) + A3(P2) + A3(P2)]	[B2(P1) + B4(P1) + B3(P2) + B3(P2)]	1/216*alpha*(1-alpha)*c^2*(1-c)^2
389	A3(P1)B4(P1)/A4(P1)B1(P1)	1/108*2*(1-alpha)*c^2	A3(P2)B3(P2)/A3(P2)B3(P2)	1/108*27*alpha*(1-c)^2	[A3(P1) + A4(P1) + A3(P2) + A3(P2)]	[B4(P1) + B1(P1) + B3(P2) + B3(P2)]	1/216*alpha*(1-alpha)*c^2*(1-c)^2
390	A3(P1)B4(P1)/A4(P1)B2(P1)	1/108*2*(1-alpha)*c^2	A3(P2)B3(P2)/A3(P2)B3(P2)	1/108*27*alpha*(1-c)^2	[A3(P1) + A4(P1) + A3(P2) + A3(P2)]	[B4(P1) + B2(P1) + B3(P2) + B3(P2)]	1/216*alpha*(1-alpha)*c^2*(1-c)^2
391	A4(P1)B1(P1)/A1(P1)B2(P1)	1/108*2*(1-alpha)*c^2	A3(P2)B3(P2)/A3(P2)B3(P2)	1/108*27*alpha*(1-c)^2	[A4(P1) + A1(P1) + A3(P2) + A3(P2)]	[B1(P1) + B2(P1) + B3(P2) + B3(P2)]	1/216*alpha*(1-alpha)*c^2*(1-c)^2
392	A4(P1)B1(P1)/A1(P1)B3(P1)	1/108*2*(1-alpha)*c^2	A3(P2)B3(P2)/A3(P2)B3(P2)	1/108*27*alpha*(1-c)^2	[A4(P1) + A1(P1) + A3(P2) + A3(P2)]	[B1(P1) + B3(P1) + B3(P2) + B3(P2)]	1/216*alpha*(1-alpha)*c^2*(1-c)^2
393	A4(P1)B2(P1)/A2(P1)B1(P1)	1/108*2*(1-alpha)*c^2	A3(P2)B3(P2)/A3(P2)B3(P2)	1/108*27*alpha*(1-c)^2	[A4(P1) + A2(P1) + A3(P2) + A3(P2)]	[B2(P1) + B1(P1) + B3(P2) + B3(P2)]	1/216*alpha*(1-alpha)*c^2*(1-c)^2
394	A4(P1)B2(P1)/A2(P1)B3(P1)	1/108*2*(1-alpha)*c^2	A3(P2)B3(P2)/A3(P2)B3(P2)	1/108*27*alpha*(1-c)^2	[A4(P1) + A2(P1) + A3(P2) + A3(P2)]	[B2(P1) + B3(P1) + B3(P2) + B3(P2)]	1/216*alpha*(1-alpha)*c^2*(1-c)^2
395	A4(P1)B3(P1)/A3(P1)B1(P1)	1/108*2*(1-alpha)*c^2	A3(P2)B3(P2)/A3(P2)B3(P2)	1/108*27*alpha*(1-c)^2	[A4(P1) + A3(P1) + A3(P2) + A3(P2)]	[B3(P1) + B1(P1) + B3(P2) + B3(P2)]	1/216*alpha*(1-alpha)*c^2*(1-c)^2
396	A4(P1)B3(P1)/A3(P1)B2(P1)	1/108*2*(1-alpha)*c^2	A3(P2)B3(P2)/A3(P2)B3(P2)	1/108*27*alpha*(1-c)^2	[A4(P1) + A3(P1) + A3(P2) + A3(P2)]	[B3(P1) + B2(P1) + B3(P2) + B3(P2)]	1/216*alpha*(1-alpha)*c^2*(1-c)^2
397	A1(P1)B2(P1)/A3(P1)B4(P1)	1/108*2*(1-alpha)*c^2	A3(P2)B3(P2)/A3(P2)B3(P2)	1/108*27*alpha*(1-c)^2	[A1(P1) + A3(P1) + A3(P2) + A3(P2)]	[B2(P1) + B4(P1) + B3(P2) + B3(P2)]	1/216*alpha*(1-alpha)*c^2*(1-c)^2
398	A1(P1)B2(P1)/A4(P1)B3(P1)	1/108*2*(1-alpha)*c^2	A3(P2)B3(P2)/A3(P2)B3(P2)	1/108*27*alpha*(1-c)^2	[A1(P1) + A4(P1) + A3(P2) + A3(P2)]	[B2(P1) + B3(P1) + B3(P2) + B3(P2)]	1/216*alpha*(1-alpha)*c^2*(1-c)^2
399	A1(P1)B3(P1)/A2(P1)B4(P1)	1/108*2*(1-alpha)*c^2	A3(P2)B3(P2)/A3(P2)B3(P2)	1/108*27*alpha*(1-c)^2	[A1(P1) + A2(P1) + A3(P2) + A3(P2)]	[B3(P1) + B4(P1) + B3(P2) + B3(P2)]	1/216*alpha*(1-alpha)*c^2*(1-c)^2
400	A1(P1)B3(P1)/A4(P1)B2(P1)	1/108*2*(1-alpha)*c^2	A3(P2)B3(P2)/A3(P2)B3(P2)	1/108*27*alpha*(1-c)^2	[A1(P1) + A4(P1) + A3(P2) + A3(P2)]	[B3(P1) + B2(P1) + B3(P2) + B3(P2)]	1/216*alpha*(1-alpha)*c^2*(1-c)^2
401	A1(P1)B4(P1)/A2(P1)B3(P1)	1/108*2*(1-alpha)*c^2	A3(P2)B3(P2)/A3(P2)B3(P2)	1/108*27*alpha*(1-c)^2	[A1(P1) + A2(P1) + A3(P2) + A3(P2)]	[B4(P1) + B3(P1) + B3(P2) + B3(P2)]	1/216*alpha*(1-alpha)*c^2*(1-c)^2
402	A1(P1)B4(P1)/A3(P1)B2(P1)	1/108*2*(1-alpha)*c^2	A3(P2)B3(P2)/A3(P2)B3(P2)	1/108*27*alpha*(1-c)^2	[A1(P1) + A3(P1) + A3(P2) + A3(P2)]	[B4(P1) + B2(P1) + B3(P2) + B3(P2)]	1/216*alpha*(1-alpha)*c^2*(1-c)^2
403	A2(P1)B1(P1)/A3(P1)B4(P1)	1/108*2*(1-alpha)*c^2	A3(P2)B3(P2)/A3(P2)B3(P2)	1/108*27*alpha*(1-c)^2	[A2(P1) + A3(P1) + A3(P2) + A3(P2)]	[B1(P1) + B4(P1) + B3(P2) + B3(P2)]	1/216*alpha*(1-alpha)*c^2*(1-c)^2
404	A2(P1)B1(P1)/A4(P1)B3(P1)	1/108*2*(1-alpha)*c^2	A3(P2)B3(P2)/A3(P2)B3(P2)	1/108*27*alpha*(1-c)^2	[A2(P1) + A4(P1) + A3(P2) + A3(P2)]	[B1(P1) + B3(P1) + B3(P2) + B3(P2)]	1/216*alpha*(1-alpha)*c^2*(1-c)^2
405	A3(P1)B1(P1)/A2(P1)B4(P1)	1/108*2*(1-alpha)*c^2	A3(P2)B3(P2)/A3(P2)B3(P2)	1/108*27*alpha*(1-c)^2	[A3(P1) + A2(P1) + A3(P2) + A3(P2)]	[B1(P1) + B4(P1) + B3(P2) + B3(P2)]	1/216*alpha*(1-alpha)*c^2*(1-c)^2
406	A3(P1)B1(P1)/A4(P1)B2(P1)	1/108*2*(1-alpha)*c^2	A3(P2)B3(P2)/A3(P2)B3(P2)	1/108*27*alpha*(1-c)^2	[A3(P1) + A4(P1) + A3(P2) + A3(P2)]	[B1(P1) + B2(P1) + B3(P2) + B3(P2)]	1/216*alpha*(1-alpha)*c^2*(1-c)^2
407	A4(P1)B1(P1)/A2(P1)B3(P1)	1/108*2*(1-alpha)*c^2	A3(P2)B3(P2)/A3(P2)B3(P2)	1/108*27*alpha*(1-c)^2	[A4(P1) + A2(P1) + A3(P2) + A3(P2)]	[B1(P1) + B3(P1) + B3(P2) + B3(P2)]	1/216*alpha*(1-alpha)*c^2*(1-c)^2
408	A4(P1)B1(P1)/A3(P1)B2(P1)	1/108*2*(1-alpha)*c^2	A3(P2)B3(P2)/A3(P2)B3(P2)	1/108*27*alpha*(1-c)^2	[A4(P1) + A3(P1) + A3(P2) + A3(P2)]	[B1(P1) + B2(P1) + B3(P2) + B3(P2)]	1/216*alpha*(1-alpha)*c^2*(1-c)^2
409	A1(P1)B1(P1)/A1(P1)B1(P1)	1/108*27*alpha*(1-c)^2	A4(P2)B4(P2)/A4(P2)B4(P2)	1/108*27*alpha*(1-c)^2	[A1(P1) + A1(P1) + A4(P2) + A4(P2)]	[B1(P1) + B1(P1) + B4(P2) + B4(P2)]	1/16*alpha^2*(1-c)^4
410	A2(P1)B2(P1)/A2(P1)B2(P1)	1/108*27*alpha*(1-c)^2	A4(P2)B4(P2)/A4(P2)B4(P2)	1/108*27*alpha*(1-c)^2	[A2(P1) + A2(P1) + A4(P2) + A4(P2)]	[B2(P1) + B2(P1) + B4(P2) + B4(P2)]	1/16*alpha^2*(1-c)^4
411	A3(P1)B3(P1)/A3(P1)B3(P1)	1/108*27*alpha*(1-c)^2	A4(P2)B4(P2)/A4(P2)B4(P2)	1/108*27*alpha*(1-c)^2	[A3(P1) + A3(P1) + A4(P2) + A4(P2)]	[B3(P1) + B3(P1) + B4(P2) + B4(P2)]	1/16*alpha^2*(1-c)^4
412	A4(P1)B4(P1)/A4(P1)B4(P1)	1/108*27*alpha*(1-c)^2	A4(P2)B4(P2)/A4(P2)B4(P2)	1/108*27*alpha*(1-c)^2	[A4(P1) + A4(P1) + A4(P2) + A4(P2)]	[B4(P1) + B4(P1) + B4(P2) + B4(P2)]	1/16*alpha^2*(1-c)^4
413	A1(P1)B2(P1)/A1(P1)B2(P1)	1/108*3*alpha*c^2	A4(P2)B4(P2)/A4(P2)B4(P2)	1/108*27*alpha*(1-c)^2	[A1(P1) + A1(P1) + A4(P2) + A4(P2)]	[B2(P1) + B2(P1) + B4(P2) + B4(P2)]	1/144*alpha^2*c^2*(1-c)^2
414	A1(P1)B3(P1)/A1(P1)B3(P1)	1/108*3*alpha*c^2	A4(P2)B4(P2)/A4(P2)B4(P2)	1/108*27*alpha*(1-c)^2	[A1(P1) + A1(P1) + A4(P2) + A4(P2)]	[B3(P1) + B3(P1) + B4(P2) + B4(P2)]	1/144*alpha^2*c^2*(1-c)^2
415	A1(P1)B4(P1)/A1(P1)B4(P1)	1/108*3*alpha*c^2	A4(P2)B4(P2)/A4(P2)B4(P2)	1/108*27*alpha*(1-c)^2	[A1(P1) + A1(P1) + A4(P2) + A4(P2)]	[B4(P1) + B4(P1) + B4(P2) + B4(P2)]	1/144*alpha^2*c^2*(1-c)^2
416	A2(P1)B1(P1)/A2(P1)B1(P1)	1/108*3*alpha*c^2	A4(P2)B4(P2)/A4(P2)B4(P2)	1/108*27*alpha*(1-c)^2	[A2(P1) + A2(P1) + A4(P2) + A4(P2)]	[B1(P1) + B1(P1) + B4(P2) + B4(P2)]	1/144*alpha^2*c^2*(1-c)^2
417	A2(P1)B3(P1)/A2(P1)B3(P1)	1/108*3*alpha*c^2	A4(P2)B4(P2)/A4(P2)B4(P2)	1/108*27*alpha*(1-c)^2	[A2(P1) + A2(P1) + A4(P2) + A4(P2)]	[B3(P1) + B3(P1) + B4(P2) + B4(P2)]	1/144*alpha^2*c^2*(1-c)^2
418	A2(P1)B4(P1)/A2(P1)B4(P1)	1/108*3*alpha*c^2	A4(P2)B4(P2)/A4(P2)B4(P2)	1/108*27*alpha*(1-c)^2	[A2(P1) + A2(P1) + A4(P2) + A4(P2)]	[B4(P1) + B4(P1) + B4(P2) + B4(P2)]	1/144*alpha^2*c^2*(1-c)^2
419	A3(P1)B1(P1)/A3(P1)B1(P1)	1/108*3*alpha*c^2	A4(P2)B4(P2)/A4(P2)B4(P2)	1/108*27*alpha*(1-c)^2	[A3(P1) + A3(P1) + A4(P2) + A4(P2)]	[B1(P1) + B1(P1) + B4(P2) + B4(P2)]	1/144*alpha^2*c^2*(1-c)^2
420	A3(P1)B2(P1)/A3(P1)B2(P1)	1/108*3*alpha*c^2	A4(P2)B4(P2)/A4(P2)B4(P2)	1/108*27*alpha*(1-c)^2	[A3(P1) + A3(P1) + A4(P2) + A4(P2)]	[B2(P1) + B2(P1) + B4(P2) + B4(P2)]	1/144*alpha^2*c^2*(1-c)^2
421	A3(P1)B4(P1)/A3(P1)B4(P1)	1/108*3*alpha*c^2	A4(P2)B4(P2)/A4(P2)B4(P2)	1/108*27*alpha*(1-c)^2	[A3(P1) + A3(P1) + A4(P2) + A4(P2)]	[B4(P1) + B4(P1) + B4(P2) + B4(P2)]	1/144*alpha^2*c^2*(1-c)^2
422	A4(P1)B1(P1)/A4(P1)B1(P1)	1/108*3*alpha*c^2	A4(P2)B4(P2)/A4(P2)B4(P2)	1/108*27*alpha*(1-c)^2	[A4(P1) + A4(P1) + A4(P2) + A4(P2)]	[B1(P1) + B1(P1) + B4(P2) + B4(P2)]	1/144*alpha^2*c^2*(1-c)^2
423	A4(P1)B2(P1)/A4(P1)B2(P1)	1/108*3*alpha*c^2	A4(P2)B4(P2)/A4(P2)B4(P2)	1/108*27*alpha*(1-c)^2	[A4(P1) + A4(P1) + A4(P2) + A4(P2)]	[B2(P1) + B2(P1) + B4(P2) + B4(P2)]	1/144*alpha^2*c^2*(1-c)^2
424	A4(P1)B3(P1)/A4(P1)B3(P1)	1/108*3*alpha*c^2	A4(P2)B4(P2)/A4(P2)B4(P2)	1/108*27*alpha*(1-c)^2	[A4(P1) + A4(P1) + A4(P2) + A4(P2)]	[B3(P1) + B3(P1) + B4(P2) + B4(P2)]	1/144*alpha^2*c^2*(1-c)^2
425	A1(P1)B1(P1)/A1(P1)B2(P1)	1/108*18*alpha*c*(1-c)	A4(P2)B4(P2)/A4(P2)B4(P2)	1/108*27*alpha*(1-c)^2	[A1(P1) + A1(P1) + A4(P2) + A4(P2)]	[B1(P1) + B2(P1) + B4(P2) + B4(P2)]	1/24*alpha^2*c*(1-c)^3
426	A1(P1)B1(P1)/A1(P1)B3(P1)	1/108*18*alpha*c*(1-c)	A4(P2)B4(P2)/A4(P2)B4(P2)	1/108*27*alpha*(1-c)^2	[A1(P1) + A1(P1) + A4(P2) + A4(P2)]	[B1(P1) + B3(P1) + B4(P2) + B4(P2)]	1/24*alpha^2*c*(1-c)^3
427	A1(P1)B1(P1)/A1(P1)B4(P1)	1/108*18*alpha*c*(1-c)	A4(P2)B4(P2)/A4(P2)B4(P2)	1/108*27*alpha*(1-c)^2	[A1(P1) + A1(P1) + A4(P2) + A4(P2)]	[B1(P1) + B4(P1) + B4(P2) + B4(P2)]	1/24*alpha^2*c*(1-c)^3
428	A2(P1)B2(P1)/A2(P1)B1(P1)	1/108*18*alpha*c*(1-c)	A4(P2)B4(P2)/A4(P2)B4(P2)	1/108*27*alpha*(1-c)^2	[A2(P1) + A2(P1) + A4(P2) + A4(P2)]	[B2(P1) + B1(P1) + B4(P2) + B4(P2)]	1/24*alpha^2*c*(1-c)^3
429	A2(P1)B2(P1)/A2(P1)B3(P1)	1/108*18*alpha*c*(1-c)	A4(P2)B4(P2)/A4(P2)B4(P2)	1/108*27*alpha*(1-c)^2	[A2(P1) + A2(P1) + A4(P2) + A4(P2)]	[B2(P1) + B3(P1) + B4(P2) + B4(P2)]	1/24*alpha^2*c*(1-c)^3
430	A2(P1)B2(P1)/A2(P1)B4(P1)	1/108*18*alpha*c*(1-c)	A4(P2)B4(P2)/A4(P2)B4(P2)	1/108*27*alpha*(1-c)^2	[A2(P1) + A2(P1) + A4(P2) + A4(P2)]	[B2(P1) + B4(P1) + B4(P2) + B4(P2)]	1/24*alpha^2*c*(1-c)^3
431	A3(P1)B3(P1)/A3(P1)B1(P1)	1/108*18*alpha*c*(1-c)	A4(P2)B4(P2)/A4(P2)B4(P2)	1/108*27*alpha*(1-c)^2	[A3(P1) + A3(P1) + A4(P2) + A4(P2)]	[B3(P1) + B1(P1) + B4(P2) + B4(P2)]	1/24*alpha^2*c*(1-c)^3
432	A3(P1)B3(P1)/A3(P1)B2(P1)	1/108*18*alpha*c*(1-c)	A4(P2)B4(P2)/A4(P2)B4(P2)	1/108*27*alpha*(1-c)^2	[A3(P1) + A3(P1) + A4(P2) + A4(P2)]	[B3(P1) + B2(P1) + B4(P2) + B4(P2)]	1/24*alpha^2*c*(1-c)^3
433	A3(P1)B3(P1)/A3(P1)B4(P1)	1/108*18*alpha*c*(1-c)	A4(P2)B4(P2)/A4(P2)B4(P2)	1/108*27*alpha*(1-c)^2	[A3(P1) + A3(P1) + A4(P2) + A4(P2)]	[B3(P1) + B4(P1) + B4(P2) + B4(P2)]	1/24*alpha^2*c*(1-c)^3
434	A4(P1)B4(P1)/A4(P1)B1(P1)	1/108*18*alpha*c*(1-c)	A4(P2)B4(P2)/A4(P2)B4(P2)	1/108*27*alpha*(1-c)^2	[A4(P1) + A4(P1) + A4(P2) + A4(P2)]	[B4(P1) + B1(P1) + B4(P2) + B4(P2)]	1/24*alpha^2*c*(1-c)^3
435	A4(P1)B4(P1)/A4(P1)B2(P1)	1/108*18*alpha*c*(1-c)	A4(P2)B4(P2)/A4(P2)B4(P2)	1/108*27*alpha*(1-c)^2	[A4(P1) + A4(P1) + A4(P2) + A4(P2)]	[B4(P1) + B2(P1) + B4(P2) + B4(P2)]	1/24*alpha^2*c*(1-c)^3
436	A4(P1)B4(P1)/A4(P1)B3(P1)	1/108*18*alpha*c*(1-c)	A4(P2)B4(P2)/A4(P2)B4(P2)	1/108*27*alpha*(1-c)^2	[A4(P1) + A4(P1) + A4(P2) + A4(P2)]	[B4(P1) + B3(P1) + B4(P2) + B4(P2)]	1/24*alpha^2*c*(1-c)^3
437	A1(P1)B2(P1)/A1(P1)B3(P1)	1/108*6*alpha*c^2	A4(P2)B4(P2)/A4(P2)B4(P2)	1/108*27*alpha*(1-c)^2	[A1(P1) + A1(P1) + A4(P2) + A4(P2)]	[B2(P1) + B3(P1) + B4(P2) + B4(P2)]	1/72*alpha^2*c^2*(1-c)^2
438	A1(P1)B2(P1)/A1(P1)B4(P1)	1/108*6*alpha*c^2	A4(P2)B4(P2)/A4(P2)B4(P2)	1/108*27*alpha*(1-c)^2	[A1(P1) + A1(P1) + A4(P2) + A4(P2)]	[B2(P1) + B4(P1) + B4(P2) + B4(P2)]	1/72*alpha^2*c^2*(1-c)^2
439	A1(P1)B3(P1)/A1(P1)B4(P1)	1/108*6*alpha*c^2	A4(P2)B4(P2)/A4(P2)B4(P2)	1/108*27*alpha*(1-c)^2	[A1(P1) + A1(P1) + A4(P2) + A4(P2)]	[B3(P1) + B4(P1) + B4(P2) + B4(P2)]	1/72*alpha^2*c^2*(1-c)^2
440	A2(P1)B1(P1)/A2(P1)B3(P1)	1/108*6*alpha*c^2	A4(P2)B4(P2)/A4(P2)B4(P2)	1/108*27*alpha*(1-c)^2	[A2(P1) + A2(P1) + A4(P2) + A4(P2)]	[B1(P1) + B3(P1) + B4(P2) + B4(P2)]	1/72*alpha^2*c^2*(1-c)^2
441	A2(P1)B1(P1)/A2(P1)B4(P1)	1/108*6*alpha*c^2	A4(P2)B4(P2)/A4(P2)B4(P2)	1/108*27*alpha*(1-c)^2	[A2(P1) + A2(P1) + A4(P2) + A4(P2)]	[B1(P1) + B4(P1) + B4(P2) + B4(P2)]	1/72*alpha^2*c^2*(1-c)^2
442	A2(P1)B3(P1)/A2(P1)B4(P1)	1/108*6*alpha*c^2	A4(P2)B4(P2)/A4(P2)B4(P2)	1/108*27*alpha*(1-c)^2	[A2(P1) + A2(P1) + A4(P2) + A4(P2)]	[B3(P1) + B4(P1) + B4(P2) + B4(P2)]	1/72*alpha^2*c^2*(1-c)^2
443	A3(P1)B1(P1)/A3(P1)B2(P1)	1/108*6*alpha*c^2	A4(P2)B4(P2)/A4(P2)B4(P2)	1/108*27*alpha*(1-c)^2	[A3(P1) + A3(P1) + A4(P2) + A4(P2)]	[B1(P1) + B2(P1) + B4(P2) + B4(P2)]	1/72*alpha^2*c^2*(1-c)^2
444	A3(P1)B1(P1)/A3(P1)B4(P1)	1/108*6*alpha*c^2	A4(P2)B4(P2)/A4(P2)B4(P2)	1/108*27*alpha*(1-c)^2	[A3(P1) + A3(P1) + A4(P2) + A4(P2)]	[B1(P1) + B4(P1) + B4(P2) + B4(P2)]	1/72*alpha^2*c^2*(1-c)^2
445	A3(P1)B2(P1)/A3(P1)B4(P1)	1/108*6*alpha*c^2	A4(P2)B4(P2)/A4(P2)B4(P2)	1/108*27*alpha*(1-c)^2	[A3(P1) + A3(P1) + A4(P2) + A4(P2)]	[B2(P1) + B4(P1) + B4(P2) + B4(P2)]	1/72*alpha^2*c^2*(1-c)^2
446	A4(P1)B1(P1)/A4(P1)B2(P1)	1/108*6*alpha*c^2	A4(P2)B4(P2)/A4(P2)B4(P2)	1/108*27*alpha*(1-c)^2	[A4(P1) + A4(P1) + A4(P2) + A4(P2)]	[B1(P1) + B2(P1) + B4(P2) + B4(P2)]	1/72*alpha^2*c^2*(1-c)^2
447	A4(P1)B1(P1)/A4(P1)B3(P1)	1/108*6*alpha*c^2	A4(P2)B4(P2)/A4(P2)B4(P2)	1/108*27*alpha*(1-c)^2	[A4(P1) + A4(P1) + A4(P2) + A4(P2)]	[B1(P1) + B3(P1) + B4(P2) + B4(P2)]	1/72*alpha^2*c^2*(1-c)^2
448	A4(P1)B2(P1)/A4(P1)B3(P1)	1/108*6*alpha*c^2	A4(P2)B4(P2)/A4(P2)B4(P2)	1/108*27*alpha*(1-c)^2	[A4(P1) + A4(P1) + A4(P2) + A4(P2)]	[B2(P1) + B3(P1) + B4(P2) + B4(P2)]	1/72*alpha^2*c^2*(1-c)^2
449	A1(P1)B1(P1)/A2(P1)B1(P1)	1/108*6*(1-alpha)*c*(1-c)	A4(P2)B4(P2)/A4(P2)B4(P2)	1/108*27*alpha*(1-c)^2	[A1(P1) + A2(P1) + A4(P2) + A4(P2)]	[B1(P1) + B1(P1) + B4(P2) + B4(P2)]	1/72*alpha*(1-alpha)*c*(1-c)^3
450	A1(P1)B1(P1)/A3(P1)B1(P1)	1/108*6*(1-alpha)*c*(1-c)	A4(P2)B4(P2)/A4(P2)B4(P2)	1/108*27*alpha*(1-c)^2	[A1(P1) + A3(P1) + A4(P2) + A4(P2)]	[B1(P1) + B1(P1) + B4(P2) + B4(P2)]	1/72*alpha*(1-alpha)*c*(1-c)^3
451	A1(P1)B1(P1)/A4(P1)B1(P1)	1/108*6*(1-alpha)*c*(1-c)	A4(P2)B4(P2)/A4(P2)B4(P2)	1/108*27*alpha*(1-c)^2	[A1(P1) + A4(P1) + A4(P2) + A4(P2)]	[B1(P1) + B1(P1) + B4(P2) + B4(P2)]	1/72*alpha*(1-alpha)*c*(1-c)^3
452	A2(P1)B2(P1)/A1(P1)B2(P1)	1/108*6*(1-alpha)*c*(1-c)	A4(P2)B4(P2)/A4(P2)B4(P2)	1/108*27*alpha*(1-c)^2	[A2(P1) + A1(P1) + A4(P2) + A4(P2)]	[B2(P1) + B2(P1) + B4(P2) + B4(P2)]	1/72*alpha*(1-alpha)*c*(1-c)^3
453	A2(P1)B2(P1)/A3(P1)B2(P1)	1/108*6*(1-alpha)*c*(1-c)	A4(P2)B4(P2)/A4(P2)B4(P2)	1/108*27*alpha*(1-c)^2	[A2(P1) + A3(P1) + A4(P2) + A4(P2)]	[B2(P1) + B2(P1) + B4(P2) + B4(P2)]	1/72*alpha*(1-alpha)*c*(1-c)^3
454	A2(P1)B2(P1)/A4(P1)B2(P1)	1/108*6*(1-alpha)*c*(1-c)	A4(P2)B4(P2)/A4(P2)B4(P2)	1/108*27*alpha*(1-c)^2	[A2(P1) + A4(P1) + A4(P2) + A4(P2)]	[B2(P1) + B2(P1) + B4(P2) + B4(P2)]	1/72*alpha*(1-alpha)*c*(1-c)^3
455	A3(P1)B3(P1)/A1(P1)B3(P1)	1/108*6*(1-alpha)*c*(1-c)	A4(P2)B4(P2)/A4(P2)B4(P2)	1/108*27*alpha*(1-c)^2	[A3(P1) + A1(P1) + A4(P2) + A4(P2)]	[B3(P1) + B3(P1) + B4(P2) + B4(P2)]	1/72*alpha*(1-alpha)*c*(1-c)^3
456	A3(P1)B3(P1)/A2(P1)B3(P1)	1/108*6*(1-alpha)*c*(1-c)	A4(P2)B4(P2)/A4(P2)B4(P2)	1/108*27*alpha*(1-c)^2	[A3(P1) + A2(P1) + A4(P2) + A4(P2)]	[B3(P1) + B3(P1) + B4(P2) + B4(P2)]	1/72*alpha*(1-alpha)*c*(1-c)^3
457	A3(P1)B3(P1)/A4(P1)B3(P1)	1/108*6*(1-alpha)*c*(1-c)	A4(P2)B4(P2)/A4(P2)B4(P2)	1/108*27*alpha*(1-c)^2	[A3(P1) + A4(P1) + A4(P2) + A4(P2)]	[B3(P1) + B3(P1) + B4(P2) + B4(P2)]	1/72*alpha*(1-alpha)*c*(1-c)^3
458	A4(P1)B4(P1)/A1(P1)B4(P1)	1/108*6*(1-alpha)*c*(1-c)	A4(P2)B4(P2)/A4(P2)B4(P2)	1/108*27*alpha*(1-c)^2	[A4(P1) + A1(P1) + A4(P2) + A4(P2)]	[B4(P1) + B4(P1) + B4(P2) + B4(P2)]	1/72*alpha*(1-alpha)*c*(1-c)^3
459	A4(P1)B4(P1)/A2(P1)B4(P1)	1/108*6*(1-alpha)*c*(1-c)	A4(P2)B4(P2)/A4(P2)B4(P2)	1/108*27*alpha*(1-c)^2	[A4(P1) + A2(P1) + A4(P2) + A4(P2)]	[B4(P1) + B4(P1) + B4(P2) + B4(P2)]	1/72*alpha*(1-alpha)*c*(1-c)^3
460	A4(P1)B4(P1)/A3(P1)B4(P1)	1/108*6*(1-alpha)*c*(1-c)	A4(P2)B4(P2)/A4(P2)B4(P2)	1/108*27*alpha*(1-c)^2	[A4(P1) + A3(P1) + A4(P2) + A4(P2)]	[B4(P1) + B4(P1) + B4(P2) + B4(P2)]	1/72*alpha*(1-alpha)*c*(1-c)^3
461	A2(P1)B1(P1)/A3(P1)B1(P1)	1/108*2*(1-alpha)*c^2	A4(P2)B4(P2)/A4(P2)B4(P2)	1/108*27*alpha*(1-c)^2	[A2(P1) + A3(P1) + A4(P2) + A4(P2)]	[B1(P1) + B1(P1) + B4(P2) + B4(P2)]	1/216*alpha*(1-alpha)*c^2*(1-c)^2
462	A2(P1)B1(P1)/A4(P1)B1(P1)	1/108*2*(1-alpha)*c^2	A4(P2)B4(P2)/A4(P2)B4(P2)	1/108*27*alpha*(1-c)^2	[A2(P1) + A4(P1) + A4(P2) + A4(P2)]	[B1(P1) + B1(P1) + B4(P2) + B4(P2)]	1/216*alpha*(1-alpha)*c^2*(1-c)^2
463	A3(P1)B1(P1)/A4(P1)B1(P1)	1/108*2*(1-alpha)*c^2	A4(P2)B4(P2)/A4(P2)B4(P2)	1/108*27*alpha*(1-c)^2	[A3(P1) + A4(P1) + A4(P2) + A4(P2)]	[B1(P1) + B1(P1) + B4(P2) + B4(P2)]	1/216*alpha*(1-alpha)*c^2*(1-c)^2
464	A1(P1)B2(P1)/A3(P1)B2(P1)	1/108*2*(1-alpha)*c^2	A4(P2)B4(P2)/A4(P2)B4(P2)	1/108*27*alpha*(1-c)^2	[A1(P1) + A3(P1) + A4(P2) + A4(P2)]	[B2(P1) + B2(P1) + B4(P2) + B4(P2)]	1/216*alpha*(1-alpha)*c^2*(1-c)^2
465	A1(P1)B2(P1)/A4(P1)B2(P1)	1/108*2*(1-alpha)*c^2	A4(P2)B4(P2)/A4(P2)B4(P2)	1/108*27*alpha*(1-c)^2	[A1(P1) + A4(P1) + A4(P2) + A4(P2)]	[B2(P1) + B2(P1) + B4(P2) + B4(P2)]	1/216*alpha*(1-alpha)*c^2*(1-c)^2
466	A3(P1)B2(P1)/A4(P1)B2(P1)	1/108*2*(1-alpha)*c^2	A4(P2)B4(P2)/A4(P2)B4(P2)	1/108*27*alpha*(1-c)^2	[A3(P1) + A4(P1) + A4(P2) + A4(P2)]	[B2(P1) + B2(P1) + B4(P2) + B4(P2)]	1/216*alpha*(1-alpha)*c^2*(1-c)^2
467	A1(P1)B3(P1)/A2(P1)B3(P1)	1/108*2*(1-alpha)*c^2	A4(P2)B4(P2)/A4(P2)B4(P2)	1/108*27*alpha*(1-c)^2	[A1(P1) + A2(P1) + A4(P2) + A4(P2)]	[B3(P1) + B3(P1) + B4(P2) + B4(P2)]	1/216*alpha*(1-alpha)*c^2*(1-c)^2
468	A1(P1)B3(P1)/A4(P1)B3(P1)	1/108*2*(1-alpha)*c^2	A4(P2)B4(P2)/A4(P2)B4(P2)	1/108*27*alpha*(1-c)^2	[A1(P1) + A4(P1) + A4(P2) + A4(P2)]	[B3(P1) + B3(P1) + B4(P2) + B4(P2)]	1/216*alpha*(1-alpha)*c^2*(1-c)^2
469	A2(P1)B3(P1)/A4(P1)B3(P1)	1/108*2*(1-alpha)*c^2	A4(P2)B4(P2)/A4(P2)B4(P2)	1/108*27*alpha*(1-c)^2	[A2(P1) + A4(P1) + A4(P2) + A4(P2)]	[B3(P1) + B3(P1) + B4(P2) + B4(P2)]	1/216*alpha*(1-alpha)*c^2*(1-c)^2
470	A1(P1)B4(P1)/A2(P1)B4(P1)	1/108*2*(1-alpha)*c^2	A4(P2)B4(P2)/A4(P2)B4(P2)	1/108*27*alpha*(1-c)^2	[A1(P1) + A2(P1) + A4(P2) + A4(P2)]	[B4(P1) + B4(P1) + B4(P2) + B4(P2)]	1/216*alpha*(1-alpha)*c^2*(1-c)^2
471	A1(P1)B4(P1)/A3(P1)B4(P1)	1/108*2*(1-alpha)*c^2	A4(P2)B4(P2)/A4(P2)B4(P2)	1/108*27*alpha*(1-c)^2	[A1(P1) + A3(P1) + A4(P2) + A4(P2)]	[B4(P1) + B4(P1) + B4(P2) + B4(P2)]	1/216*alpha*(1-alpha)*c^2*(1-c)^2
472	A2(P1)B4(P1)/A3(P1)B4(P1)	1/108*2*(1-alpha)*c^2	A4(P2)B4(P2)/A4(P2)B4(P2)	1/108*27*alpha*(1-c)^2	[A2(P1) + A3(P1) + A4(P2) + A4(P2)]	[B4(P1) + B4(P1) + B4(P2) + B4(P2)]	1/216*alpha*(1-alpha)*c^2*(1-c)^2
473	A1(P1)B1(P1)/A2(P1)B2(P1)	1/108*18*(1-alpha)*(1-c)^2	A4(P2)B4(P2)/A4(P2)B4(P2)	1/108*27*alpha*(1-c)^2	[A1(P1) + A2(P1) + A4(P2) + A4(P2)]	[B1(P1) + B2(P1) + B4(P2) + B4(P2)]	1/24*alpha*(1-alpha)*(1-c)^4
474	A1(P1)B1(P1)/A3(P1)B3(P1)	1/108*18*(1-alpha)*(1-c)^2	A4(P2)B4(P2)/A4(P2)B4(P2)	1/108*27*alpha*(1-c)^2	[A1(P1) + A3(P1) + A4(P2) + A4(P2)]	[B1(P1) + B3(P1) + B4(P2) + B4(P2)]	1/24*alpha*(1-alpha)*(1-c)^4
475	A1(P1)B1(P1)/A4(P1)B4(P1)	1/108*18*(1-alpha)*(1-c)^2	A4(P2)B4(P2)/A4(P2)B4(P2)	1/108*27*alpha*(1-c)^2	[A1(P1) + A4(P1) + A4(P2) + A4(P2)]	[B1(P1) + B4(P1) + B4(P2) + B4(P2)]	1/24*alpha*(1-alpha)*(1-c)^4
476	A2(P1)B2(P1)/A3(P1)B3(P1)	1/108*18*(1-alpha)*(1-c)^2	A4(P2)B4(P2)/A4(P2)B4(P2)	1/108*27*alpha*(1-c)^2	[A2(P1) + A3(P1) + A4(P2) + A4(P2)]	[B2(P1) + B3(P1) + B4(P2) + B4(P2)]	1/24*alpha*(1-alpha)*(1-c)^4
477	A2(P1)B2(P1)/A4(P1)B4(P1)	1/108*18*(1-alpha)*(1-c)^2	A4(P2)B4(P2)/A4(P2)B4(P2)	1/108*27*alpha*(1-c)^2	[A2(P1) + A4(P1) + A4(P2) + A4(P2)]	[B2(P1) + B4(P1) + B4(P2) + B4(P2)]	1/24*alpha*(1-alpha)*(1-c)^4
478	A3(P1)B3(P1)/A4(P1)B4(P1)	1/108*18*(1-alpha)*(1-c)^2	A4(P2)B4(P2)/A4(P2)B4(P2)	1/108*27*alpha*(1-c)^2	[A3(P1) + A4(P1) + A4(P2) + A4(P2)]	[B3(P1) + B4(P1) + B4(P2) + B4(P2)]	1/24*alpha*(1-alpha)*(1-c)^4
479	A1(P1)B1(P1)/A2(P1)B3(P1)	1/108*6*(1-alpha)*c*(1-c)	A4(P2)B4(P2)/A4(P2)B4(P2)	1/108*27*alpha*(1-c)^2	[A1(P1) + A2(P1) + A4(P2) + A4(P2)]	[B1(P1) + B3(P1) + B4(P2) + B4(P2)]	1/72*alpha*(1-alpha)*c*(1-c)^3
480	A1(P1)B1(P1)/A2(P1)B4(P1)	1/108*6*(1-alpha)*c*(1-c)	A4(P2)B4(P2)/A4(P2)B4(P2)	1/108*27*alpha*(1-c)^2	[A1(P1) + A2(P1) + A4(P2) + A4(P2)]	[B1(P1) + B4(P1) + B4(P2) + B4(P2)]	1/72*alpha*(1-alpha)*c*(1-c)^3
481	A1(P1)B1(P1)/A3(P1)B2(P1)	1/108*6*(1-alpha)*c*(1-c)	A4(P2)B4(P2)/A4(P2)B4(P2)	1/108*27*alpha*(1-c)^2	[A1(P1) + A3(P1) + A4(P2) + A4(P2)]	[B1(P1) + B2(P1) + B4(P2) + B4(P2)]	1/72*alpha*(1-alpha)*c*(1-c)^3
482	A1(P1)B1(P1)/A3(P1)B4(P1)	1/108*6*(1-alpha)*c*(1-c)	A4(P2)B4(P2)/A4(P2)B4(P2)	1/108*27*alpha*(1-c)^2	[A1(P1) + A3(P1) + A4(P2) + A4(P2)]	[B1(P1) + B4(P1) + B4(P2) + B4(P2)]	1/72*alpha*(1-alpha)*c*(1-c)^3
483	A1(P1)B1(P1)/A4(P1)B2(P1)	1/108*6*(1-alpha)*c*(1-c)	A4(P2)B4(P2)/A4(P2)B4(P2)	1/108*27*alpha*(1-c)^2	[A1(P1) + A4(P1) + A4(P2) + A4(P2)]	[B1(P1) + B2(P1) + B4(P2) + B4(P2)]	1/72*alpha*(1-alpha)*c*(1-c)^3
484	A1(P1)B1(P1)/A4(P1)B3(P1)	1/108*6*(1-alpha)*c*(1-c)	A4(P2)B4(P2)/A4(P2)B4(P2)	1/108*27*alpha*(1-c)^2	[A1(P1) + A4(P1) + A4(P2) + A4(P2)]	[B1(P1) + B3(P1) + B4(P2) + B4(P2)]	1/72*alpha*(1-alpha)*c*(1-c)^3
485	A2(P1)B2(P1)/A1(P1)B3(P1)	1/108*6*(1-alpha)*c*(1-c)	A4(P2)B4(P2)/A4(P2)B4(P2)	1/108*27*alpha*(1-c)^2	[A2(P1) + A1(P1) + A4(P2) + A4(P2)]	[B2(P1) + B3(P1) + B4(P2) + B4(P2)]	1/72*alpha*(1-alpha)*c*(1-c)^3
486	A2(P1)B2(P1)/A1(P1)B4(P1)	1/108*6*(1-alpha)*c*(1-c)	A4(P2)B4(P2)/A4(P2)B4(P2)	1/108*27*alpha*(1-c)^2	[A2(P1) + A1(P1) + A4(P2) + A4(P2)]	[B2(P1) + B4(P1) + B4(P2) + B4(P2)]	1/72*alpha*(1-alpha)*c*(1-c)^3
487	A2(P1)B2(P1)/A3(P1)B1(P1)	1/108*6*(1-alpha)*c*(1-c)	A4(P2)B4(P2)/A4(P2)B4(P2)	1/108*27*alpha*(1-c)^2	[A2(P1) + A3(P1) + A4(P2) + A4(P2)]	[B2(P1) + B1(P1) + B4(P2) + B4(P2)]	1/72*alpha*(1-alpha)*c*(1-c)^3
488	A2(P1)B2(P1)/A3(P1)B4(P1)	1/108*6*(1-alpha)*c*(1-c)	A4(P2)B4(P2)/A4(P2)B4(P2)	1/108*27*alpha*(1-c)^2	[A2(P1) + A3(P1) + A4(P2) + A4(P2)]	[B2(P1) + B4(P1) + B4(P2) + B4(P2)]	1/72*alpha*(1-alpha)*c*(1-c)^3
489	A2(P1)B2(P1)/A4(P1)B1(P1)	1/108*6*(1-alpha)*c*(1-c)	A4(P2)B4(P2)/A4(P2)B4(P2)	1/108*27*alpha*(1-c)^2	[A2(P1) + A4(P1) + A4(P2) + A4(P2)]	[B2(P1) + B1(P1) + B4(P2) + B4(P2)]	1/72*alpha*(1-alpha)*c*(1-c)^3
490	A2(P1)B2(P1)/A4(P1)B3(P1)	1/108*6*(1-alpha)*c*(1-c)	A4(P2)B4(P2)/A4(P2)B4(P2)	1/108*27*alpha*(1-c)^2	[A2(P1) + A4(P1) + A4(P2) + A4(P2)]	[B2(P1) + B3(P1) + B4(P2) + B4(P2)]	1/72*alpha*(1-alpha)*c*(1-c)^3
491	A3(P1)B3(P1)/A1(P1)B2(P1)	1/108*6*(1-alpha)*c*(1-c)	A4(P2)B4(P2)/A4(P2)B4(P2)	1/108*27*alpha*(1-c)^2	[A3(P1) + A1(P1) + A4(P2) + A4(P2)]	[B3(P1) + B2(P1) + B4(P2) + B4(P2)]	1/72*alpha*(1-alpha)*c*(1-c)^3
492	A3(P1)B3(P1)/A1(P1)B4(P1)	1/108*6*(1-alpha)*c*(1-c)	A4(P2)B4(P2)/A4(P2)B4(P2)	1/108*27*alpha*(1-c)^2	[A3(P1) + A1(P1) + A4(P2) + A4(P2)]	[B3(P1) + B4(P1) + B4(P2) + B4(P2)]	1/72*alpha*(1-alpha)*c*(1-c)^3
493	A3(P1)B3(P1)/A2(P1)B1(P1)	1/108*6*(1-alpha)*c*(1-c)	A4(P2)B4(P2)/A4(P2)B4(P2)	1/108*27*alpha*(1-c)^2	[A3(P1) + A2(P1) + A4(P2) + A4(P2)]	[B3(P1) + B1(P1) + B4(P2) + B4(P2)]	1/72*alpha*(1-alpha)*c*(1-c)^3
494	A3(P1)B3(P1)/A2(P1)B4(P1)	1/108*6*(1-alpha)*c*(1-c)	A4(P2)B4(P2)/A4(P2)B4(P2)	1/108*27*alpha*(1-c)^2	[A3(P1) + A2(P1) + A4(P2) + A4(P2)]	[B3(P1) + B4(P1) + B4(P2) + B4(P2)]	1/72*alpha*(1-alpha)*c*(1-c)^3
495	A3(P1)B3(P1)/A4(P1)B1(P1)	1/108*6*(1-alpha)*c*(1-c)	A4(P2)B4(P2)/A4(P2)B4(P2)	1/108*27*alpha*(1-c)^2	[A3(P1) + A4(P1) + A4(P2) + A4(P2)]	[B3(P1) + B1(P1) + B4(P2) + B4(P2)]	1/72*alpha*(1-alpha)*c*(1-c)^3
496	A3(P1)B3(P1)/A4(P1)B2(P1)	1/108*6*(1-alpha)*c*(1-c)	A4(P2)B4(P2)/A4(P2)B4(P2)	1/108*27*alpha*(1-c)^2	[A3(P1) + A4(P1) + A4(P2) + A4(P2)]	[B3(P1) + B2(P1) + B4(P2) + B4(P2)]	1/72*alpha*(1-alpha)*c*(1-c)^3
497	A4(P1)B4(P1)/A1(P1)B2(P1)	1/108*6*(1-alpha)*c*(1-c)	A4(P2)B4(P2)/A4(P2)B4(P2)	1/108*27*alpha*(1-c)^2	[A4(P1) + A1(P1) + A4(P2) + A4(P2)]	[B4(P1) + B2(P1) + B4(P2) + B4(P2)]	1/72*alpha*(1-alpha)*c*(1-c)^3
498	A4(P1)B4(P1)/A1(P1)B3(P1)	1/108*6*(1-alpha)*c*(1-c)	A4(P2)B4(P2)/A4(P2)B4(P2)	1/108*27*alpha*(1-c)^2	[A4(P1) + A1(P1) + A4(P2) + A4(P2)]	[B4(P1) + B3(P1) + B4(P2) + B4(P2)]	1/72*alpha*(1-alpha)*c*(1-c)^3
499	A4(P1)B4(P1)/A2(P1)B1(P1)	1/108*6*(1-alpha)*c*(1-c)	A4(P2)B4(P2)/A4(P2)B4(P2)	1/108*27*alpha*(1-c)^2	[A4(P1) + A2(P1) + A4(P2) + A4(P2)]	[B4(P1) + B1(P1) + B4(P2) + B4(P2)]	1/72*alpha*(1-alpha)*c*(1-c)^3
500	A4(P1)B4(P1)/A2(P1)B3(P1)	1/108*6*(1-alpha)*c*(1-c)	A4(P2)B4(P2)/A4(P2)B4(P2)	1/108*27*alpha*(1-c)^2	[A4(P1) + A2(P1) + A4(P2) + A4(P2)]	[B4(P1) + B3(P1) + B4(P2) + B4(P2)]	1/72*alpha*(1-alpha)*c*(1-c)^3
501	A4(P1)B4(P1)/A3(P1)B1(P1)	1/108*6*(1-alpha)*c*(1-c)	A4(P2)B4(P2)/A4(P2)B4(P2)	1/108*27*alpha*(1-c)^2	[A4(P1) + A3(P1) + A4(P2) + A4(P2)]	[B4(P1) + B1(P1) + B4(P2) + B4(P2)]	1/72*alpha*(1-alpha)*c*(1-c)^3
502	A4(P1)B4(P1)/A3(P1)B2(P1)	1/108*6*(1-alpha)*c*(1-c)	A4(P2)B4(P2)/A4(P2)B4(P2)	1/108*27*alpha*(1-c)^2	[A4(P1) + A3(P1) + A4(P2) + A4(P2)]	[B4(P1) + B2(P1) + B4(P2) + B4(P2)]	1/72*alpha*(1-alpha)*c*(1-c)^3
503	A1(P1)B2(P1)/A2(P1)B1(P1)	1/108*2*(1-alpha)*c^2	A4(P2)B4(P2)/A4(P2)B4(P2)	1/108*27*alpha*(1-c)^2	[A1(P1) + A2(P1) + A4(P2) + A4(P2)]	[B2(P1) + B1(P1) + B4(P2) + B4(P2)]	1/216*alpha*(1-alpha)*c^2*(1-c)^2
504	A1(P1)B3(P1)/A3(P1)B1(P1)	1/108*2*(1-alpha)*c^2	A4(P2)B4(P2)/A4(P2)B4(P2)	1/108*27*alpha*(1-c)^2	[A1(P1) + A3(P1) + A4(P2) + A4(P2)]	[B3(P1) + B1(P1) + B4(P2) + B4(P2)]	1/216*alpha*(1-alpha)*c^2*(1-c)^2
505	A1(P1)B4(P1)/A4(P1)B1(P1)	1/108*2*(1-alpha)*c^2	A4(P2)B4(P2)/A4(P2)B4(P2)	1/108*27*alpha*(1-c)^2	[A1(P1) + A4(P1) + A4(P2) + A4(P2)]	[B4(P1) + B1(P1) + B4(P2) + B4(P2)]	1/216*alpha*(1-alpha)*c^2*(1-c)^2
506	A2(P1)B3(P1)/A3(P1)B2(P1)	1/108*2*(1-alpha)*c^2	A4(P2)B4(P2)/A4(P2)B4(P2)	1/108*27*alpha*(1-c)^2	[A2(P1) + A3(P1) + A4(P2) + A4(P2)]	[B3(P1) + B2(P1) + B4(P2) + B4(P2)]	1/216*alpha*(1-alpha)*c^2*(1-c)^2
507	A2(P1)B4(P1)/A4(P1)B2(P1)	1/108*2*(1-alpha)*c^2	A4(P2)B4(P2)/A4(P2)B4(P2)	1/108*27*alpha*(1-c)^2	[A2(P1) + A4(P1) + A4(P2) + A4(P2)]	[B4(P1) + B2(P1) + B4(P2) + B4(P2)]	1/216*alpha*(1-alpha)*c^2*(1-c)^2
508	A3(P1)B4(P1)/A4(P1)B3(P1)	1/108*2*(1-alpha)*c^2	A4(P2)B4(P2)/A4(P2)B4(P2)	1/108*27*alpha*(1-c)^2	[A3(P1) + A4(P1) + A4(P2) + A4(P2)]	[B4(P1) + B3(P1) + B4(P2) + B4(P2)]	1/216*alpha*(1-alpha)*c^2*(1-c)^2
509	A1(P1)B2(P1)/A2(P1)B3(P1)	1/108*2*(1-alpha)*c^2	A4(P2)B4(P2)/A4(P2)B4(P2)	1/108*27*alpha*(1-c)^2	[A1(P1) + A2(P1) + A4(P2) + A4(P2)]	[B2(P1) + B3(P1) + B4(P2) + B4(P2)]	1/216*alpha*(1-alpha)*c^2*(1-c)^2
510	A1(P1)B2(P1)/A2(P1)B4(P1)	1/108*2*(1-alpha)*c^2	A4(P2)B4(P2)/A4(P2)B4(P2)	1/108*27*alpha*(1-c)^2	[A1(P1) + A2(P1) + A4(P2) + A4(P2)]	[B2(P1) + B4(P1) + B4(P2) + B4(P2)]	1/216*alpha*(1-alpha)*c^2*(1-c)^2
511	A1(P1)B3(P1)/A3(P1)B2(P1)	1/108*2*(1-alpha)*c^2	A4(P2)B4(P2)/A4(P2)B4(P2)	1/108*27*alpha*(1-c)^2	[A1(P1) + A3(P1) + A4(P2) + A4(P2)]	[B3(P1) + B2(P1) + B4(P2) + B4(P2)]	1/216*alpha*(1-alpha)*c^2*(1-c)^2
512	A1(P1)B3(P1)/A3(P1)B4(P1)	1/108*2*(1-alpha)*c^2	A4(P2)B4(P2)/A4(P2)B4(P2)	1/108*27*alpha*(1-c)^2	[A1(P1) + A3(P1) + A4(P2) + A4(P2)]	[B3(P1) + B4(P1) + B4(P2) + B4(P2)]	1/216*alpha*(1-alpha)*c^2*(1-c)^2
513	A1(P1)B4(P1)/A4(P1)B2(P1)	1/108*2*(1-alpha)*c^2	A4(P2)B4(P2)/A4(P2)B4(P2)	1/108*27*alpha*(1-c)^2	[A1(P1) + A4(P1) + A4(P2) + A4(P2)]	[B4(P1) + B2(P1) + B4(P2) + B4(P2)]	1/216*alpha*(1-alpha)*c^2*(1-c)^2
514	A1(P1)B4(P1)/A4(P1)B3(P1)	1/108*2*(1-alpha)*c^2	A4(P2)B4(P2)/A4(P2)B4(P2)	1/108*27*alpha*(1-c)^2	[A1(P1) + A4(P1) + A4(P2) + A4(P2)]	[B4(P1) + B3(P1) + B4(P2) + B4(P2)]	1/216*alpha*(1-alpha)*c^2*(1-c)^2
515	A2(P1)B1(P1)/A1(P1)B3(P1)	1/108*2*(1-alpha)*c^2	A4(P2)B4(P2)/A4(P2)B4(P2)	1/108*27*alpha*(1-c)^2	[A2(P1) + A1(P1) + A4(P2) + A4(P2)]	[B1(P1) + B3(P1) + B4(P2) + B4(P2)]	1/216*alpha*(1-alpha)*c^2*(1-c)^2
516	A2(P1)B1(P1)/A1(P1)B4(P1)	1/108*2*(1-alpha)*c^2	A4(P2)B4(P2)/A4(P2)B4(P2)	1/108*27*alpha*(1-c)^2	[A2(P1) + A1(P1) + A4(P2) + A4(P2)]	[B1(P1) + B4(P1) + B4(P2) + B4(P2)]	1/216*alpha*(1-alpha)*c^2*(1-c)^2
517	A2(P1)B3(P1)/A3(P1)B1(P1)	1/108*2*(1-alpha)*c^2	A4(P2)B4(P2)/A4(P2)B4(P2)	1/108*27*alpha*(1-c)^2	[A2(P1) + A3(P1) + A4(P2) + A4(P2)]	[B3(P1) + B1(P1) + B4(P2) + B4(P2)]	1/216*alpha*(1-alpha)*c^2*(1-c)^2
518	A2(P1)B3(P1)/A3(P1)B4(P1)	1/108*2*(1-alpha)*c^2	A4(P2)B4(P2)/A4(P2)B4(P2)	1/108*27*alpha*(1-c)^2	[A2(P1) + A3(P1) + A4(P2) + A4(P2)]	[B3(P1) + B4(P1) + B4(P2) + B4(P2)]	1/216*alpha*(1-alpha)*c^2*(1-c)^2
519	A2(P1)B4(P1)/A4(P1)B1(P1)	1/108*2*(1-alpha)*c^2	A4(P2)B4(P2)/A4(P2)B4(P2)	1/108*27*alpha*(1-c)^2	[A2(P1) + A4(P1) + A4(P2) + A4(P2)]	[B4(P1) + B1(P1) + B4(P2) + B4(P2)]	1/216*alpha*(1-alpha)*c^2*(1-c)^2
520	A2(P1)B4(P1)/A4(P1)B3(P1)	1/108*2*(1-alpha)*c^2	A4(P2)B4(P2)/A4(P2)B4(P2)	1/108*27*alpha*(1-c)^2	[A2(P1) + A4(P1) + A4(P2) + A4(P2)]	[B4(P1) + B3(P1) + B4(P2) + B4(P2)]	1/216*alpha*(1-alpha)*c^2*(1-c)^2
521	A3(P1)B1(P1)/A1(P1)B2(P1)	1/108*2*(1-alpha)*c^2	A4(P2)B4(P2)/A4(P2)B4(P2)	1/108*27*alpha*(1-c)^2	[A3(P1) + A1(P1) + A4(P2) + A4(P2)]	[B1(P1) + B2(P1) + B4(P2) + B4(P2)]	1/216*alpha*(1-alpha)*c^2*(1-c)^2
522	A3(P1)B1(P1)/A1(P1)B4(P1)	1/108*2*(1-alpha)*c^2	A4(P2)B4(P2)/A4(P2)B4(P2)	1/108*27*alpha*(1-c)^2	[A3(P1) + A1(P1) + A4(P2) + A4(P2)]	[B1(P1) + B4(P1) + B4(P2) + B4(P2)]	1/216*alpha*(1-alpha)*c^2*(1-c)^2
523	A3(P1)B2(P1)/A2(P1)B1(P1)	1/108*2*(1-alpha)*c^2	A4(P2)B4(P2)/A4(P2)B4(P2)	1/108*27*alpha*(1-c)^2	[A3(P1) + A2(P1) + A4(P2) + A4(P2)]	[B2(P1) + B1(P1) + B4(P2) + B4(P2)]	1/216*alpha*(1-alpha)*c^2*(1-c)^2
524	A3(P1)B2(P1)/A2(P1)B4(P1)	1/108*2*(1-alpha)*c^2	A4(P2)B4(P2)/A4(P2)B4(P2)	1/108*27*alpha*(1-c)^2	[A3(P1) + A2(P1) + A4(P2) + A4(P2)]	[B2(P1) + B4(P1) + B4(P2) + B4(P2)]	1/216*alpha*(1-alpha)*c^2*(1-c)^2
525	A3(P1)B4(P1)/A4(P1)B1(P1)	1/108*2*(1-alpha)*c^2	A4(P2)B4(P2)/A4(P2)B4(P2)	1/108*27*alpha*(1-c)^2	[A3(P1) + A4(P1) + A4(P2) + A4(P2)]	[B4(P1) + B1(P1) + B4(P2) + B4(P2)]	1/216*alpha*(1-alpha)*c^2*(1-c)^2
526	A3(P1)B4(P1)/A4(P1)B2(P1)	1/108*2*(1-alpha)*c^2	A4(P2)B4(P2)/A4(P2)B4(P2)	1/108*27*alpha*(1-c)^2	[A3(P1) + A4(P1) + A4(P2) + A4(P2)]	[B4(P1) + B2(P1) + B4(P2) + B4(P2)]	1/216*alpha*(1-alpha)*c^2*(1-c)^2
527	A4(P1)B1(P1)/A1(P1)B2(P1)	1/108*2*(1-alpha)*c^2	A4(P2)B4(P2)/A4(P2)B4(P2)	1/108*27*alpha*(1-c)^2	[A4(P1) + A1(P1) + A4(P2) + A4(P2)]	[B1(P1) + B2(P1) + B4(P2) + B4(P2)]	1/216*alpha*(1-alpha)*c^2*(1-c)^2
528	A4(P1)B1(P1)/A1(P1)B3(P1)	1/108*2*(1-alpha)*c^2	A4(P2)B4(P2)/A4(P2)B4(P2)	1/108*27*alpha*(1-c)^2	[A4(P1) + A1(P1) + A4(P2) + A4(P2)]	[B1(P1) + B3(P1) + B4(P2) + B4(P2)]	1/216*alpha*(1-alpha)*c^2*(1-c)^2
529	A4(P1)B2(P1)/A2(P1)B1(P1)	1/108*2*(1-alpha)*c^2	A4(P2)B4(P2)/A4(P2)B4(P2)	1/108*27*alpha*(1-c)^2	[A4(P1) + A2(P1) + A4(P2) + A4(P2)]	[B2(P1) + B1(P1) + B4(P2) + B4(P2)]	1/216*alpha*(1-alpha)*c^2*(1-c)^2
530	A4(P1)B2(P1)/A2(P1)B3(P1)	1/108*2*(1-alpha)*c^2	A4(P2)B4(P2)/A4(P2)B4(P2)	1/108*27*alpha*(1-c)^2	[A4(P1) + A2(P1) + A4(P2) + A4(P2)]	[B2(P1) + B3(P1) + B4(P2) + B4(P2)]	1/216*alpha*(1-alpha)*c^2*(1-c)^2
531	A4(P1)B3(P1)/A3(P1)B1(P1)	1/108*2*(1-alpha)*c^2	A4(P2)B4(P2)/A4(P2)B4(P2)	1/108*27*alpha*(1-c)^2	[A4(P1) + A3(P1) + A4(P2) + A4(P2)]	[B3(P1) + B1(P1) + B4(P2) + B4(P2)]	1/216*alpha*(1-alpha)*c^2*(1-c)^2
532	A4(P1)B3(P1)/A3(P1)B2(P1)	1/108*2*(1-alpha)*c^2	A4(P2)B4(P2)/A4(P2)B4(P2)	1/108*27*alpha*(1-c)^2	[A4(P1) + A3(P1) + A4(P2) + A4(P2)]	[B3(P1) + B2(P1) + B4(P2) + B4(P2)]	1/216*alpha*(1-alpha)*c^2*(1-c)^2
533	A1(P1)B2(P1)/A3(P1)B4(P1)	1/108*2*(1-alpha)*c^2	A4(P2)B4(P2)/A4(P2)B4(P2)	1/108*27*alpha*(1-c)^2	[A1(P1) + A3(P1) + A4(P2) + A4(P2)]	[B2(P1) + B4(P1) + B4(P2) + B4(P2)]	1/216*alpha*(1-alpha)*c^2*(1-c)^2
534	A1(P1)B2(P1)/A4(P1)B3(P1)	1/108*2*(1-alpha)*c^2	A4(P2)B4(P2)/A4(P2)B4(P2)	1/108*27*alpha*(1-c)^2	[A1(P1) + A4(P1) + A4(P2) + A4(P2)]	[B2(P1) + B3(P1) + B4(P2) + B4(P2)]	1/216*alpha*(1-alpha)*c^2*(1-c)^2
535	A1(P1)B3(P1)/A2(P1)B4(P1)	1/108*2*(1-alpha)*c^2	A4(P2)B4(P2)/A4(P2)B4(P2)	1/108*27*alpha*(1-c)^2	[A1(P1) + A2(P1) + A4(P2) + A4(P2)]	[B3(P1) + B4(P1) + B4(P2) + B4(P2)]	1/216*alpha*(1-alpha)*c^2*(1-c)^2
536	A1(P1)B3(P1)/A4(P1)B2(P1)	1/108*2*(1-alpha)*c^2	A4(P2)B4(P2)/A4(P2)B4(P2)	1/108*27*alpha*(1-c)^2	[A1(P1) + A4(P1) + A4(P2) + A4(P2)]	[B3(P1) + B2(P1) + B4(P2) + B4(P2)]	1/216*alpha*(1-alpha)*c^2*(1-c)^2
537	A1(P1)B4(P1)/A2(P1)B3(P1)	1/108*2*(1-alpha)*c^2	A4(P2)B4(P2)/A4(P2)B4(P2)	1/108*27*alpha*(1-c)^2	[A1(P1) + A2(P1) + A4(P2) + A4(P2)]	[B4(P1) + B3(P1) + B4(P2) + B4(P2)]	1/216*alpha*(1-alpha)*c^2*(1-c)^2
538	A1(P1)B4(P1)/A3(P1)B2(P1)	1/108*2*(1-alpha)*c^2	A4(P2)B4(P2)/A4(P2)B4(P2)	1/108*27*alpha*(1-c)^2	[A1(P1) + A3(P1) + A4(P2) + A4(P2)]	[B4(P1) + B2(P1) + B4(P2) + B4(P2)]	1/216*alpha*(1-alpha)*c^2*(1-c)^2
539	A2(P1)B1(P1)/A3(P1)B4(P1)	1/108*2*(1-alpha)*c^2	A4(P2)B4(P2)/A4(P2)B4(P2)	1/108*27*alpha*(1-c)^2	[A2(P1) + A3(P1) + A4(P2) + A4(P2)]	[B1(P1) + B4(P1) + B4(P2) + B4(P2)]	1/216*alpha*(1-alpha)*c^2*(1-c)^2
540	A2(P1)B1(P1)/A4(P1)B3(P1)	1/108*2*(1-alpha)*c^2	A4(P2)B4(P2)/A4(P2)B4(P2)	1/108*27*alpha*(1-c)^2	[A2(P1) + A4(P1) + A4(P2) + A4(P2)]	[B1(P1) + B3(P1) + B4(P2) + B4(P2)]	1/216*alpha*(1-alpha)*c^2*(1-c)^2
541	A3(P1)B1(P1)/A2(P1)B4(P1)	1/108*2*(1-alpha)*c^2	A4(P2)B4(P2)/A4(P2)B4(P2)	1/108*27*alpha*(1-c)^2	[A3(P1) + A2(P1) + A4(P2) + A4(P2)]	[B1(P1) + B4(P1) + B4(P2) + B4(P2)]	1/216*alpha*(1-alpha)*c^2*(1-c)^2
542	A3(P1)B1(P1)/A4(P1)B2(P1)	1/108*2*(1-alpha)*c^2	A4(P2)B4(P2)/A4(P2)B4(P2)	1/108*27*alpha*(1-c)^2	[A3(P1) + A4(P1) + A4(P2) + A4(P2)]	[B1(P1) + B2(P1) + B4(P2) + B4(P2)]	1/216*alpha*(1-alpha)*c^2*(1-c)^2
543	A4(P1)B1(P1)/A2(P1)B3(P1)	1/108*2*(1-alpha)*c^2	A4(P2)B4(P2)/A4(P2)B4(P2)	1/108*27*alpha*(1-c)^2	[A4(P1) + A2(P1) + A4(P2) + A4(P2)]	[B1(P1) + B3(P1) + B4(P2) + B4(P2)]	1/216*alpha*(1-alpha)*c^2*(1-c)^2
544	A4(P1)B1(P1)/A3(P1)B2(P1)	1/108*2*(1-alpha)*c^2	A4(P2)B4(P2)/A4(P2)B4(P2)	1/108*27*alpha*(1-c)^2	[A4(P1) + A3(P1) + A4(P2) + A4(P2)]	[B1(P1) + B2(P1) + B4(P2) + B4(P2)]	1/216*alpha*(1-alpha)*c^2*(1-c)^2
545	A1(P1)B1(P1)/A1(P1)B1(P1)	1/108*27*alpha*(1-c)^2	A1(P2)B2(P2)/A1(P2)B2(P2)	1/108*3*alpha*c^2	[A1(P1) + A1(P1) + A1(P2) + A1(P2)]	[B1(P1) + B1(P1) + B2(P2) + B2(P2)]	1/144*alpha^2*c^2*(1-c)^2
546	A2(P1)B2(P1)/A2(P1)B2(P1)	1/108*27*alpha*(1-c)^2	A1(P2)B2(P2)/A1(P2)B2(P2)	1/108*3*alpha*c^2	[A2(P1) + A2(P1) + A1(P2) + A1(P2)]	[B2(P1) + B2(P1) + B2(P2) + B2(P2)]	1/144*alpha^2*c^2*(1-c)^2
547	A3(P1)B3(P1)/A3(P1)B3(P1)	1/108*27*alpha*(1-c)^2	A1(P2)B2(P2)/A1(P2)B2(P2)	1/108*3*alpha*c^2	[A3(P1) + A3(P1) + A1(P2) + A1(P2)]	[B3(P1) + B3(P1) + B2(P2) + B2(P2)]	1/144*alpha^2*c^2*(1-c)^2
548	A4(P1)B4(P1)/A4(P1)B4(P1)	1/108*27*alpha*(1-c)^2	A1(P2)B2(P2)/A1(P2)B2(P2)	1/108*3*alpha*c^2	[A4(P1) + A4(P1) + A1(P2) + A1(P2)]	[B4(P1) + B4(P1) + B2(P2) + B2(P2)]	1/144*alpha^2*c^2*(1-c)^2
549	A1(P1)B2(P1)/A1(P1)B2(P1)	1/108*3*alpha*c^2	A1(P2)B2(P2)/A1(P2)B2(P2)	1/108*3*alpha*c^2	[A1(P1) + A1(P1) + A1(P2) + A1(P2)]	[B2(P1) + B2(P1) + B2(P2) + B2(P2)]	1/1296*alpha^2*c^4
550	A1(P1)B3(P1)/A1(P1)B3(P1)	1/108*3*alpha*c^2	A1(P2)B2(P2)/A1(P2)B2(P2)	1/108*3*alpha*c^2	[A1(P1) + A1(P1) + A1(P2) + A1(P2)]	[B3(P1) + B3(P1) + B2(P2) + B2(P2)]	1/1296*alpha^2*c^4
551	A1(P1)B4(P1)/A1(P1)B4(P1)	1/108*3*alpha*c^2	A1(P2)B2(P2)/A1(P2)B2(P2)	1/108*3*alpha*c^2	[A1(P1) + A1(P1) + A1(P2) + A1(P2)]	[B4(P1) + B4(P1) + B2(P2) + B2(P2)]	1/1296*alpha^2*c^4
552	A2(P1)B1(P1)/A2(P1)B1(P1)	1/108*3*alpha*c^2	A1(P2)B2(P2)/A1(P2)B2(P2)	1/108*3*alpha*c^2	[A2(P1) + A2(P1) + A1(P2) + A1(P2)]	[B1(P1) + B1(P1) + B2(P2) + B2(P2)]	1/1296*alpha^2*c^4
553	A2(P1)B3(P1)/A2(P1)B3(P1)	1/108*3*alpha*c^2	A1(P2)B2(P2)/A1(P2)B2(P2)	1/108*3*alpha*c^2	[A2(P1) + A2(P1) + A1(P2) + A1(P2)]	[B3(P1) + B3(P1) + B2(P2) + B2(P2)]	1/1296*alpha^2*c^4
554	A2(P1)B4(P1)/A2(P1)B4(P1)	1/108*3*alpha*c^2	A1(P2)B2(P2)/A1(P2)B2(P2)	1/108*3*alpha*c^2	[A2(P1) + A2(P1) + A1(P2) + A1(P2)]	[B4(P1) + B4(P1) + B2(P2) + B2(P2)]	1/1296*alpha^2*c^4
555	A3(P1)B1(P1)/A3(P1)B1(P1)	1/108*3*alpha*c^2	A1(P2)B2(P2)/A1(P2)B2(P2)	1/108*3*alpha*c^2	[A3(P1) + A3(P1) + A1(P2) + A1(P2)]	[B1(P1) + B1(P1) + B2(P2) + B2(P2)]	1/1296*alpha^2*c^4
556	A3(P1)B2(P1)/A3(P1)B2(P1)	1/108*3*alpha*c^2	A1(P2)B2(P2)/A1(P2)B2(P2)	1/108*3*alpha*c^2	[A3(P1) + A3(P1) + A1(P2) + A1(P2)]	[B2(P1) + B2(P1) + B2(P2) + B2(P2)]	1/1296*alpha^2*c^4
557	A3(P1)B4(P1)/A3(P1)B4(P1)	1/108*3*alpha*c^2	A1(P2)B2(P2)/A1(P2)B2(P2)	1/108*3*alpha*c^2	[A3(P1) + A3(P1) + A1(P2) + A1(P2)]	[B4(P1) + B4(P1) + B2(P2) + B2(P2)]	1/1296*alpha^2*c^4
558	A4(P1)B1(P1)/A4(P1)B1(P1)	1/108*3*alpha*c^2	A1(P2)B2(P2)/A1(P2)B2(P2)	1/108*3*alpha*c^2	[A4(P1) + A4(P1) + A1(P2) + A1(P2)]	[B1(P1) + B1(P1) + B2(P2) + B2(P2)]	1/1296*alpha^2*c^4
559	A4(P1)B2(P1)/A4(P1)B2(P1)	1/108*3*alpha*c^2	A1(P2)B2(P2)/A1(P2)B2(P2)	1/108*3*alpha*c^2	[A4(P1) + A4(P1) + A1(P2) + A1(P2)]	[B2(P1) + B2(P1) + B2(P2) + B2(P2)]	1/1296*alpha^2*c^4
560	A4(P1)B3(P1)/A4(P1)B3(P1)	1/108*3*alpha*c^2	A1(P2)B2(P2)/A1(P2)B2(P2)	1/108*3*alpha*c^2	[A4(P1) + A4(P1) + A1(P2) + A1(P2)]	[B3(P1) + B3(P1) + B2(P2) + B2(P2)]	1/1296*alpha^2*c^4
561	A1(P1)B1(P1)/A1(P1)B2(P1)	1/108*18*alpha*c*(1-c)	A1(P2)B2(P2)/A1(P2)B2(P2)	1/108*3*alpha*c^2	[A1(P1) + A1(P1) + A1(P2) + A1(P2)]	[B1(P1) + B2(P1) + B2(P2) + B2(P2)]	1/216*alpha^2*c^3*(1-c)
562	A1(P1)B1(P1)/A1(P1)B3(P1)	1/108*18*alpha*c*(1-c)	A1(P2)B2(P2)/A1(P2)B2(P2)	1/108*3*alpha*c^2	[A1(P1) + A1(P1) + A1(P2) + A1(P2)]	[B1(P1) + B3(P1) + B2(P2) + B2(P2)]	1/216*alpha^2*c^3*(1-c)
563	A1(P1)B1(P1)/A1(P1)B4(P1)	1/108*18*alpha*c*(1-c)	A1(P2)B2(P2)/A1(P2)B2(P2)	1/108*3*alpha*c^2	[A1(P1) + A1(P1) + A1(P2) + A1(P2)]	[B1(P1) + B4(P1) + B2(P2) + B2(P2)]	1/216*alpha^2*c^3*(1-c)
564	A2(P1)B2(P1)/A2(P1)B1(P1)	1/108*18*alpha*c*(1-c)	A1(P2)B2(P2)/A1(P2)B2(P2)	1/108*3*alpha*c^2	[A2(P1) + A2(P1) + A1(P2) + A1(P2)]	[B2(P1) + B1(P1) + B2(P2) + B2(P2)]	1/216*alpha^2*c^3*(1-c)
565	A2(P1)B2(P1)/A2(P1)B3(P1)	1/108*18*alpha*c*(1-c)	A1(P2)B2(P2)/A1(P2)B2(P2)	1/108*3*alpha*c^2	[A2(P1) + A2(P1) + A1(P2) + A1(P2)]	[B2(P1) + B3(P1) + B2(P2) + B2(P2)]	1/216*alpha^2*c^3*(1-c)
566	A2(P1)B2(P1)/A2(P1)B4(P1)	1/108*18*alpha*c*(1-c)	A1(P2)B2(P2)/A1(P2)B2(P2)	1/108*3*alpha*c^2	[A2(P1) + A2(P1) + A1(P2) + A1(P2)]	[B2(P1) + B4(P1) + B2(P2) + B2(P2)]	1/216*alpha^2*c^3*(1-c)
567	A3(P1)B3(P1)/A3(P1)B1(P1)	1/108*18*alpha*c*(1-c)	A1(P2)B2(P2)/A1(P2)B2(P2)	1/108*3*alpha*c^2	[A3(P1) + A3(P1) + A1(P2) + A1(P2)]	[B3(P1) + B1(P1) + B2(P2) + B2(P2)]	1/216*alpha^2*c^3*(1-c)
568	A3(P1)B3(P1)/A3(P1)B2(P1)	1/108*18*alpha*c*(1-c)	A1(P2)B2(P2)/A1(P2)B2(P2)	1/108*3*alpha*c^2	[A3(P1) + A3(P1) + A1(P2) + A1(P2)]	[B3(P1) + B2(P1) + B2(P2) + B2(P2)]	1/216*alpha^2*c^3*(1-c)
569	A3(P1)B3(P1)/A3(P1)B4(P1)	1/108*18*alpha*c*(1-c)	A1(P2)B2(P2)/A1(P2)B2(P2)	1/108*3*alpha*c^2	[A3(P1) + A3(P1) + A1(P2) + A1(P2)]	[B3(P1) + B4(P1) + B2(P2) + B2(P2)]	1/216*alpha^2*c^3*(1-c)
570	A4(P1)B4(P1)/A4(P1)B1(P1)	1/108*18*alpha*c*(1-c)	A1(P2)B2(P2)/A1(P2)B2(P2)	1/108*3*alpha*c^2	[A4(P1) + A4(P1) + A1(P2) + A1(P2)]	[B4(P1) + B1(P1) + B2(P2) + B2(P2)]	1/216*alpha^2*c^3*(1-c)
571	A4(P1)B4(P1)/A4(P1)B2(P1)	1/108*18*alpha*c*(1-c)	A1(P2)B2(P2)/A1(P2)B2(P2)	1/108*3*alpha*c^2	[A4(P1) + A4(P1) + A1(P2) + A1(P2)]	[B4(P1) + B2(P1) + B2(P2) + B2(P2)]	1/216*alpha^2*c^3*(1-c)
572	A4(P1)B4(P1)/A4(P1)B3(P1)	1/108*18*alpha*c*(1-c)	A1(P2)B2(P2)/A1(P2)B2(P2)	1/108*3*alpha*c^2	[A4(P1) + A4(P1) + A1(P2) + A1(P2)]	[B4(P1) + B3(P1) + B2(P2) + B2(P2)]	1/216*alpha^2*c^3*(1-c)
573	A1(P1)B2(P1)/A1(P1)B3(P1)	1/108*6*alpha*c^2	A1(P2)B2(P2)/A1(P2)B2(P2)	1/108*3*alpha*c^2	[A1(P1) + A1(P1) + A1(P2) + A1(P2)]	[B2(P1) + B3(P1) + B2(P2) + B2(P2)]	1/648*alpha^2*c^4
574	A1(P1)B2(P1)/A1(P1)B4(P1)	1/108*6*alpha*c^2	A1(P2)B2(P2)/A1(P2)B2(P2)	1/108*3*alpha*c^2	[A1(P1) + A1(P1) + A1(P2) + A1(P2)]	[B2(P1) + B4(P1) + B2(P2) + B2(P2)]	1/648*alpha^2*c^4
575	A1(P1)B3(P1)/A1(P1)B4(P1)	1/108*6*alpha*c^2	A1(P2)B2(P2)/A1(P2)B2(P2)	1/108*3*alpha*c^2	[A1(P1) + A1(P1) + A1(P2) + A1(P2)]	[B3(P1) + B4(P1) + B2(P2) + B2(P2)]	1/648*alpha^2*c^4
576	A2(P1)B1(P1)/A2(P1)B3(P1)	1/108*6*alpha*c^2	A1(P2)B2(P2)/A1(P2)B2(P2)	1/108*3*alpha*c^2	[A2(P1) + A2(P1) + A1(P2) + A1(P2)]	[B1(P1) + B3(P1) + B2(P2) + B2(P2)]	1/648*alpha^2*c^4
577	A2(P1)B1(P1)/A2(P1)B4(P1)	1/108*6*alpha*c^2	A1(P2)B2(P2)/A1(P2)B2(P2)	1/108*3*alpha*c^2	[A2(P1) + A2(P1) + A1(P2) + A1(P2)]	[B1(P1) + B4(P1) + B2(P2) + B2(P2)]	1/648*alpha^2*c^4
578	A2(P1)B3(P1)/A2(P1)B4(P1)	1/108*6*alpha*c^2	A1(P2)B2(P2)/A1(P2)B2(P2)	1/108*3*alpha*c^2	[A2(P1) + A2(P1) + A1(P2) + A1(P2)]	[B3(P1) + B4(P1) + B2(P2) + B2(P2)]	1/648*alpha^2*c^4
579	A3(P1)B1(P1)/A3(P1)B2(P1)	1/108*6*alpha*c^2	A1(P2)B2(P2)/A1(P2)B2(P2)	1/108*3*alpha*c^2	[A3(P1) + A3(P1) + A1(P2) + A1(P2)]	[B1(P1) + B2(P1) + B2(P2) + B2(P2)]	1/648*alpha^2*c^4
580	A3(P1)B1(P1)/A3(P1)B4(P1)	1/108*6*alpha*c^2	A1(P2)B2(P2)/A1(P2)B2(P2)	1/108*3*alpha*c^2	[A3(P1) + A3(P1) + A1(P2) + A1(P2)]	[B1(P1) + B4(P1) + B2(P2) + B2(P2)]	1/648*alpha^2*c^4
581	A3(P1)B2(P1)/A3(P1)B4(P1)	1/108*6*alpha*c^2	A1(P2)B2(P2)/A1(P2)B2(P2)	1/108*3*alpha*c^2	[A3(P1) + A3(P1) + A1(P2) + A1(P2)]	[B2(P1) + B4(P1) + B2(P2) + B2(P2)]	1/648*alpha^2*c^4
582	A4(P1)B1(P1)/A4(P1)B2(P1)	1/108*6*alpha*c^2	A1(P2)B2(P2)/A1(P2)B2(P2)	1/108*3*alpha*c^2	[A4(P1) + A4(P1) + A1(P2) + A1(P2)]	[B1(P1) + B2(P1) + B2(P2) + B2(P2)]	1/648*alpha^2*c^4
583	A4(P1)B1(P1)/A4(P1)B3(P1)	1/108*6*alpha*c^2	A1(P2)B2(P2)/A1(P2)B2(P2)	1/108*3*alpha*c^2	[A4(P1) + A4(P1) + A1(P2) + A1(P2)]	[B1(P1) + B3(P1) + B2(P2) + B2(P2)]	1/648*alpha^2*c^4
584	A4(P1)B2(P1)/A4(P1)B3(P1)	1/108*6*alpha*c^2	A1(P2)B2(P2)/A1(P2)B2(P2)	1/108*3*alpha*c^2	[A4(P1) + A4(P1) + A1(P2) + A1(P2)]	[B2(P1) + B3(P1) + B2(P2) + B2(P2)]	1/648*alpha^2*c^4
585	A1(P1)B1(P1)/A2(P1)B1(P1)	1/108*6*(1-alpha)*c*(1-c)	A1(P2)B2(P2)/A1(P2)B2(P2)	1/108*3*alpha*c^2	[A1(P1) + A2(P1) + A1(P2) + A1(P2)]	[B1(P1) + B1(P1) + B2(P2) + B2(P2)]	1/648*alpha*(1-alpha)*c^3*(1-c)
586	A1(P1)B1(P1)/A3(P1)B1(P1)	1/108*6*(1-alpha)*c*(1-c)	A1(P2)B2(P2)/A1(P2)B2(P2)	1/108*3*alpha*c^2	[A1(P1) + A3(P1) + A1(P2) + A1(P2)]	[B1(P1) + B1(P1) + B2(P2) + B2(P2)]	1/648*alpha*(1-alpha)*c^3*(1-c)
587	A1(P1)B1(P1)/A4(P1)B1(P1)	1/108*6*(1-alpha)*c*(1-c)	A1(P2)B2(P2)/A1(P2)B2(P2)	1/108*3*alpha*c^2	[A1(P1) + A4(P1) + A1(P2) + A1(P2)]	[B1(P1) + B1(P1) + B2(P2) + B2(P2)]	1/648*alpha*(1-alpha)*c^3*(1-c)
588	A2(P1)B2(P1)/A1(P1)B2(P1)	1/108*6*(1-alpha)*c*(1-c)	A1(P2)B2(P2)/A1(P2)B2(P2)	1/108*3*alpha*c^2	[A2(P1) + A1(P1) + A1(P2) + A1(P2)]	[B2(P1) + B2(P1) + B2(P2) + B2(P2)]	1/648*alpha*(1-alpha)*c^3*(1-c)
589	A2(P1)B2(P1)/A3(P1)B2(P1)	1/108*6*(1-alpha)*c*(1-c)	A1(P2)B2(P2)/A1(P2)B2(P2)	1/108*3*alpha*c^2	[A2(P1) + A3(P1) + A1(P2) + A1(P2)]	[B2(P1) + B2(P1) + B2(P2) + B2(P2)]	1/648*alpha*(1-alpha)*c^3*(1-c)
590	A2(P1)B2(P1)/A4(P1)B2(P1)	1/108*6*(1-alpha)*c*(1-c)	A1(P2)B2(P2)/A1(P2)B2(P2)	1/108*3*alpha*c^2	[A2(P1) + A4(P1) + A1(P2) + A1(P2)]	[B2(P1) + B2(P1) + B2(P2) + B2(P2)]	1/648*alpha*(1-alpha)*c^3*(1-c)
591	A3(P1)B3(P1)/A1(P1)B3(P1)	1/108*6*(1-alpha)*c*(1-c)	A1(P2)B2(P2)/A1(P2)B2(P2)	1/108*3*alpha*c^2	[A3(P1) + A1(P1) + A1(P2) + A1(P2)]	[B3(P1) + B3(P1) + B2(P2) + B2(P2)]	1/648*alpha*(1-alpha)*c^3*(1-c)
592	A3(P1)B3(P1)/A2(P1)B3(P1)	1/108*6*(1-alpha)*c*(1-c)	A1(P2)B2(P2)/A1(P2)B2(P2)	1/108*3*alpha*c^2	[A3(P1) + A2(P1) + A1(P2) + A1(P2)]	[B3(P1) + B3(P1) + B2(P2) + B2(P2)]	1/648*alpha*(1-alpha)*c^3*(1-c)
593	A3(P1)B3(P1)/A4(P1)B3(P1)	1/108*6*(1-alpha)*c*(1-c)	A1(P2)B2(P2)/A1(P2)B2(P2)	1/108*3*alpha*c^2	[A3(P1) + A4(P1) + A1(P2) + A1(P2)]	[B3(P1) + B3(P1) + B2(P2) + B2(P2)]	1/648*alpha*(1-alpha)*c^3*(1-c)
594	A4(P1)B4(P1)/A1(P1)B4(P1)	1/108*6*(1-alpha)*c*(1-c)	A1(P2)B2(P2)/A1(P2)B2(P2)	1/108*3*alpha*c^2	[A4(P1) + A1(P1) + A1(P2) + A1(P2)]	[B4(P1) + B4(P1) + B2(P2) + B2(P2)]	1/648*alpha*(1-alpha)*c^3*(1-c)
595	A4(P1)B4(P1)/A2(P1)B4(P1)	1/108*6*(1-alpha)*c*(1-c)	A1(P2)B2(P2)/A1(P2)B2(P2)	1/108*3*alpha*c^2	[A4(P1) + A2(P1) + A1(P2) + A1(P2)]	[B4(P1) + B4(P1) + B2(P2) + B2(P2)]	1/648*alpha*(1-alpha)*c^3*(1-c)
596	A4(P1)B4(P1)/A3(P1)B4(P1)	1/108*6*(1-alpha)*c*(1-c)	A1(P2)B2(P2)/A1(P2)B2(P2)	1/108*3*alpha*c^2	[A4(P1) + A3(P1) + A1(P2) + A1(P2)]	[B4(P1) + B4(P1) + B2(P2) + B2(P2)]	1/648*alpha*(1-alpha)*c^3*(1-c)
597	A2(P1)B1(P1)/A3(P1)B1(P1)	1/108*2*(1-alpha)*c^2	A1(P2)B2(P2)/A1(P2)B2(P2)	1/108*3*alpha*c^2	[A2(P1) + A3(P1) + A1(P2) + A1(P2)]	[B1(P1) + B1(P1) + B2(P2) + B2(P2)]	1/1944*alpha*(1-alpha)*c^4
598	A2(P1)B1(P1)/A4(P1)B1(P1)	1/108*2*(1-alpha)*c^2	A1(P2)B2(P2)/A1(P2)B2(P2)	1/108*3*alpha*c^2	[A2(P1) + A4(P1) + A1(P2) + A1(P2)]	[B1(P1) + B1(P1) + B2(P2) + B2(P2)]	1/1944*alpha*(1-alpha)*c^4
599	A3(P1)B1(P1)/A4(P1)B1(P1)	1/108*2*(1-alpha)*c^2	A1(P2)B2(P2)/A1(P2)B2(P2)	1/108*3*alpha*c^2	[A3(P1) + A4(P1) + A1(P2) + A1(P2)]	[B1(P1) + B1(P1) + B2(P2) + B2(P2)]	1/1944*alpha*(1-alpha)*c^4
600	A1(P1)B2(P1)/A3(P1)B2(P1)	1/108*2*(1-alpha)*c^2	A1(P2)B2(P2)/A1(P2)B2(P2)	1/108*3*alpha*c^2	[A1(P1) + A3(P1) + A1(P2) + A1(P2)]	[B2(P1) + B2(P1) + B2(P2) + B2(P2)]	1/1944*alpha*(1-alpha)*c^4
601	A1(P1)B2(P1)/A4(P1)B2(P1)	1/108*2*(1-alpha)*c^2	A1(P2)B2(P2)/A1(P2)B2(P2)	1/108*3*alpha*c^2	[A1(P1) + A4(P1) + A1(P2) + A1(P2)]	[B2(P1) + B2(P1) + B2(P2) + B2(P2)]	1/1944*alpha*(1-alpha)*c^4
602	A3(P1)B2(P1)/A4(P1)B2(P1)	1/108*2*(1-alpha)*c^2	A1(P2)B2(P2)/A1(P2)B2(P2)	1/108*3*alpha*c^2	[A3(P1) + A4(P1) + A1(P2) + A1(P2)]	[B2(P1) + B2(P1) + B2(P2) + B2(P2)]	1/1944*alpha*(1-alpha)*c^4
603	A1(P1)B3(P1)/A2(P1)B3(P1)	1/108*2*(1-alpha)*c^2	A1(P2)B2(P2)/A1(P2)B2(P2)	1/108*3*alpha*c^2	[A1(P1) + A2(P1) + A1(P2) + A1(P2)]	[B3(P1) + B3(P1) + B2(P2) + B2(P2)]	1/1944*alpha*(1-alpha)*c^4
604	A1(P1)B3(P1)/A4(P1)B3(P1)	1/108*2*(1-alpha)*c^2	A1(P2)B2(P2)/A1(P2)B2(P2)	1/108*3*alpha*c^2	[A1(P1) + A4(P1) + A1(P2) + A1(P2)]	[B3(P1) + B3(P1) + B2(P2) + B2(P2)]	1/1944*alpha*(1-alpha)*c^4
605	A2(P1)B3(P1)/A4(P1)B3(P1)	1/108*2*(1-alpha)*c^2	A1(P2)B2(P2)/A1(P2)B2(P2)	1/108*3*alpha*c^2	[A2(P1) + A4(P1) + A1(P2) + A1(P2)]	[B3(P1) + B3(P1) + B2(P2) + B2(P2)]	1/1944*alpha*(1-alpha)*c^4
606	A1(P1)B4(P1)/A2(P1)B4(P1)	1/108*2*(1-alpha)*c^2	A1(P2)B2(P2)/A1(P2)B2(P2)	1/108*3*alpha*c^2	[A1(P1) + A2(P1) + A1(P2) + A1(P2)]	[B4(P1) + B4(P1) + B2(P2) + B2(P2)]	1/1944*alpha*(1-alpha)*c^4
607	A1(P1)B4(P1)/A3(P1)B4(P1)	1/108*2*(1-alpha)*c^2	A1(P2)B2(P2)/A1(P2)B2(P2)	1/108*3*alpha*c^2	[A1(P1) + A3(P1) + A1(P2) + A1(P2)]	[B4(P1) + B4(P1) + B2(P2) + B2(P2)]	1/1944*alpha*(1-alpha)*c^4
608	A2(P1)B4(P1)/A3(P1)B4(P1)	1/108*2*(1-alpha)*c^2	A1(P2)B2(P2)/A1(P2)B2(P2)	1/108*3*alpha*c^2	[A2(P1) + A3(P1) + A1(P2) + A1(P2)]	[B4(P1) + B4(P1) + B2(P2) + B2(P2)]	1/1944*alpha*(1-alpha)*c^4
609	A1(P1)B1(P1)/A2(P1)B2(P1)	1/108*18*(1-alpha)*(1-c)^2	A1(P2)B2(P2)/A1(P2)B2(P2)	1/108*3*alpha*c^2	[A1(P1) + A2(P1) + A1(P2) + A1(P2)]	[B1(P1) + B2(P1) + B2(P2) + B2(P2)]	1/216*alpha*(1-alpha)*c^2*(1-c)^2
610	A1(P1)B1(P1)/A3(P1)B3(P1)	1/108*18*(1-alpha)*(1-c)^2	A1(P2)B2(P2)/A1(P2)B2(P2)	1/108*3*alpha*c^2	[A1(P1) + A3(P1) + A1(P2) + A1(P2)]	[B1(P1) + B3(P1) + B2(P2) + B2(P2)]	1/216*alpha*(1-alpha)*c^2*(1-c)^2
611	A1(P1)B1(P1)/A4(P1)B4(P1)	1/108*18*(1-alpha)*(1-c)^2	A1(P2)B2(P2)/A1(P2)B2(P2)	1/108*3*alpha*c^2	[A1(P1) + A4(P1) + A1(P2) + A1(P2)]	[B1(P1) + B4(P1) + B2(P2) + B2(P2)]	1/216*alpha*(1-alpha)*c^2*(1-c)^2
612	A2(P1)B2(P1)/A3(P1)B3(P1)	1/108*18*(1-alpha)*(1-c)^2	A1(P2)B2(P2)/A1(P2)B2(P2)	1/108*3*alpha*c^2	[A2(P1) + A3(P1) + A1(P2) + A1(P2)]	[B2(P1) + B3(P1) + B2(P2) + B2(P2)]	1/216*alpha*(1-alpha)*c^2*(1-c)^2
613	A2(P1)B2(P1)/A4(P1)B4(P1)	1/108*18*(1-alpha)*(1-c)^2	A1(P2)B2(P2)/A1(P2)B2(P2)	1/108*3*alpha*c^2	[A2(P1) + A4(P1) + A1(P2) + A1(P2)]	[B2(P1) + B4(P1) + B2(P2) + B2(P2)]	1/216*alpha*(1-alpha)*c^2*(1-c)^2
614	A3(P1)B3(P1)/A4(P1)B4(P1)	1/108*18*(1-alpha)*(1-c)^2	A1(P2)B2(P2)/A1(P2)B2(P2)	1/108*3*alpha*c^2	[A3(P1) + A4(P1) + A1(P2) + A1(P2)]	[B3(P1) + B4(P1) + B2(P2) + B2(P2)]	1/216*alpha*(1-alpha)*c^2*(1-c)^2
615	A1(P1)B1(P1)/A2(P1)B3(P1)	1/108*6*(1-alpha)*c*(1-c)	A1(P2)B2(P2)/A1(P2)B2(P2)	1/108*3*alpha*c^2	[A1(P1) + A2(P1) + A1(P2) + A1(P2)]	[B1(P1) + B3(P1) + B2(P2) + B2(P2)]	1/648*alpha*(1-alpha)*c^3*(1-c)
616	A1(P1)B1(P1)/A2(P1)B4(P1)	1/108*6*(1-alpha)*c*(1-c)	A1(P2)B2(P2)/A1(P2)B2(P2)	1/108*3*alpha*c^2	[A1(P1) + A2(P1) + A1(P2) + A1(P2)]	[B1(P1) + B4(P1) + B2(P2) + B2(P2)]	1/648*alpha*(1-alpha)*c^3*(1-c)
617	A1(P1)B1(P1)/A3(P1)B2(P1)	1/108*6*(1-alpha)*c*(1-c)	A1(P2)B2(P2)/A1(P2)B2(P2)	1/108*3*alpha*c^2	[A1(P1) + A3(P1) + A1(P2) + A1(P2)]	[B1(P1) + B2(P1) + B2(P2) + B2(P2)]	1/648*alpha*(1-alpha)*c^3*(1-c)
618	A1(P1)B1(P1)/A3(P1)B4(P1)	1/108*6*(1-alpha)*c*(1-c)	A1(P2)B2(P2)/A1(P2)B2(P2)	1/108*3*alpha*c^2	[A1(P1) + A3(P1) + A1(P2) + A1(P2)]	[B1(P1) + B4(P1) + B2(P2) + B2(P2)]	1/648*alpha*(1-alpha)*c^3*(1-c)
619	A1(P1)B1(P1)/A4(P1)B2(P1)	1/108*6*(1-alpha)*c*(1-c)	A1(P2)B2(P2)/A1(P2)B2(P2)	1/108*3*alpha*c^2	[A1(P1) + A4(P1) + A1(P2) + A1(P2)]	[B1(P1) + B2(P1) + B2(P2) + B2(P2)]	1/648*alpha*(1-alpha)*c^3*(1-c)
620	A1(P1)B1(P1)/A4(P1)B3(P1)	1/108*6*(1-alpha)*c*(1-c)	A1(P2)B2(P2)/A1(P2)B2(P2)	1/108*3*alpha*c^2	[A1(P1) + A4(P1) + A1(P2) + A1(P2)]	[B1(P1) + B3(P1) + B2(P2) + B2(P2)]	1/648*alpha*(1-alpha)*c^3*(1-c)
621	A2(P1)B2(P1)/A1(P1)B3(P1)	1/108*6*(1-alpha)*c*(1-c)	A1(P2)B2(P2)/A1(P2)B2(P2)	1/108*3*alpha*c^2	[A2(P1) + A1(P1) + A1(P2) + A1(P2)]	[B2(P1) + B3(P1) + B2(P2) + B2(P2)]	1/648*alpha*(1-alpha)*c^3*(1-c)
622	A2(P1)B2(P1)/A1(P1)B4(P1)	1/108*6*(1-alpha)*c*(1-c)	A1(P2)B2(P2)/A1(P2)B2(P2)	1/108*3*alpha*c^2	[A2(P1) + A1(P1) + A1(P2) + A1(P2)]	[B2(P1) + B4(P1) + B2(P2) + B2(P2)]	1/648*alpha*(1-alpha)*c^3*(1-c)
623	A2(P1)B2(P1)/A3(P1)B1(P1)	1/108*6*(1-alpha)*c*(1-c)	A1(P2)B2(P2)/A1(P2)B2(P2)	1/108*3*alpha*c^2	[A2(P1) + A3(P1) + A1(P2) + A1(P2)]	[B2(P1) + B1(P1) + B2(P2) + B2(P2)]	1/648*alpha*(1-alpha)*c^3*(1-c)
624	A2(P1)B2(P1)/A3(P1)B4(P1)	1/108*6*(1-alpha)*c*(1-c)	A1(P2)B2(P2)/A1(P2)B2(P2)	1/108*3*alpha*c^2	[A2(P1) + A3(P1) + A1(P2) + A1(P2)]	[B2(P1) + B4(P1) + B2(P2) + B2(P2)]	1/648*alpha*(1-alpha)*c^3*(1-c)
625	A2(P1)B2(P1)/A4(P1)B1(P1)	1/108*6*(1-alpha)*c*(1-c)	A1(P2)B2(P2)/A1(P2)B2(P2)	1/108*3*alpha*c^2	[A2(P1) + A4(P1) + A1(P2) + A1(P2)]	[B2(P1) + B1(P1) + B2(P2) + B2(P2)]	1/648*alpha*(1-alpha)*c^3*(1-c)
626	A2(P1)B2(P1)/A4(P1)B3(P1)	1/108*6*(1-alpha)*c*(1-c)	A1(P2)B2(P2)/A1(P2)B2(P2)	1/108*3*alpha*c^2	[A2(P1) + A4(P1) + A1(P2) + A1(P2)]	[B2(P1) + B3(P1) + B2(P2) + B2(P2)]	1/648*alpha*(1-alpha)*c^3*(1-c)
627	A3(P1)B3(P1)/A1(P1)B2(P1)	1/108*6*(1-alpha)*c*(1-c)	A1(P2)B2(P2)/A1(P2)B2(P2)	1/108*3*alpha*c^2	[A3(P1) + A1(P1) + A1(P2) + A1(P2)]	[B3(P1) + B2(P1) + B2(P2) + B2(P2)]	1/648*alpha*(1-alpha)*c^3*(1-c)
628	A3(P1)B3(P1)/A1(P1)B4(P1)	1/108*6*(1-alpha)*c*(1-c)	A1(P2)B2(P2)/A1(P2)B2(P2)	1/108*3*alpha*c^2	[A3(P1) + A1(P1) + A1(P2) + A1(P2)]	[B3(P1) + B4(P1) + B2(P2) + B2(P2)]	1/648*alpha*(1-alpha)*c^3*(1-c)
629	A3(P1)B3(P1)/A2(P1)B1(P1)	1/108*6*(1-alpha)*c*(1-c)	A1(P2)B2(P2)/A1(P2)B2(P2)	1/108*3*alpha*c^2	[A3(P1) + A2(P1) + A1(P2) + A1(P2)]	[B3(P1) + B1(P1) + B2(P2) + B2(P2)]	1/648*alpha*(1-alpha)*c^3*(1-c)
630	A3(P1)B3(P1)/A2(P1)B4(P1)	1/108*6*(1-alpha)*c*(1-c)	A1(P2)B2(P2)/A1(P2)B2(P2)	1/108*3*alpha*c^2	[A3(P1) + A2(P1) + A1(P2) + A1(P2)]	[B3(P1) + B4(P1) + B2(P2) + B2(P2)]	1/648*alpha*(1-alpha)*c^3*(1-c)
631	A3(P1)B3(P1)/A4(P1)B1(P1)	1/108*6*(1-alpha)*c*(1-c)	A1(P2)B2(P2)/A1(P2)B2(P2)	1/108*3*alpha*c^2	[A3(P1) + A4(P1) + A1(P2) + A1(P2)]	[B3(P1) + B1(P1) + B2(P2) + B2(P2)]	1/648*alpha*(1-alpha)*c^3*(1-c)
632	A3(P1)B3(P1)/A4(P1)B2(P1)	1/108*6*(1-alpha)*c*(1-c)	A1(P2)B2(P2)/A1(P2)B2(P2)	1/108*3*alpha*c^2	[A3(P1) + A4(P1) + A1(P2) + A1(P2)]	[B3(P1) + B2(P1) + B2(P2) + B2(P2)]	1/648*alpha*(1-alpha)*c^3*(1-c)
633	A4(P1)B4(P1)/A1(P1)B2(P1)	1/108*6*(1-alpha)*c*(1-c)	A1(P2)B2(P2)/A1(P2)B2(P2)	1/108*3*alpha*c^2	[A4(P1) + A1(P1) + A1(P2) + A1(P2)]	[B4(P1) + B2(P1) + B2(P2) + B2(P2)]	1/648*alpha*(1-alpha)*c^3*(1-c)
634	A4(P1)B4(P1)/A1(P1)B3(P1)	1/108*6*(1-alpha)*c*(1-c)	A1(P2)B2(P2)/A1(P2)B2(P2)	1/108*3*alpha*c^2	[A4(P1) + A1(P1) + A1(P2) + A1(P2)]	[B4(P1) + B3(P1) + B2(P2) + B2(P2)]	1/648*alpha*(1-alpha)*c^3*(1-c)
635	A4(P1)B4(P1)/A2(P1)B1(P1)	1/108*6*(1-alpha)*c*(1-c)	A1(P2)B2(P2)/A1(P2)B2(P2)	1/108*3*alpha*c^2	[A4(P1) + A2(P1) + A1(P2) + A1(P2)]	[B4(P1) + B1(P1) + B2(P2) + B2(P2)]	1/648*alpha*(1-alpha)*c^3*(1-c)
636	A4(P1)B4(P1)/A2(P1)B3(P1)	1/108*6*(1-alpha)*c*(1-c)	A1(P2)B2(P2)/A1(P2)B2(P2)	1/108*3*alpha*c^2	[A4(P1) + A2(P1) + A1(P2) + A1(P2)]	[B4(P1) + B3(P1) + B2(P2) + B2(P2)]	1/648*alpha*(1-alpha)*c^3*(1-c)
637	A4(P1)B4(P1)/A3(P1)B1(P1)	1/108*6*(1-alpha)*c*(1-c)	A1(P2)B2(P2)/A1(P2)B2(P2)	1/108*3*alpha*c^2	[A4(P1) + A3(P1) + A1(P2) + A1(P2)]	[B4(P1) + B1(P1) + B2(P2) + B2(P2)]	1/648*alpha*(1-alpha)*c^3*(1-c)
638	A4(P1)B4(P1)/A3(P1)B2(P1)	1/108*6*(1-alpha)*c*(1-c)	A1(P2)B2(P2)/A1(P2)B2(P2)	1/108*3*alpha*c^2	[A4(P1) + A3(P1) + A1(P2) + A1(P2)]	[B4(P1) + B2(P1) + B2(P2) + B2(P2)]	1/648*alpha*(1-alpha)*c^3*(1-c)
639	A1(P1)B2(P1)/A2(P1)B1(P1)	1/108*2*(1-alpha)*c^2	A1(P2)B2(P2)/A1(P2)B2(P2)	1/108*3*alpha*c^2	[A1(P1) + A2(P1) + A1(P2) + A1(P2)]	[B2(P1) + B1(P1) + B2(P2) + B2(P2)]	1/1944*alpha*(1-alpha)*c^4
640	A1(P1)B3(P1)/A3(P1)B1(P1)	1/108*2*(1-alpha)*c^2	A1(P2)B2(P2)/A1(P2)B2(P2)	1/108*3*alpha*c^2	[A1(P1) + A3(P1) + A1(P2) + A1(P2)]	[B3(P1) + B1(P1) + B2(P2) + B2(P2)]	1/1944*alpha*(1-alpha)*c^4
641	A1(P1)B4(P1)/A4(P1)B1(P1)	1/108*2*(1-alpha)*c^2	A1(P2)B2(P2)/A1(P2)B2(P2)	1/108*3*alpha*c^2	[A1(P1) + A4(P1) + A1(P2) + A1(P2)]	[B4(P1) + B1(P1) + B2(P2) + B2(P2)]	1/1944*alpha*(1-alpha)*c^4
642	A2(P1)B3(P1)/A3(P1)B2(P1)	1/108*2*(1-alpha)*c^2	A1(P2)B2(P2)/A1(P2)B2(P2)	1/108*3*alpha*c^2	[A2(P1) + A3(P1) + A1(P2) + A1(P2)]	[B3(P1) + B2(P1) + B2(P2) + B2(P2)]	1/1944*alpha*(1-alpha)*c^4
643	A2(P1)B4(P1)/A4(P1)B2(P1)	1/108*2*(1-alpha)*c^2	A1(P2)B2(P2)/A1(P2)B2(P2)	1/108*3*alpha*c^2	[A2(P1) + A4(P1) + A1(P2) + A1(P2)]	[B4(P1) + B2(P1) + B2(P2) + B2(P2)]	1/1944*alpha*(1-alpha)*c^4
644	A3(P1)B4(P1)/A4(P1)B3(P1)	1/108*2*(1-alpha)*c^2	A1(P2)B2(P2)/A1(P2)B2(P2)	1/108*3*alpha*c^2	[A3(P1) + A4(P1) + A1(P2) + A1(P2)]	[B4(P1) + B3(P1) + B2(P2) + B2(P2)]	1/1944*alpha*(1-alpha)*c^4
645	A1(P1)B2(P1)/A2(P1)B3(P1)	1/108*2*(1-alpha)*c^2	A1(P2)B2(P2)/A1(P2)B2(P2)	1/108*3*alpha*c^2	[A1(P1) + A2(P1) + A1(P2) + A1(P2)]	[B2(P1) + B3(P1) + B2(P2) + B2(P2)]	1/1944*alpha*(1-alpha)*c^4
646	A1(P1)B2(P1)/A2(P1)B4(P1)	1/108*2*(1-alpha)*c^2	A1(P2)B2(P2)/A1(P2)B2(P2)	1/108*3*alpha*c^2	[A1(P1) + A2(P1) + A1(P2) + A1(P2)]	[B2(P1) + B4(P1) + B2(P2) + B2(P2)]	1/1944*alpha*(1-alpha)*c^4
647	A1(P1)B3(P1)/A3(P1)B2(P1)	1/108*2*(1-alpha)*c^2	A1(P2)B2(P2)/A1(P2)B2(P2)	1/108*3*alpha*c^2	[A1(P1) + A3(P1) + A1(P2) + A1(P2)]	[B3(P1) + B2(P1) + B2(P2) + B2(P2)]	1/1944*alpha*(1-alpha)*c^4
648	A1(P1)B3(P1)/A3(P1)B4(P1)	1/108*2*(1-alpha)*c^2	A1(P2)B2(P2)/A1(P2)B2(P2)	1/108*3*alpha*c^2	[A1(P1) + A3(P1) + A1(P2) + A1(P2)]	[B3(P1) + B4(P1) + B2(P2) + B2(P2)]	1/1944*alpha*(1-alpha)*c^4
649	A1(P1)B4(P1)/A4(P1)B2(P1)	1/108*2*(1-alpha)*c^2	A1(P2)B2(P2)/A1(P2)B2(P2)	1/108*3*alpha*c^2	[A1(P1) + A4(P1) + A1(P2) + A1(P2)]	[B4(P1) + B2(P1) + B2(P2) + B2(P2)]	1/1944*alpha*(1-alpha)*c^4
650	A1(P1)B4(P1)/A4(P1)B3(P1)	1/108*2*(1-alpha)*c^2	A1(P2)B2(P2)/A1(P2)B2(P2)	1/108*3*alpha*c^2	[A1(P1) + A4(P1) + A1(P2) + A1(P2)]	[B4(P1) + B3(P1) + B2(P2) + B2(P2)]	1/1944*alpha*(1-alpha)*c^4
651	A2(P1)B1(P1)/A1(P1)B3(P1)	1/108*2*(1-alpha)*c^2	A1(P2)B2(P2)/A1(P2)B2(P2)	1/108*3*alpha*c^2	[A2(P1) + A1(P1) + A1(P2) + A1(P2)]	[B1(P1) + B3(P1) + B2(P2) + B2(P2)]	1/1944*alpha*(1-alpha)*c^4
652	A2(P1)B1(P1)/A1(P1)B4(P1)	1/108*2*(1-alpha)*c^2	A1(P2)B2(P2)/A1(P2)B2(P2)	1/108*3*alpha*c^2	[A2(P1) + A1(P1) + A1(P2) + A1(P2)]	[B1(P1) + B4(P1) + B2(P2) + B2(P2)]	1/1944*alpha*(1-alpha)*c^4
653	A2(P1)B3(P1)/A3(P1)B1(P1)	1/108*2*(1-alpha)*c^2	A1(P2)B2(P2)/A1(P2)B2(P2)	1/108*3*alpha*c^2	[A2(P1) + A3(P1) + A1(P2) + A1(P2)]	[B3(P1) + B1(P1) + B2(P2) + B2(P2)]	1/1944*alpha*(1-alpha)*c^4
654	A2(P1)B3(P1)/A3(P1)B4(P1)	1/108*2*(1-alpha)*c^2	A1(P2)B2(P2)/A1(P2)B2(P2)	1/108*3*alpha*c^2	[A2(P1) + A3(P1) + A1(P2) + A1(P2)]	[B3(P1) + B4(P1) + B2(P2) + B2(P2)]	1/1944*alpha*(1-alpha)*c^4
655	A2(P1)B4(P1)/A4(P1)B1(P1)	1/108*2*(1-alpha)*c^2	A1(P2)B2(P2)/A1(P2)B2(P2)	1/108*3*alpha*c^2	[A2(P1) + A4(P1) + A1(P2) + A1(P2)]	[B4(P1) + B1(P1) + B2(P2) + B2(P2)]	1/1944*alpha*(1-alpha)*c^4
656	A2(P1)B4(P1)/A4(P1)B3(P1)	1/108*2*(1-alpha)*c^2	A1(P2)B2(P2)/A1(P2)B2(P2)	1/108*3*alpha*c^2	[A2(P1) + A4(P1) + A1(P2) + A1(P2)]	[B4(P1) + B3(P1) + B2(P2) + B2(P2)]	1/1944*alpha*(1-alpha)*c^4
657	A3(P1)B1(P1)/A1(P1)B2(P1)	1/108*2*(1-alpha)*c^2	A1(P2)B2(P2)/A1(P2)B2(P2)	1/108*3*alpha*c^2	[A3(P1) + A1(P1) + A1(P2) + A1(P2)]	[B1(P1) + B2(P1) + B2(P2) + B2(P2)]	1/1944*alpha*(1-alpha)*c^4
658	A3(P1)B1(P1)/A1(P1)B4(P1)	1/108*2*(1-alpha)*c^2	A1(P2)B2(P2)/A1(P2)B2(P2)	1/108*3*alpha*c^2	[A3(P1) + A1(P1) + A1(P2) + A1(P2)]	[B1(P1) + B4(P1) + B2(P2) + B2(P2)]	1/1944*alpha*(1-alpha)*c^4
659	A3(P1)B2(P1)/A2(P1)B1(P1)	1/108*2*(1-alpha)*c^2	A1(P2)B2(P2)/A1(P2)B2(P2)	1/108*3*alpha*c^2	[A3(P1) + A2(P1) + A1(P2) + A1(P2)]	[B2(P1) + B1(P1) + B2(P2) + B2(P2)]	1/1944*alpha*(1-alpha)*c^4
660	A3(P1)B2(P1)/A2(P1)B4(P1)	1/108*2*(1-alpha)*c^2	A1(P2)B2(P2)/A1(P2)B2(P2)	1/108*3*alpha*c^2	[A3(P1) + A2(P1) + A1(P2) + A1(P2)]	[B2(P1) + B4(P1) + B2(P2) + B2(P2)]	1/1944*alpha*(1-alpha)*c^4
661	A3(P1)B4(P1)/A4(P1)B1(P1)	1/108*2*(1-alpha)*c^2	A1(P2)B2(P2)/A1(P2)B2(P2)	1/108*3*alpha*c^2	[A3(P1) + A4(P1) + A1(P2) + A1(P2)]	[B4(P1) + B1(P1) + B2(P2) + B2(P2)]	1/1944*alpha*(1-alpha)*c^4
662	A3(P1)B4(P1)/A4(P1)B2(P1)	1/108*2*(1-alpha)*c^2	A1(P2)B2(P2)/A1(P2)B2(P2)	1/108*3*alpha*c^2	[A3(P1) + A4(P1) + A1(P2) + A1(P2)]	[B4(P1) + B2(P1) + B2(P2) + B2(P2)]	1/1944*alpha*(1-alpha)*c^4
663	A4(P1)B1(P1)/A1(P1)B2(P1)	1/108*2*(1-alpha)*c^2	A1(P2)B2(P2)/A1(P2)B2(P2)	1/108*3*alpha*c^2	[A4(P1) + A1(P1) + A1(P2) + A1(P2)]	[B1(P1) + B2(P1) + B2(P2) + B2(P2)]	1/1944*alpha*(1-alpha)*c^4
664	A4(P1)B1(P1)/A1(P1)B3(P1)	1/108*2*(1-alpha)*c^2	A1(P2)B2(P2)/A1(P2)B2(P2)	1/108*3*alpha*c^2	[A4(P1) + A1(P1) + A1(P2) + A1(P2)]	[B1(P1) + B3(P1) + B2(P2) + B2(P2)]	1/1944*alpha*(1-alpha)*c^4
665	A4(P1)B2(P1)/A2(P1)B1(P1)	1/108*2*(1-alpha)*c^2	A1(P2)B2(P2)/A1(P2)B2(P2)	1/108*3*alpha*c^2	[A4(P1) + A2(P1) + A1(P2) + A1(P2)]	[B2(P1) + B1(P1) + B2(P2) + B2(P2)]	1/1944*alpha*(1-alpha)*c^4
666	A4(P1)B2(P1)/A2(P1)B3(P1)	1/108*2*(1-alpha)*c^2	A1(P2)B2(P2)/A1(P2)B2(P2)	1/108*3*alpha*c^2	[A4(P1) + A2(P1) + A1(P2) + A1(P2)]	[B2(P1) + B3(P1) + B2(P2) + B2(P2)]	1/1944*alpha*(1-alpha)*c^4
667	A4(P1)B3(P1)/A3(P1)B1(P1)	1/108*2*(1-alpha)*c^2	A1(P2)B2(P2)/A1(P2)B2(P2)	1/108*3*alpha*c^2	[A4(P1) + A3(P1) + A1(P2) + A1(P2)]	[B3(P1) + B1(P1) + B2(P2) + B2(P2)]	1/1944*alpha*(1-alpha)*c^4
668	A4(P1)B3(P1)/A3(P1)B2(P1)	1/108*2*(1-alpha)*c^2	A1(P2)B2(P2)/A1(P2)B2(P2)	1/108*3*alpha*c^2	[A4(P1) + A3(P1) + A1(P2) + A1(P2)]	[B3(P1) + B2(P1) + B2(P2) + B2(P2)]	1/1944*alpha*(1-alpha)*c^4
669	A1(P1)B2(P1)/A3(P1)B4(P1)	1/108*2*(1-alpha)*c^2	A1(P2)B2(P2)/A1(P2)B2(P2)	1/108*3*alpha*c^2	[A1(P1) + A3(P1) + A1(P2) + A1(P2)]	[B2(P1) + B4(P1) + B2(P2) + B2(P2)]	1/1944*alpha*(1-alpha)*c^4
670	A1(P1)B2(P1)/A4(P1)B3(P1)	1/108*2*(1-alpha)*c^2	A1(P2)B2(P2)/A1(P2)B2(P2)	1/108*3*alpha*c^2	[A1(P1) + A4(P1) + A1(P2) + A1(P2)]	[B2(P1) + B3(P1) + B2(P2) + B2(P2)]	1/1944*alpha*(1-alpha)*c^4
671	A1(P1)B3(P1)/A2(P1)B4(P1)	1/108*2*(1-alpha)*c^2	A1(P2)B2(P2)/A1(P2)B2(P2)	1/108*3*alpha*c^2	[A1(P1) + A2(P1) + A1(P2) + A1(P2)]	[B3(P1) + B4(P1) + B2(P2) + B2(P2)]	1/1944*alpha*(1-alpha)*c^4
672	A1(P1)B3(P1)/A4(P1)B2(P1)	1/108*2*(1-alpha)*c^2	A1(P2)B2(P2)/A1(P2)B2(P2)	1/108*3*alpha*c^2	[A1(P1) + A4(P1) + A1(P2) + A1(P2)]	[B3(P1) + B2(P1) + B2(P2) + B2(P2)]	1/1944*alpha*(1-alpha)*c^4
673	A1(P1)B4(P1)/A2(P1)B3(P1)	1/108*2*(1-alpha)*c^2	A1(P2)B2(P2)/A1(P2)B2(P2)	1/108*3*alpha*c^2	[A1(P1) + A2(P1) + A1(P2) + A1(P2)]	[B4(P1) + B3(P1) + B2(P2) + B2(P2)]	1/1944*alpha*(1-alpha)*c^4
674	A1(P1)B4(P1)/A3(P1)B2(P1)	1/108*2*(1-alpha)*c^2	A1(P2)B2(P2)/A1(P2)B2(P2)	1/108*3*alpha*c^2	[A1(P1) + A3(P1) + A1(P2) + A1(P2)]	[B4(P1) + B2(P1) + B2(P2) + B2(P2)]	1/1944*alpha*(1-alpha)*c^4
675	A2(P1)B1(P1)/A3(P1)B4(P1)	1/108*2*(1-alpha)*c^2	A1(P2)B2(P2)/A1(P2)B2(P2)	1/108*3*alpha*c^2	[A2(P1) + A3(P1) + A1(P2) + A1(P2)]	[B1(P1) + B4(P1) + B2(P2) + B2(P2)]	1/1944*alpha*(1-alpha)*c^4
676	A2(P1)B1(P1)/A4(P1)B3(P1)	1/108*2*(1-alpha)*c^2	A1(P2)B2(P2)/A1(P2)B2(P2)	1/108*3*alpha*c^2	[A2(P1) + A4(P1) + A1(P2) + A1(P2)]	[B1(P1) + B3(P1) + B2(P2) + B2(P2)]	1/1944*alpha*(1-alpha)*c^4
677	A3(P1)B1(P1)/A2(P1)B4(P1)	1/108*2*(1-alpha)*c^2	A1(P2)B2(P2)/A1(P2)B2(P2)	1/108*3*alpha*c^2	[A3(P1) + A2(P1) + A1(P2) + A1(P2)]	[B1(P1) + B4(P1) + B2(P2) + B2(P2)]	1/1944*alpha*(1-alpha)*c^4
678	A3(P1)B1(P1)/A4(P1)B2(P1)	1/108*2*(1-alpha)*c^2	A1(P2)B2(P2)/A1(P2)B2(P2)	1/108*3*alpha*c^2	[A3(P1) + A4(P1) + A1(P2) + A1(P2)]	[B1(P1) + B2(P1) + B2(P2) + B2(P2)]	1/1944*alpha*(1-alpha)*c^4
679	A4(P1)B1(P1)/A2(P1)B3(P1)	1/108*2*(1-alpha)*c^2	A1(P2)B2(P2)/A1(P2)B2(P2)	1/108*3*alpha*c^2	[A4(P1) + A2(P1) + A1(P2) + A1(P2)]	[B1(P1) + B3(P1) + B2(P2) + B2(P2)]	1/1944*alpha*(1-alpha)*c^4
680	A4(P1)B1(P1)/A3(P1)B2(P1)	1/108*2*(1-alpha)*c^2	A1(P2)B2(P2)/A1(P2)B2(P2)	1/108*3*alpha*c^2	[A4(P1) + A3(P1) + A1(P2) + A1(P2)]	[B1(P1) + B2(P1) + B2(P2) + B2(P2)]	1/1944*alpha*(1-alpha)*c^4
681	A1(P1)B1(P1)/A1(P1)B1(P1)	1/108*27*alpha*(1-c)^2	A1(P2)B3(P2)/A1(P2)B3(P2)	1/108*3*alpha*c^2	[A1(P1) + A1(P1) + A1(P2) + A1(P2)]	[B1(P1) + B1(P1) + B3(P2) + B3(P2)]	1/144*alpha^2*c^2*(1-c)^2
682	A2(P1)B2(P1)/A2(P1)B2(P1)	1/108*27*alpha*(1-c)^2	A1(P2)B3(P2)/A1(P2)B3(P2)	1/108*3*alpha*c^2	[A2(P1) + A2(P1) + A1(P2) + A1(P2)]	[B2(P1) + B2(P1) + B3(P2) + B3(P2)]	1/144*alpha^2*c^2*(1-c)^2
683	A3(P1)B3(P1)/A3(P1)B3(P1)	1/108*27*alpha*(1-c)^2	A1(P2)B3(P2)/A1(P2)B3(P2)	1/108*3*alpha*c^2	[A3(P1) + A3(P1) + A1(P2) + A1(P2)]	[B3(P1) + B3(P1) + B3(P2) + B3(P2)]	1/144*alpha^2*c^2*(1-c)^2
684	A4(P1)B4(P1)/A4(P1)B4(P1)	1/108*27*alpha*(1-c)^2	A1(P2)B3(P2)/A1(P2)B3(P2)	1/108*3*alpha*c^2	[A4(P1) + A4(P1) + A1(P2) + A1(P2)]	[B4(P1) + B4(P1) + B3(P2) + B3(P2)]	1/144*alpha^2*c^2*(1-c)^2
685	A1(P1)B2(P1)/A1(P1)B2(P1)	1/108*3*alpha*c^2	A1(P2)B3(P2)/A1(P2)B3(P2)	1/108*3*alpha*c^2	[A1(P1) + A1(P1) + A1(P2) + A1(P2)]	[B2(P1) + B2(P1) + B3(P2) + B3(P2)]	1/1296*alpha^2*c^4
686	A1(P1)B3(P1)/A1(P1)B3(P1)	1/108*3*alpha*c^2	A1(P2)B3(P2)/A1(P2)B3(P2)	1/108*3*alpha*c^2	[A1(P1) + A1(P1) + A1(P2) + A1(P2)]	[B3(P1) + B3(P1) + B3(P2) + B3(P2)]	1/1296*alpha^2*c^4
687	A1(P1)B4(P1)/A1(P1)B4(P1)	1/108*3*alpha*c^2	A1(P2)B3(P2)/A1(P2)B3(P2)	1/108*3*alpha*c^2	[A1(P1) + A1(P1) + A1(P2) + A1(P2)]	[B4(P1) + B4(P1) + B3(P2) + B3(P2)]	1/1296*alpha^2*c^4
688	A2(P1)B1(P1)/A2(P1)B1(P1)	1/108*3*alpha*c^2	A1(P2)B3(P2)/A1(P2)B3(P2)	1/108*3*alpha*c^2	[A2(P1) + A2(P1) + A1(P2) + A1(P2)]	[B1(P1) + B1(P1) + B3(P2) + B3(P2)]	1/1296*alpha^2*c^4
689	A2(P1)B3(P1)/A2(P1)B3(P1)	1/108*3*alpha*c^2	A1(P2)B3(P2)/A1(P2)B3(P2)	1/108*3*alpha*c^2	[A2(P1) + A2(P1) + A1(P2) + A1(P2)]	[B3(P1) + B3(P1) + B3(P2) + B3(P2)]	1/1296*alpha^2*c^4
690	A2(P1)B4(P1)/A2(P1)B4(P1)	1/108*3*alpha*c^2	A1(P2)B3(P2)/A1(P2)B3(P2)	1/108*3*alpha*c^2	[A2(P1) + A2(P1) + A1(P2) + A1(P2)]	[B4(P1) + B4(P1) + B3(P2) + B3(P2)]	1/1296*alpha^2*c^4
691	A3(P1)B1(P1)/A3(P1)B1(P1)	1/108*3*alpha*c^2	A1(P2)B3(P2)/A1(P2)B3(P2)	1/108*3*alpha*c^2	[A3(P1) + A3(P1) + A1(P2) + A1(P2)]	[B1(P1) + B1(P1) + B3(P2) + B3(P2)]	1/1296*alpha^2*c^4
692	A3(P1)B2(P1)/A3(P1)B2(P1)	1/108*3*alpha*c^2	A1(P2)B3(P2)/A1(P2)B3(P2)	1/108*3*alpha*c^2	[A3(P1) + A3(P1) + A1(P2) + A1(P2)]	[B2(P1) + B2(P1) + B3(P2) + B3(P2)]	1/1296*alpha^2*c^4
693	A3(P1)B4(P1)/A3(P1)B4(P1)	1/108*3*alpha*c^2	A1(P2)B3(P2)/A1(P2)B3(P2)	1/108*3*alpha*c^2	[A3(P1) + A3(P1) + A1(P2) + A1(P2)]	[B4(P1) + B4(P1) + B3(P2) + B3(P2)]	1/1296*alpha^2*c^4
694	A4(P1)B1(P1)/A4(P1)B1(P1)	1/108*3*alpha*c^2	A1(P2)B3(P2)/A1(P2)B3(P2)	1/108*3*alpha*c^2	[A4(P1) + A4(P1) + A1(P2) + A1(P2)]	[B1(P1) + B1(P1) + B3(P2) + B3(P2)]	1/1296*alpha^2*c^4
695	A4(P1)B2(P1)/A4(P1)B2(P1)	1/108*3*alpha*c^2	A1(P2)B3(P2)/A1(P2)B3(P2)	1/108*3*alpha*c^2	[A4(P1) + A4(P1) + A1(P2) + A1(P2)]	[B2(P1) + B2(P1) + B3(P2) + B3(P2)]	1/1296*alpha^2*c^4
696	A4(P1)B3(P1)/A4(P1)B3(P1)	1/108*3*alpha*c^2	A1(P2)B3(P2)/A1(P2)B3(P2)	1/108*3*alpha*c^2	[A4(P1) + A4(P1) + A1(P2) + A1(P2)]	[B3(P1) + B3(P1) + B3(P2) + B3(P2)]	1/1296*alpha^2*c^4
697	A1(P1)B1(P1)/A1(P1)B2(P1)	1/108*18*alpha*c*(1-c)	A1(P2)B3(P2)/A1(P2)B3(P2)	1/108*3*alpha*c^2	[A1(P1) + A1(P1) + A1(P2) + A1(P2)]	[B1(P1) + B2(P1) + B3(P2) + B3(P2)]	1/216*alpha^2*c^3*(1-c)
698	A1(P1)B1(P1)/A1(P1)B3(P1)	1/108*18*alpha*c*(1-c)	A1(P2)B3(P2)/A1(P2)B3(P2)	1/108*3*alpha*c^2	[A1(P1) + A1(P1) + A1(P2) + A1(P2)]	[B1(P1) + B3(P1) + B3(P2) + B3(P2)]	1/216*alpha^2*c^3*(1-c)
699	A1(P1)B1(P1)/A1(P1)B4(P1)	1/108*18*alpha*c*(1-c)	A1(P2)B3(P2)/A1(P2)B3(P2)	1/108*3*alpha*c^2	[A1(P1) + A1(P1) + A1(P2) + A1(P2)]	[B1(P1) + B4(P1) + B3(P2) + B3(P2)]	1/216*alpha^2*c^3*(1-c)
700	A2(P1)B2(P1)/A2(P1)B1(P1)	1/108*18*alpha*c*(1-c)	A1(P2)B3(P2)/A1(P2)B3(P2)	1/108*3*alpha*c^2	[A2(P1) + A2(P1) + A1(P2) + A1(P2)]	[B2(P1) + B1(P1) + B3(P2) + B3(P2)]	1/216*alpha^2*c^3*(1-c)
701	A2(P1)B2(P1)/A2(P1)B3(P1)	1/108*18*alpha*c*(1-c)	A1(P2)B3(P2)/A1(P2)B3(P2)	1/108*3*alpha*c^2	[A2(P1) + A2(P1) + A1(P2) + A1(P2)]	[B2(P1) + B3(P1) + B3(P2) + B3(P2)]	1/216*alpha^2*c^3*(1-c)
702	A2(P1)B2(P1)/A2(P1)B4(P1)	1/108*18*alpha*c*(1-c)	A1(P2)B3(P2)/A1(P2)B3(P2)	1/108*3*alpha*c^2	[A2(P1) + A2(P1) + A1(P2) + A1(P2)]	[B2(P1) + B4(P1) + B3(P2) + B3(P2)]	1/216*alpha^2*c^3*(1-c)
703	A3(P1)B3(P1)/A3(P1)B1(P1)	1/108*18*alpha*c*(1-c)	A1(P2)B3(P2)/A1(P2)B3(P2)	1/108*3*alpha*c^2	[A3(P1) + A3(P1) + A1(P2) + A1(P2)]	[B3(P1) + B1(P1) + B3(P2) + B3(P2)]	1/216*alpha^2*c^3*(1-c)
704	A3(P1)B3(P1)/A3(P1)B2(P1)	1/108*18*alpha*c*(1-c)	A1(P2)B3(P2)/A1(P2)B3(P2)	1/108*3*alpha*c^2	[A3(P1) + A3(P1) + A1(P2) + A1(P2)]	[B3(P1) + B2(P1) + B3(P2) + B3(P2)]	1/216*alpha^2*c^3*(1-c)
705	A3(P1)B3(P1)/A3(P1)B4(P1)	1/108*18*alpha*c*(1-c)	A1(P2)B3(P2)/A1(P2)B3(P2)	1/108*3*alpha*c^2	[A3(P1) + A3(P1) + A1(P2) + A1(P2)]	[B3(P1) + B4(P1) + B3(P2) + B3(P2)]	1/216*alpha^2*c^3*(1-c)
706	A4(P1)B4(P1)/A4(P1)B1(P1)	1/108*18*alpha*c*(1-c)	A1(P2)B3(P2)/A1(P2)B3(P2)	1/108*3*alpha*c^2	[A4(P1) + A4(P1) + A1(P2) + A1(P2)]	[B4(P1) + B1(P1) + B3(P2) + B3(P2)]	1/216*alpha^2*c^3*(1-c)
707	A4(P1)B4(P1)/A4(P1)B2(P1)	1/108*18*alpha*c*(1-c)	A1(P2)B3(P2)/A1(P2)B3(P2)	1/108*3*alpha*c^2	[A4(P1) + A4(P1) + A1(P2) + A1(P2)]	[B4(P1) + B2(P1) + B3(P2) + B3(P2)]	1/216*alpha^2*c^3*(1-c)
708	A4(P1)B4(P1)/A4(P1)B3(P1)	1/108*18*alpha*c*(1-c)	A1(P2)B3(P2)/A1(P2)B3(P2)	1/108*3*alpha*c^2	[A4(P1) + A4(P1) + A1(P2) + A1(P2)]	[B4(P1) + B3(P1) + B3(P2) + B3(P2)]	1/216*alpha^2*c^3*(1-c)
709	A1(P1)B2(P1)/A1(P1)B3(P1)	1/108*6*alpha*c^2	A1(P2)B3(P2)/A1(P2)B3(P2)	1/108*3*alpha*c^2	[A1(P1) + A1(P1) + A1(P2) + A1(P2)]	[B2(P1) + B3(P1) + B3(P2) + B3(P2)]	1/648*alpha^2*c^4
710	A1(P1)B2(P1)/A1(P1)B4(P1)	1/108*6*alpha*c^2	A1(P2)B3(P2)/A1(P2)B3(P2)	1/108*3*alpha*c^2	[A1(P1) + A1(P1) + A1(P2) + A1(P2)]	[B2(P1) + B4(P1) + B3(P2) + B3(P2)]	1/648*alpha^2*c^4
711	A1(P1)B3(P1)/A1(P1)B4(P1)	1/108*6*alpha*c^2	A1(P2)B3(P2)/A1(P2)B3(P2)	1/108*3*alpha*c^2	[A1(P1) + A1(P1) + A1(P2) + A1(P2)]	[B3(P1) + B4(P1) + B3(P2) + B3(P2)]	1/648*alpha^2*c^4
712	A2(P1)B1(P1)/A2(P1)B3(P1)	1/108*6*alpha*c^2	A1(P2)B3(P2)/A1(P2)B3(P2)	1/108*3*alpha*c^2	[A2(P1) + A2(P1) + A1(P2) + A1(P2)]	[B1(P1) + B3(P1) + B3(P2) + B3(P2)]	1/648*alpha^2*c^4
713	A2(P1)B1(P1)/A2(P1)B4(P1)	1/108*6*alpha*c^2	A1(P2)B3(P2)/A1(P2)B3(P2)	1/108*3*alpha*c^2	[A2(P1) + A2(P1) + A1(P2) + A1(P2)]	[B1(P1) + B4(P1) + B3(P2) + B3(P2)]	1/648*alpha^2*c^4
714	A2(P1)B3(P1)/A2(P1)B4(P1)	1/108*6*alpha*c^2	A1(P2)B3(P2)/A1(P2)B3(P2)	1/108*3*alpha*c^2	[A2(P1) + A2(P1) + A1(P2) + A1(P2)]	[B3(P1) + B4(P1) + B3(P2) + B3(P2)]	1/648*alpha^2*c^4
715	A3(P1)B1(P1)/A3(P1)B2(P1)	1/108*6*alpha*c^2	A1(P2)B3(P2)/A1(P2)B3(P2)	1/108*3*alpha*c^2	[A3(P1) + A3(P1) + A1(P2) + A1(P2)]	[B1(P1) + B2(P1) + B3(P2) + B3(P2)]	1/648*alpha^2*c^4
716	A3(P1)B1(P1)/A3(P1)B4(P1)	1/108*6*alpha*c^2	A1(P2)B3(P2)/A1(P2)B3(P2)	1/108*3*alpha*c^2	[A3(P1) + A3(P1) + A1(P2) + A1(P2)]	[B1(P1) + B4(P1) + B3(P2) + B3(P2)]	1/648*alpha^2*c^4
717	A3(P1)B2(P1)/A3(P1)B4(P1)	1/108*6*alpha*c^2	A1(P2)B3(P2)/A1(P2)B3(P2)	1/108*3*alpha*c^2	[A3(P1) + A3(P1) + A1(P2) + A1(P2)]	[B2(P1) + B4(P1) + B3(P2) + B3(P2)]	1/648*alpha^2*c^4
718	A4(P1)B1(P1)/A4(P1)B2(P1)	1/108*6*alpha*c^2	A1(P2)B3(P2)/A1(P2)B3(P2)	1/108*3*alpha*c^2	[A4(P1) + A4(P1) + A1(P2) + A1(P2)]	[B1(P1) + B2(P1) + B3(P2) + B3(P2)]	1/648*alpha^2*c^4
719	A4(P1)B1(P1)/A4(P1)B3(P1)	1/108*6*alpha*c^2	A1(P2)B3(P2)/A1(P2)B3(P2)	1/108*3*alpha*c^2	[A4(P1) + A4(P1) + A1(P2) + A1(P2)]	[B1(P1) + B3(P1) + B3(P2) + B3(P2)]	1/648*alpha^2*c^4
720	A4(P1)B2(P1)/A4(P1)B3(P1)	1/108*6*alpha*c^2	A1(P2)B3(P2)/A1(P2)B3(P2)	1/108*3*alpha*c^2	[A4(P1) + A4(P1) + A1(P2) + A1(P2)]	[B2(P1) + B3(P1) + B3(P2) + B3(P2)]	1/648*alpha^2*c^4
721	A1(P1)B1(P1)/A2(P1)B1(P1)	1/108*6*(1-alpha)*c*(1-c)	A1(P2)B3(P2)/A1(P2)B3(P2)	1/108*3*alpha*c^2	[A1(P1) + A2(P1) + A1(P2) + A1(P2)]	[B1(P1) + B1(P1) + B3(P2) + B3(P2)]	1/648*alpha*(1-alpha)*c^3*(1-c)
722	A1(P1)B1(P1)/A3(P1)B1(P1)	1/108*6*(1-alpha)*c*(1-c)	A1(P2)B3(P2)/A1(P2)B3(P2)	1/108*3*alpha*c^2	[A1(P1) + A3(P1) + A1(P2) + A1(P2)]	[B1(P1) + B1(P1) + B3(P2) + B3(P2)]	1/648*alpha*(1-alpha)*c^3*(1-c)
723	A1(P1)B1(P1)/A4(P1)B1(P1)	1/108*6*(1-alpha)*c*(1-c)	A1(P2)B3(P2)/A1(P2)B3(P2)	1/108*3*alpha*c^2	[A1(P1) + A4(P1) + A1(P2) + A1(P2)]	[B1(P1) + B1(P1) + B3(P2) + B3(P2)]	1/648*alpha*(1-alpha)*c^3*(1-c)
724	A2(P1)B2(P1)/A1(P1)B2(P1)	1/108*6*(1-alpha)*c*(1-c)	A1(P2)B3(P2)/A1(P2)B3(P2)	1/108*3*alpha*c^2	[A2(P1) + A1(P1) + A1(P2) + A1(P2)]	[B2(P1) + B2(P1) + B3(P2) + B3(P2)]	1/648*alpha*(1-alpha)*c^3*(1-c)
725	A2(P1)B2(P1)/A3(P1)B2(P1)	1/108*6*(1-alpha)*c*(1-c)	A1(P2)B3(P2)/A1(P2)B3(P2)	1/108*3*alpha*c^2	[A2(P1) + A3(P1) + A1(P2) + A1(P2)]	[B2(P1) + B2(P1) + B3(P2) + B3(P2)]	1/648*alpha*(1-alpha)*c^3*(1-c)
726	A2(P1)B2(P1)/A4(P1)B2(P1)	1/108*6*(1-alpha)*c*(1-c)	A1(P2)B3(P2)/A1(P2)B3(P2)	1/108*3*alpha*c^2	[A2(P1) + A4(P1) + A1(P2) + A1(P2)]	[B2(P1) + B2(P1) + B3(P2) + B3(P2)]	1/648*alpha*(1-alpha)*c^3*(1-c)
727	A3(P1)B3(P1)/A1(P1)B3(P1)	1/108*6*(1-alpha)*c*(1-c)	A1(P2)B3(P2)/A1(P2)B3(P2)	1/108*3*alpha*c^2	[A3(P1) + A1(P1) + A1(P2) + A1(P2)]	[B3(P1) + B3(P1) + B3(P2) + B3(P2)]	1/648*alpha*(1-alpha)*c^3*(1-c)
728	A3(P1)B3(P1)/A2(P1)B3(P1)	1/108*6*(1-alpha)*c*(1-c)	A1(P2)B3(P2)/A1(P2)B3(P2)	1/108*3*alpha*c^2	[A3(P1) + A2(P1) + A1(P2) + A1(P2)]	[B3(P1) + B3(P1) + B3(P2) + B3(P2)]	1/648*alpha*(1-alpha)*c^3*(1-c)
729	A3(P1)B3(P1)/A4(P1)B3(P1)	1/108*6*(1-alpha)*c*(1-c)	A1(P2)B3(P2)/A1(P2)B3(P2)	1/108*3*alpha*c^2	[A3(P1) + A4(P1) + A1(P2) + A1(P2)]	[B3(P1) + B3(P1) + B3(P2) + B3(P2)]	1/648*alpha*(1-alpha)*c^3*(1-c)
730	A4(P1)B4(P1)/A1(P1)B4(P1)	1/108*6*(1-alpha)*c*(1-c)	A1(P2)B3(P2)/A1(P2)B3(P2)	1/108*3*alpha*c^2	[A4(P1) + A1(P1) + A1(P2) + A1(P2)]	[B4(P1) + B4(P1) + B3(P2) + B3(P2)]	1/648*alpha*(1-alpha)*c^3*(1-c)
731	A4(P1)B4(P1)/A2(P1)B4(P1)	1/108*6*(1-alpha)*c*(1-c)	A1(P2)B3(P2)/A1(P2)B3(P2)	1/108*3*alpha*c^2	[A4(P1) + A2(P1) + A1(P2) + A1(P2)]	[B4(P1) + B4(P1) + B3(P2) + B3(P2)]	1/648*alpha*(1-alpha)*c^3*(1-c)
732	A4(P1)B4(P1)/A3(P1)B4(P1)	1/108*6*(1-alpha)*c*(1-c)	A1(P2)B3(P2)/A1(P2)B3(P2)	1/108*3*alpha*c^2	[A4(P1) + A3(P1) + A1(P2) + A1(P2)]	[B4(P1) + B4(P1) + B3(P2) + B3(P2)]	1/648*alpha*(1-alpha)*c^3*(1-c)
733	A2(P1)B1(P1)/A3(P1)B1(P1)	1/108*2*(1-alpha)*c^2	A1(P2)B3(P2)/A1(P2)B3(P2)	1/108*3*alpha*c^2	[A2(P1) + A3(P1) + A1(P2) + A1(P2)]	[B1(P1) + B1(P1) + B3(P2) + B3(P2)]	1/1944*alpha*(1-alpha)*c^4
734	A2(P1)B1(P1)/A4(P1)B1(P1)	1/108*2*(1-alpha)*c^2	A1(P2)B3(P2)/A1(P2)B3(P2)	1/108*3*alpha*c^2	[A2(P1) + A4(P1) + A1(P2) + A1(P2)]	[B1(P1) + B1(P1) + B3(P2) + B3(P2)]	1/1944*alpha*(1-alpha)*c^4
735	A3(P1)B1(P1)/A4(P1)B1(P1)	1/108*2*(1-alpha)*c^2	A1(P2)B3(P2)/A1(P2)B3(P2)	1/108*3*alpha*c^2	[A3(P1) + A4(P1) + A1(P2) + A1(P2)]	[B1(P1) + B1(P1) + B3(P2) + B3(P2)]	1/1944*alpha*(1-alpha)*c^4
736	A1(P1)B2(P1)/A3(P1)B2(P1)	1/108*2*(1-alpha)*c^2	A1(P2)B3(P2)/A1(P2)B3(P2)	1/108*3*alpha*c^2	[A1(P1) + A3(P1) + A1(P2) + A1(P2)]	[B2(P1) + B2(P1) + B3(P2) + B3(P2)]	1/1944*alpha*(1-alpha)*c^4
737	A1(P1)B2(P1)/A4(P1)B2(P1)	1/108*2*(1-alpha)*c^2	A1(P2)B3(P2)/A1(P2)B3(P2)	1/108*3*alpha*c^2	[A1(P1) + A4(P1) + A1(P2) + A1(P2)]	[B2(P1) + B2(P1) + B3(P2) + B3(P2)]	1/1944*alpha*(1-alpha)*c^4
738	A3(P1)B2(P1)/A4(P1)B2(P1)	1/108*2*(1-alpha)*c^2	A1(P2)B3(P2)/A1(P2)B3(P2)	1/108*3*alpha*c^2	[A3(P1) + A4(P1) + A1(P2) + A1(P2)]	[B2(P1) + B2(P1) + B3(P2) + B3(P2)]	1/1944*alpha*(1-alpha)*c^4
739	A1(P1)B3(P1)/A2(P1)B3(P1)	1/108*2*(1-alpha)*c^2	A1(P2)B3(P2)/A1(P2)B3(P2)	1/108*3*alpha*c^2	[A1(P1) + A2(P1) + A1(P2) + A1(P2)]	[B3(P1) + B3(P1) + B3(P2) + B3(P2)]	1/1944*alpha*(1-alpha)*c^4
740	A1(P1)B3(P1)/A4(P1)B3(P1)	1/108*2*(1-alpha)*c^2	A1(P2)B3(P2)/A1(P2)B3(P2)	1/108*3*alpha*c^2	[A1(P1) + A4(P1) + A1(P2) + A1(P2)]	[B3(P1) + B3(P1) + B3(P2) + B3(P2)]	1/1944*alpha*(1-alpha)*c^4
741	A2(P1)B3(P1)/A4(P1)B3(P1)	1/108*2*(1-alpha)*c^2	A1(P2)B3(P2)/A1(P2)B3(P2)	1/108*3*alpha*c^2	[A2(P1) + A4(P1) + A1(P2) + A1(P2)]	[B3(P1) + B3(P1) + B3(P2) + B3(P2)]	1/1944*alpha*(1-alpha)*c^4
742	A1(P1)B4(P1)/A2(P1)B4(P1)	1/108*2*(1-alpha)*c^2	A1(P2)B3(P2)/A1(P2)B3(P2)	1/108*3*alpha*c^2	[A1(P1) + A2(P1) + A1(P2) + A1(P2)]	[B4(P1) + B4(P1) + B3(P2) + B3(P2)]	1/1944*alpha*(1-alpha)*c^4
743	A1(P1)B4(P1)/A3(P1)B4(P1)	1/108*2*(1-alpha)*c^2	A1(P2)B3(P2)/A1(P2)B3(P2)	1/108*3*alpha*c^2	[A1(P1) + A3(P1) + A1(P2) + A1(P2)]	[B4(P1) + B4(P1) + B3(P2) + B3(P2)]	1/1944*alpha*(1-alpha)*c^4
744	A2(P1)B4(P1)/A3(P1)B4(P1)	1/108*2*(1-alpha)*c^2	A1(P2)B3(P2)/A1(P2)B3(P2)	1/108*3*alpha*c^2	[A2(P1) + A3(P1) + A1(P2) + A1(P2)]	[B4(P1) + B4(P1) + B3(P2) + B3(P2)]	1/1944*alpha*(1-alpha)*c^4
745	A1(P1)B1(P1)/A2(P1)B2(P1)	1/108*18*(1-alpha)*(1-c)^2	A1(P2)B3(P2)/A1(P2)B3(P2)	1/108*3*alpha*c^2	[A1(P1) + A2(P1) + A1(P2) + A1(P2)]	[B1(P1) + B2(P1) + B3(P2) + B3(P2)]	1/216*alpha*(1-alpha)*c^2*(1-c)^2
746	A1(P1)B1(P1)/A3(P1)B3(P1)	1/108*18*(1-alpha)*(1-c)^2	A1(P2)B3(P2)/A1(P2)B3(P2)	1/108*3*alpha*c^2	[A1(P1) + A3(P1) + A1(P2) + A1(P2)]	[B1(P1) + B3(P1) + B3(P2) + B3(P2)]	1/216*alpha*(1-alpha)*c^2*(1-c)^2
747	A1(P1)B1(P1)/A4(P1)B4(P1)	1/108*18*(1-alpha)*(1-c)^2	A1(P2)B3(P2)/A1(P2)B3(P2)	1/108*3*alpha*c^2	[A1(P1) + A4(P1) + A1(P2) + A1(P2)]	[B1(P1) + B4(P1) + B3(P2) + B3(P2)]	1/216*alpha*(1-alpha)*c^2*(1-c)^2
748	A2(P1)B2(P1)/A3(P1)B3(P1)	1/108*18*(1-alpha)*(1-c)^2	A1(P2)B3(P2)/A1(P2)B3(P2)	1/108*3*alpha*c^2	[A2(P1) + A3(P1) + A1(P2) + A1(P2)]	[B2(P1) + B3(P1) + B3(P2) + B3(P2)]	1/216*alpha*(1-alpha)*c^2*(1-c)^2
749	A2(P1)B2(P1)/A4(P1)B4(P1)	1/108*18*(1-alpha)*(1-c)^2	A1(P2)B3(P2)/A1(P2)B3(P2)	1/108*3*alpha*c^2	[A2(P1) + A4(P1) + A1(P2) + A1(P2)]	[B2(P1) + B4(P1) + B3(P2) + B3(P2)]	1/216*alpha*(1-alpha)*c^2*(1-c)^2
750	A3(P1)B3(P1)/A4(P1)B4(P1)	1/108*18*(1-alpha)*(1-c)^2	A1(P2)B3(P2)/A1(P2)B3(P2)	1/108*3*alpha*c^2	[A3(P1) + A4(P1) + A1(P2) + A1(P2)]	[B3(P1) + B4(P1) + B3(P2) + B3(P2)]	1/216*alpha*(1-alpha)*c^2*(1-c)^2
751	A1(P1)B1(P1)/A2(P1)B3(P1)	1/108*6*(1-alpha)*c*(1-c)	A1(P2)B3(P2)/A1(P2)B3(P2)	1/108*3*alpha*c^2	[A1(P1) + A2(P1) + A1(P2) + A1(P2)]	[B1(P1) + B3(P1) + B3(P2) + B3(P2)]	1/648*alpha*(1-alpha)*c^3*(1-c)
752	A1(P1)B1(P1)/A2(P1)B4(P1)	1/108*6*(1-alpha)*c*(1-c)	A1(P2)B3(P2)/A1(P2)B3(P2)	1/108*3*alpha*c^2	[A1(P1) + A2(P1) + A1(P2) + A1(P2)]	[B1(P1) + B4(P1) + B3(P2) + B3(P2)]	1/648*alpha*(1-alpha)*c^3*(1-c)
753	A1(P1)B1(P1)/A3(P1)B2(P1)	1/108*6*(1-alpha)*c*(1-c)	A1(P2)B3(P2)/A1(P2)B3(P2)	1/108*3*alpha*c^2	[A1(P1) + A3(P1) + A1(P2) + A1(P2)]	[B1(P1) + B2(P1) + B3(P2) + B3(P2)]	1/648*alpha*(1-alpha)*c^3*(1-c)
754	A1(P1)B1(P1)/A3(P1)B4(P1)	1/108*6*(1-alpha)*c*(1-c)	A1(P2)B3(P2)/A1(P2)B3(P2)	1/108*3*alpha*c^2	[A1(P1) + A3(P1) + A1(P2) + A1(P2)]	[B1(P1) + B4(P1) + B3(P2) + B3(P2)]	1/648*alpha*(1-alpha)*c^3*(1-c)
755	A1(P1)B1(P1)/A4(P1)B2(P1)	1/108*6*(1-alpha)*c*(1-c)	A1(P2)B3(P2)/A1(P2)B3(P2)	1/108*3*alpha*c^2	[A1(P1) + A4(P1) + A1(P2) + A1(P2)]	[B1(P1) + B2(P1) + B3(P2) + B3(P2)]	1/648*alpha*(1-alpha)*c^3*(1-c)
756	A1(P1)B1(P1)/A4(P1)B3(P1)	1/108*6*(1-alpha)*c*(1-c)	A1(P2)B3(P2)/A1(P2)B3(P2)	1/108*3*alpha*c^2	[A1(P1) + A4(P1) + A1(P2) + A1(P2)]	[B1(P1) + B3(P1) + B3(P2) + B3(P2)]	1/648*alpha*(1-alpha)*c^3*(1-c)
757	A2(P1)B2(P1)/A1(P1)B3(P1)	1/108*6*(1-alpha)*c*(1-c)	A1(P2)B3(P2)/A1(P2)B3(P2)	1/108*3*alpha*c^2	[A2(P1) + A1(P1) + A1(P2) + A1(P2)]	[B2(P1) + B3(P1) + B3(P2) + B3(P2)]	1/648*alpha*(1-alpha)*c^3*(1-c)
758	A2(P1)B2(P1)/A1(P1)B4(P1)	1/108*6*(1-alpha)*c*(1-c)	A1(P2)B3(P2)/A1(P2)B3(P2)	1/108*3*alpha*c^2	[A2(P1) + A1(P1) + A1(P2) + A1(P2)]	[B2(P1) + B4(P1) + B3(P2) + B3(P2)]	1/648*alpha*(1-alpha)*c^3*(1-c)
759	A2(P1)B2(P1)/A3(P1)B1(P1)	1/108*6*(1-alpha)*c*(1-c)	A1(P2)B3(P2)/A1(P2)B3(P2)	1/108*3*alpha*c^2	[A2(P1) + A3(P1) + A1(P2) + A1(P2)]	[B2(P1) + B1(P1) + B3(P2) + B3(P2)]	1/648*alpha*(1-alpha)*c^3*(1-c)
760	A2(P1)B2(P1)/A3(P1)B4(P1)	1/108*6*(1-alpha)*c*(1-c)	A1(P2)B3(P2)/A1(P2)B3(P2)	1/108*3*alpha*c^2	[A2(P1) + A3(P1) + A1(P2) + A1(P2)]	[B2(P1) + B4(P1) + B3(P2) + B3(P2)]	1/648*alpha*(1-alpha)*c^3*(1-c)
761	A2(P1)B2(P1)/A4(P1)B1(P1)	1/108*6*(1-alpha)*c*(1-c)	A1(P2)B3(P2)/A1(P2)B3(P2)	1/108*3*alpha*c^2	[A2(P1) + A4(P1) + A1(P2) + A1(P2)]	[B2(P1) + B1(P1) + B3(P2) + B3(P2)]	1/648*alpha*(1-alpha)*c^3*(1-c)
762	A2(P1)B2(P1)/A4(P1)B3(P1)	1/108*6*(1-alpha)*c*(1-c)	A1(P2)B3(P2)/A1(P2)B3(P2)	1/108*3*alpha*c^2	[A2(P1) + A4(P1) + A1(P2) + A1(P2)]	[B2(P1) + B3(P1) + B3(P2) + B3(P2)]	1/648*alpha*(1-alpha)*c^3*(1-c)
763	A3(P1)B3(P1)/A1(P1)B2(P1)	1/108*6*(1-alpha)*c*(1-c)	A1(P2)B3(P2)/A1(P2)B3(P2)	1/108*3*alpha*c^2	[A3(P1) + A1(P1) + A1(P2) + A1(P2)]	[B3(P1) + B2(P1) + B3(P2) + B3(P2)]	1/648*alpha*(1-alpha)*c^3*(1-c)
764	A3(P1)B3(P1)/A1(P1)B4(P1)	1/108*6*(1-alpha)*c*(1-c)	A1(P2)B3(P2)/A1(P2)B3(P2)	1/108*3*alpha*c^2	[A3(P1) + A1(P1) + A1(P2) + A1(P2)]	[B3(P1) + B4(P1) + B3(P2) + B3(P2)]	1/648*alpha*(1-alpha)*c^3*(1-c)
765	A3(P1)B3(P1)/A2(P1)B1(P1)	1/108*6*(1-alpha)*c*(1-c)	A1(P2)B3(P2)/A1(P2)B3(P2)	1/108*3*alpha*c^2	[A3(P1) + A2(P1) + A1(P2) + A1(P2)]	[B3(P1) + B1(P1) + B3(P2) + B3(P2)]	1/648*alpha*(1-alpha)*c^3*(1-c)
766	A3(P1)B3(P1)/A2(P1)B4(P1)	1/108*6*(1-alpha)*c*(1-c)	A1(P2)B3(P2)/A1(P2)B3(P2)	1/108*3*alpha*c^2	[A3(P1) + A2(P1) + A1(P2) + A1(P2)]	[B3(P1) + B4(P1) + B3(P2) + B3(P2)]	1/648*alpha*(1-alpha)*c^3*(1-c)
767	A3(P1)B3(P1)/A4(P1)B1(P1)	1/108*6*(1-alpha)*c*(1-c)	A1(P2)B3(P2)/A1(P2)B3(P2)	1/108*3*alpha*c^2	[A3(P1) + A4(P1) + A1(P2) + A1(P2)]	[B3(P1) + B1(P1) + B3(P2) + B3(P2)]	1/648*alpha*(1-alpha)*c^3*(1-c)
768	A3(P1)B3(P1)/A4(P1)B2(P1)	1/108*6*(1-alpha)*c*(1-c)	A1(P2)B3(P2)/A1(P2)B3(P2)	1/108*3*alpha*c^2	[A3(P1) + A4(P1) + A1(P2) + A1(P2)]	[B3(P1) + B2(P1) + B3(P2) + B3(P2)]	1/648*alpha*(1-alpha)*c^3*(1-c)
769	A4(P1)B4(P1)/A1(P1)B2(P1)	1/108*6*(1-alpha)*c*(1-c)	A1(P2)B3(P2)/A1(P2)B3(P2)	1/108*3*alpha*c^2	[A4(P1) + A1(P1) + A1(P2) + A1(P2)]	[B4(P1) + B2(P1) + B3(P2) + B3(P2)]	1/648*alpha*(1-alpha)*c^3*(1-c)
770	A4(P1)B4(P1)/A1(P1)B3(P1)	1/108*6*(1-alpha)*c*(1-c)	A1(P2)B3(P2)/A1(P2)B3(P2)	1/108*3*alpha*c^2	[A4(P1) + A1(P1) + A1(P2) + A1(P2)]	[B4(P1) + B3(P1) + B3(P2) + B3(P2)]	1/648*alpha*(1-alpha)*c^3*(1-c)
771	A4(P1)B4(P1)/A2(P1)B1(P1)	1/108*6*(1-alpha)*c*(1-c)	A1(P2)B3(P2)/A1(P2)B3(P2)	1/108*3*alpha*c^2	[A4(P1) + A2(P1) + A1(P2) + A1(P2)]	[B4(P1) + B1(P1) + B3(P2) + B3(P2)]	1/648*alpha*(1-alpha)*c^3*(1-c)
772	A4(P1)B4(P1)/A2(P1)B3(P1)	1/108*6*(1-alpha)*c*(1-c)	A1(P2)B3(P2)/A1(P2)B3(P2)	1/108*3*alpha*c^2	[A4(P1) + A2(P1) + A1(P2) + A1(P2)]	[B4(P1) + B3(P1) + B3(P2) + B3(P2)]	1/648*alpha*(1-alpha)*c^3*(1-c)
773	A4(P1)B4(P1)/A3(P1)B1(P1)	1/108*6*(1-alpha)*c*(1-c)	A1(P2)B3(P2)/A1(P2)B3(P2)	1/108*3*alpha*c^2	[A4(P1) + A3(P1) + A1(P2) + A1(P2)]	[B4(P1) + B1(P1) + B3(P2) + B3(P2)]	1/648*alpha*(1-alpha)*c^3*(1-c)
774	A4(P1)B4(P1)/A3(P1)B2(P1)	1/108*6*(1-alpha)*c*(1-c)	A1(P2)B3(P2)/A1(P2)B3(P2)	1/108*3*alpha*c^2	[A4(P1) + A3(P1) + A1(P2) + A1(P2)]	[B4(P1) + B2(P1) + B3(P2) + B3(P2)]	1/648*alpha*(1-alpha)*c^3*(1-c)
775	A1(P1)B2(P1)/A2(P1)B1(P1)	1/108*2*(1-alpha)*c^2	A1(P2)B3(P2)/A1(P2)B3(P2)	1/108*3*alpha*c^2	[A1(P1) + A2(P1) + A1(P2) + A1(P2)]	[B2(P1) + B1(P1) + B3(P2) + B3(P2)]	1/1944*alpha*(1-alpha)*c^4
776	A1(P1)B3(P1)/A3(P1)B1(P1)	1/108*2*(1-alpha)*c^2	A1(P2)B3(P2)/A1(P2)B3(P2)	1/108*3*alpha*c^2	[A1(P1) + A3(P1) + A1(P2) + A1(P2)]	[B3(P1) + B1(P1) + B3(P2) + B3(P2)]	1/1944*alpha*(1-alpha)*c^4
777	A1(P1)B4(P1)/A4(P1)B1(P1)	1/108*2*(1-alpha)*c^2	A1(P2)B3(P2)/A1(P2)B3(P2)	1/108*3*alpha*c^2	[A1(P1) + A4(P1) + A1(P2) + A1(P2)]	[B4(P1) + B1(P1) + B3(P2) + B3(P2)]	1/1944*alpha*(1-alpha)*c^4
778	A2(P1)B3(P1)/A3(P1)B2(P1)	1/108*2*(1-alpha)*c^2	A1(P2)B3(P2)/A1(P2)B3(P2)	1/108*3*alpha*c^2	[A2(P1) + A3(P1) + A1(P2) + A1(P2)]	[B3(P1) + B2(P1) + B3(P2) + B3(P2)]	1/1944*alpha*(1-alpha)*c^4
779	A2(P1)B4(P1)/A4(P1)B2(P1)	1/108*2*(1-alpha)*c^2	A1(P2)B3(P2)/A1(P2)B3(P2)	1/108*3*alpha*c^2	[A2(P1) + A4(P1) + A1(P2) + A1(P2)]	[B4(P1) + B2(P1) + B3(P2) + B3(P2)]	1/1944*alpha*(1-alpha)*c^4
780	A3(P1)B4(P1)/A4(P1)B3(P1)	1/108*2*(1-alpha)*c^2	A1(P2)B3(P2)/A1(P2)B3(P2)	1/108*3*alpha*c^2	[A3(P1) + A4(P1) + A1(P2) + A1(P2)]	[B4(P1) + B3(P1) + B3(P2) + B3(P2)]	1/1944*alpha*(1-alpha)*c^4
781	A1(P1)B2(P1)/A2(P1)B3(P1)	1/108*2*(1-alpha)*c^2	A1(P2)B3(P2)/A1(P2)B3(P2)	1/108*3*alpha*c^2	[A1(P1) + A2(P1) + A1(P2) + A1(P2)]	[B2(P1) + B3(P1) + B3(P2) + B3(P2)]	1/1944*alpha*(1-alpha)*c^4
782	A1(P1)B2(P1)/A2(P1)B4(P1)	1/108*2*(1-alpha)*c^2	A1(P2)B3(P2)/A1(P2)B3(P2)	1/108*3*alpha*c^2	[A1(P1) + A2(P1) + A1(P2) + A1(P2)]	[B2(P1) + B4(P1) + B3(P2) + B3(P2)]	1/1944*alpha*(1-alpha)*c^4
783	A1(P1)B3(P1)/A3(P1)B2(P1)	1/108*2*(1-alpha)*c^2	A1(P2)B3(P2)/A1(P2)B3(P2)	1/108*3*alpha*c^2	[A1(P1) + A3(P1) + A1(P2) + A1(P2)]	[B3(P1) + B2(P1) + B3(P2) + B3(P2)]	1/1944*alpha*(1-alpha)*c^4
784	A1(P1)B3(P1)/A3(P1)B4(P1)	1/108*2*(1-alpha)*c^2	A1(P2)B3(P2)/A1(P2)B3(P2)	1/108*3*alpha*c^2	[A1(P1) + A3(P1) + A1(P2) + A1(P2)]	[B3(P1) + B4(P1) + B3(P2) + B3(P2)]	1/1944*alpha*(1-alpha)*c^4
785	A1(P1)B4(P1)/A4(P1)B2(P1)	1/108*2*(1-alpha)*c^2	A1(P2)B3(P2)/A1(P2)B3(P2)	1/108*3*alpha*c^2	[A1(P1) + A4(P1) + A1(P2) + A1(P2)]	[B4(P1) + B2(P1) + B3(P2) + B3(P2)]	1/1944*alpha*(1-alpha)*c^4
786	A1(P1)B4(P1)/A4(P1)B3(P1)	1/108*2*(1-alpha)*c^2	A1(P2)B3(P2)/A1(P2)B3(P2)	1/108*3*alpha*c^2	[A1(P1) + A4(P1) + A1(P2) + A1(P2)]	[B4(P1) + B3(P1) + B3(P2) + B3(P2)]	1/1944*alpha*(1-alpha)*c^4
787	A2(P1)B1(P1)/A1(P1)B3(P1)	1/108*2*(1-alpha)*c^2	A1(P2)B3(P2)/A1(P2)B3(P2)	1/108*3*alpha*c^2	[A2(P1) + A1(P1) + A1(P2) + A1(P2)]	[B1(P1) + B3(P1) + B3(P2) + B3(P2)]	1/1944*alpha*(1-alpha)*c^4
788	A2(P1)B1(P1)/A1(P1)B4(P1)	1/108*2*(1-alpha)*c^2	A1(P2)B3(P2)/A1(P2)B3(P2)	1/108*3*alpha*c^2	[A2(P1) + A1(P1) + A1(P2) + A1(P2)]	[B1(P1) + B4(P1) + B3(P2) + B3(P2)]	1/1944*alpha*(1-alpha)*c^4
789	A2(P1)B3(P1)/A3(P1)B1(P1)	1/108*2*(1-alpha)*c^2	A1(P2)B3(P2)/A1(P2)B3(P2)	1/108*3*alpha*c^2	[A2(P1) + A3(P1) + A1(P2) + A1(P2)]	[B3(P1) + B1(P1) + B3(P2) + B3(P2)]	1/1944*alpha*(1-alpha)*c^4
790	A2(P1)B3(P1)/A3(P1)B4(P1)	1/108*2*(1-alpha)*c^2	A1(P2)B3(P2)/A1(P2)B3(P2)	1/108*3*alpha*c^2	[A2(P1) + A3(P1) + A1(P2) + A1(P2)]	[B3(P1) + B4(P1) + B3(P2) + B3(P2)]	1/1944*alpha*(1-alpha)*c^4
791	A2(P1)B4(P1)/A4(P1)B1(P1)	1/108*2*(1-alpha)*c^2	A1(P2)B3(P2)/A1(P2)B3(P2)	1/108*3*alpha*c^2	[A2(P1) + A4(P1) + A1(P2) + A1(P2)]	[B4(P1) + B1(P1) + B3(P2) + B3(P2)]	1/1944*alpha*(1-alpha)*c^4
792	A2(P1)B4(P1)/A4(P1)B3(P1)	1/108*2*(1-alpha)*c^2	A1(P2)B3(P2)/A1(P2)B3(P2)	1/108*3*alpha*c^2	[A2(P1) + A4(P1) + A1(P2) + A1(P2)]	[B4(P1) + B3(P1) + B3(P2) + B3(P2)]	1/1944*alpha*(1-alpha)*c^4
793	A3(P1)B1(P1)/A1(P1)B2(P1)	1/108*2*(1-alpha)*c^2	A1(P2)B3(P2)/A1(P2)B3(P2)	1/108*3*alpha*c^2	[A3(P1) + A1(P1) + A1(P2) + A1(P2)]	[B1(P1) + B2(P1) + B3(P2) + B3(P2)]	1/1944*alpha*(1-alpha)*c^4
794	A3(P1)B1(P1)/A1(P1)B4(P1)	1/108*2*(1-alpha)*c^2	A1(P2)B3(P2)/A1(P2)B3(P2)	1/108*3*alpha*c^2	[A3(P1) + A1(P1) + A1(P2) + A1(P2)]	[B1(P1) + B4(P1) + B3(P2) + B3(P2)]	1/1944*alpha*(1-alpha)*c^4
795	A3(P1)B2(P1)/A2(P1)B1(P1)	1/108*2*(1-alpha)*c^2	A1(P2)B3(P2)/A1(P2)B3(P2)	1/108*3*alpha*c^2	[A3(P1) + A2(P1) + A1(P2) + A1(P2)]	[B2(P1) + B1(P1) + B3(P2) + B3(P2)]	1/1944*alpha*(1-alpha)*c^4
796	A3(P1)B2(P1)/A2(P1)B4(P1)	1/108*2*(1-alpha)*c^2	A1(P2)B3(P2)/A1(P2)B3(P2)	1/108*3*alpha*c^2	[A3(P1) + A2(P1) + A1(P2) + A1(P2)]	[B2(P1) + B4(P1) + B3(P2) + B3(P2)]	1/1944*alpha*(1-alpha)*c^4
797	A3(P1)B4(P1)/A4(P1)B1(P1)	1/108*2*(1-alpha)*c^2	A1(P2)B3(P2)/A1(P2)B3(P2)	1/108*3*alpha*c^2	[A3(P1) + A4(P1) + A1(P2) + A1(P2)]	[B4(P1) + B1(P1) + B3(P2) + B3(P2)]	1/1944*alpha*(1-alpha)*c^4
798	A3(P1)B4(P1)/A4(P1)B2(P1)	1/108*2*(1-alpha)*c^2	A1(P2)B3(P2)/A1(P2)B3(P2)	1/108*3*alpha*c^2	[A3(P1) + A4(P1) + A1(P2) + A1(P2)]	[B4(P1) + B2(P1) + B3(P2) + B3(P2)]	1/1944*alpha*(1-alpha)*c^4
799	A4(P1)B1(P1)/A1(P1)B2(P1)	1/108*2*(1-alpha)*c^2	A1(P2)B3(P2)/A1(P2)B3(P2)	1/108*3*alpha*c^2	[A4(P1) + A1(P1) + A1(P2) + A1(P2)]	[B1(P1) + B2(P1) + B3(P2) + B3(P2)]	1/1944*alpha*(1-alpha)*c^4
800	A4(P1)B1(P1)/A1(P1)B3(P1)	1/108*2*(1-alpha)*c^2	A1(P2)B3(P2)/A1(P2)B3(P2)	1/108*3*alpha*c^2	[A4(P1) + A1(P1) + A1(P2) + A1(P2)]	[B1(P1) + B3(P1) + B3(P2) + B3(P2)]	1/1944*alpha*(1-alpha)*c^4
801	A4(P1)B2(P1)/A2(P1)B1(P1)	1/108*2*(1-alpha)*c^2	A1(P2)B3(P2)/A1(P2)B3(P2)	1/108*3*alpha*c^2	[A4(P1) + A2(P1) + A1(P2) + A1(P2)]	[B2(P1) + B1(P1) + B3(P2) + B3(P2)]	1/1944*alpha*(1-alpha)*c^4
802	A4(P1)B2(P1)/A2(P1)B3(P1)	1/108*2*(1-alpha)*c^2	A1(P2)B3(P2)/A1(P2)B3(P2)	1/108*3*alpha*c^2	[A4(P1) + A2(P1) + A1(P2) + A1(P2)]	[B2(P1) + B3(P1) + B3(P2) + B3(P2)]	1/1944*alpha*(1-alpha)*c^4
803	A4(P1)B3(P1)/A3(P1)B1(P1)	1/108*2*(1-alpha)*c^2	A1(P2)B3(P2)/A1(P2)B3(P2)	1/108*3*alpha*c^2	[A4(P1) + A3(P1) + A1(P2) + A1(P2)]	[B3(P1) + B1(P1) + B3(P2) + B3(P2)]	1/1944*alpha*(1-alpha)*c^4
804	A4(P1)B3(P1)/A3(P1)B2(P1)	1/108*2*(1-alpha)*c^2	A1(P2)B3(P2)/A1(P2)B3(P2)	1/108*3*alpha*c^2	[A4(P1) + A3(P1) + A1(P2) + A1(P2)]	[B3(P1) + B2(P1) + B3(P2) + B3(P2)]	1/1944*alpha*(1-alpha)*c^4
805	A1(P1)B2(P1)/A3(P1)B4(P1)	1/108*2*(1-alpha)*c^2	A1(P2)B3(P2)/A1(P2)B3(P2)	1/108*3*alpha*c^2	[A1(P1) + A3(P1) + A1(P2) + A1(P2)]	[B2(P1) + B4(P1) + B3(P2) + B3(P2)]	1/1944*alpha*(1-alpha)*c^4
806	A1(P1)B2(P1)/A4(P1)B3(P1)	1/108*2*(1-alpha)*c^2	A1(P2)B3(P2)/A1(P2)B3(P2)	1/108*3*alpha*c^2	[A1(P1) + A4(P1) + A1(P2) + A1(P2)]	[B2(P1) + B3(P1) + B3(P2) + B3(P2)]	1/1944*alpha*(1-alpha)*c^4
807	A1(P1)B3(P1)/A2(P1)B4(P1)	1/108*2*(1-alpha)*c^2	A1(P2)B3(P2)/A1(P2)B3(P2)	1/108*3*alpha*c^2	[A1(P1) + A2(P1) + A1(P2) + A1(P2)]	[B3(P1) + B4(P1) + B3(P2) + B3(P2)]	1/1944*alpha*(1-alpha)*c^4
808	A1(P1)B3(P1)/A4(P1)B2(P1)	1/108*2*(1-alpha)*c^2	A1(P2)B3(P2)/A1(P2)B3(P2)	1/108*3*alpha*c^2	[A1(P1) + A4(P1) + A1(P2) + A1(P2)]	[B3(P1) + B2(P1) + B3(P2) + B3(P2)]	1/1944*alpha*(1-alpha)*c^4
809	A1(P1)B4(P1)/A2(P1)B3(P1)	1/108*2*(1-alpha)*c^2	A1(P2)B3(P2)/A1(P2)B3(P2)	1/108*3*alpha*c^2	[A1(P1) + A2(P1) + A1(P2) + A1(P2)]	[B4(P1) + B3(P1) + B3(P2) + B3(P2)]	1/1944*alpha*(1-alpha)*c^4
810	A1(P1)B4(P1)/A3(P1)B2(P1)	1/108*2*(1-alpha)*c^2	A1(P2)B3(P2)/A1(P2)B3(P2)	1/108*3*alpha*c^2	[A1(P1) + A3(P1) + A1(P2) + A1(P2)]	[B4(P1) + B2(P1) + B3(P2) + B3(P2)]	1/1944*alpha*(1-alpha)*c^4
811	A2(P1)B1(P1)/A3(P1)B4(P1)	1/108*2*(1-alpha)*c^2	A1(P2)B3(P2)/A1(P2)B3(P2)	1/108*3*alpha*c^2	[A2(P1) + A3(P1) + A1(P2) + A1(P2)]	[B1(P1) + B4(P1) + B3(P2) + B3(P2)]	1/1944*alpha*(1-alpha)*c^4
812	A2(P1)B1(P1)/A4(P1)B3(P1)	1/108*2*(1-alpha)*c^2	A1(P2)B3(P2)/A1(P2)B3(P2)	1/108*3*alpha*c^2	[A2(P1) + A4(P1) + A1(P2) + A1(P2)]	[B1(P1) + B3(P1) + B3(P2) + B3(P2)]	1/1944*alpha*(1-alpha)*c^4
813	A3(P1)B1(P1)/A2(P1)B4(P1)	1/108*2*(1-alpha)*c^2	A1(P2)B3(P2)/A1(P2)B3(P2)	1/108*3*alpha*c^2	[A3(P1) + A2(P1) + A1(P2) + A1(P2)]	[B1(P1) + B4(P1) + B3(P2) + B3(P2)]	1/1944*alpha*(1-alpha)*c^4
814	A3(P1)B1(P1)/A4(P1)B2(P1)	1/108*2*(1-alpha)*c^2	A1(P2)B3(P2)/A1(P2)B3(P2)	1/108*3*alpha*c^2	[A3(P1) + A4(P1) + A1(P2) + A1(P2)]	[B1(P1) + B2(P1) + B3(P2) + B3(P2)]	1/1944*alpha*(1-alpha)*c^4
815	A4(P1)B1(P1)/A2(P1)B3(P1)	1/108*2*(1-alpha)*c^2	A1(P2)B3(P2)/A1(P2)B3(P2)	1/108*3*alpha*c^2	[A4(P1) + A2(P1) + A1(P2) + A1(P2)]	[B1(P1) + B3(P1) + B3(P2) + B3(P2)]	1/1944*alpha*(1-alpha)*c^4
816	A4(P1)B1(P1)/A3(P1)B2(P1)	1/108*2*(1-alpha)*c^2	A1(P2)B3(P2)/A1(P2)B3(P2)	1/108*3*alpha*c^2	[A4(P1) + A3(P1) + A1(P2) + A1(P2)]	[B1(P1) + B2(P1) + B3(P2) + B3(P2)]	1/1944*alpha*(1-alpha)*c^4
817	A1(P1)B1(P1)/A1(P1)B1(P1)	1/108*27*alpha*(1-c)^2	A1(P2)B4(P2)/A1(P2)B4(P2)	1/108*3*alpha*c^2	[A1(P1) + A1(P1) + A1(P2) + A1(P2)]	[B1(P1) + B1(P1) + B4(P2) + B4(P2)]	1/144*alpha^2*c^2*(1-c)^2
818	A2(P1)B2(P1)/A2(P1)B2(P1)	1/108*27*alpha*(1-c)^2	A1(P2)B4(P2)/A1(P2)B4(P2)	1/108*3*alpha*c^2	[A2(P1) + A2(P1) + A1(P2) + A1(P2)]	[B2(P1) + B2(P1) + B4(P2) + B4(P2)]	1/144*alpha^2*c^2*(1-c)^2
819	A3(P1)B3(P1)/A3(P1)B3(P1)	1/108*27*alpha*(1-c)^2	A1(P2)B4(P2)/A1(P2)B4(P2)	1/108*3*alpha*c^2	[A3(P1) + A3(P1) + A1(P2) + A1(P2)]	[B3(P1) + B3(P1) + B4(P2) + B4(P2)]	1/144*alpha^2*c^2*(1-c)^2
820	A4(P1)B4(P1)/A4(P1)B4(P1)	1/108*27*alpha*(1-c)^2	A1(P2)B4(P2)/A1(P2)B4(P2)	1/108*3*alpha*c^2	[A4(P1) + A4(P1) + A1(P2) + A1(P2)]	[B4(P1) + B4(P1) + B4(P2) + B4(P2)]	1/144*alpha^2*c^2*(1-c)^2
821	A1(P1)B2(P1)/A1(P1)B2(P1)	1/108*3*alpha*c^2	A1(P2)B4(P2)/A1(P2)B4(P2)	1/108*3*alpha*c^2	[A1(P1) + A1(P1) + A1(P2) + A1(P2)]	[B2(P1) + B2(P1) + B4(P2) + B4(P2)]	1/1296*alpha^2*c^4
822	A1(P1)B3(P1)/A1(P1)B3(P1)	1/108*3*alpha*c^2	A1(P2)B4(P2)/A1(P2)B4(P2)	1/108*3*alpha*c^2	[A1(P1) + A1(P1) + A1(P2) + A1(P2)]	[B3(P1) + B3(P1) + B4(P2) + B4(P2)]	1/1296*alpha^2*c^4
823	A1(P1)B4(P1)/A1(P1)B4(P1)	1/108*3*alpha*c^2	A1(P2)B4(P2)/A1(P2)B4(P2)	1/108*3*alpha*c^2	[A1(P1) + A1(P1) + A1(P2) + A1(P2)]	[B4(P1) + B4(P1) + B4(P2) + B4(P2)]	1/1296*alpha^2*c^4
824	A2(P1)B1(P1)/A2(P1)B1(P1)	1/108*3*alpha*c^2	A1(P2)B4(P2)/A1(P2)B4(P2)	1/108*3*alpha*c^2	[A2(P1) + A2(P1) + A1(P2) + A1(P2)]	[B1(P1) + B1(P1) + B4(P2) + B4(P2)]	1/1296*alpha^2*c^4
825	A2(P1)B3(P1)/A2(P1)B3(P1)	1/108*3*alpha*c^2	A1(P2)B4(P2)/A1(P2)B4(P2)	1/108*3*alpha*c^2	[A2(P1) + A2(P1) + A1(P2) + A1(P2)]	[B3(P1) + B3(P1) + B4(P2) + B4(P2)]	1/1296*alpha^2*c^4
826	A2(P1)B4(P1)/A2(P1)B4(P1)	1/108*3*alpha*c^2	A1(P2)B4(P2)/A1(P2)B4(P2)	1/108*3*alpha*c^2	[A2(P1) + A2(P1) + A1(P2) + A1(P2)]	[B4(P1) + B4(P1) + B4(P2) + B4(P2)]	1/1296*alpha^2*c^4
827	A3(P1)B1(P1)/A3(P1)B1(P1)	1/108*3*alpha*c^2	A1(P2)B4(P2)/A1(P2)B4(P2)	1/108*3*alpha*c^2	[A3(P1) + A3(P1) + A1(P2) + A1(P2)]	[B1(P1) + B1(P1) + B4(P2) + B4(P2)]	1/1296*alpha^2*c^4
828	A3(P1)B2(P1)/A3(P1)B2(P1)	1/108*3*alpha*c^2	A1(P2)B4(P2)/A1(P2)B4(P2)	1/108*3*alpha*c^2	[A3(P1) + A3(P1) + A1(P2) + A1(P2)]	[B2(P1) + B2(P1) + B4(P2) + B4(P2)]	1/1296*alpha^2*c^4
829	A3(P1)B4(P1)/A3(P1)B4(P1)	1/108*3*alpha*c^2	A1(P2)B4(P2)/A1(P2)B4(P2)	1/108*3*alpha*c^2	[A3(P1) + A3(P1) + A1(P2) + A1(P2)]	[B4(P1) + B4(P1) + B4(P2) + B4(P2)]	1/1296*alpha^2*c^4
830	A4(P1)B1(P1)/A4(P1)B1(P1)	1/108*3*alpha*c^2	A1(P2)B4(P2)/A1(P2)B4(P2)	1/108*3*alpha*c^2	[A4(P1) + A4(P1) + A1(P2) + A1(P2)]	[B1(P1) + B1(P1) + B4(P2) + B4(P2)]	1/1296*alpha^2*c^4
831	A4(P1)B2(P1)/A4(P1)B2(P1)	1/108*3*alpha*c^2	A1(P2)B4(P2)/A1(P2)B4(P2)	1/108*3*alpha*c^2	[A4(P1) + A4(P1) + A1(P2) + A1(P2)]	[B2(P1) + B2(P1) + B4(P2) + B4(P2)]	1/1296*alpha^2*c^4
832	A4(P1)B3(P1)/A4(P1)B3(P1)	1/108*3*alpha*c^2	A1(P2)B4(P2)/A1(P2)B4(P2)	1/108*3*alpha*c^2	[A4(P1) + A4(P1) + A1(P2) + A1(P2)]	[B3(P1) + B3(P1) + B4(P2) + B4(P2)]	1/1296*alpha^2*c^4
833	A1(P1)B1(P1)/A1(P1)B2(P1)	1/108*18*alpha*c*(1-c)	A1(P2)B4(P2)/A1(P2)B4(P2)	1/108*3*alpha*c^2	[A1(P1) + A1(P1) + A1(P2) + A1(P2)]	[B1(P1) + B2(P1) + B4(P2) + B4(P2)]	1/216*alpha^2*c^3*(1-c)
834	A1(P1)B1(P1)/A1(P1)B3(P1)	1/108*18*alpha*c*(1-c)	A1(P2)B4(P2)/A1(P2)B4(P2)	1/108*3*alpha*c^2	[A1(P1) + A1(P1) + A1(P2) + A1(P2)]	[B1(P1) + B3(P1) + B4(P2) + B4(P2)]	1/216*alpha^2*c^3*(1-c)
835	A1(P1)B1(P1)/A1(P1)B4(P1)	1/108*18*alpha*c*(1-c)	A1(P2)B4(P2)/A1(P2)B4(P2)	1/108*3*alpha*c^2	[A1(P1) + A1(P1) + A1(P2) + A1(P2)]	[B1(P1) + B4(P1) + B4(P2) + B4(P2)]	1/216*alpha^2*c^3*(1-c)
836	A2(P1)B2(P1)/A2(P1)B1(P1)	1/108*18*alpha*c*(1-c)	A1(P2)B4(P2)/A1(P2)B4(P2)	1/108*3*alpha*c^2	[A2(P1) + A2(P1) + A1(P2) + A1(P2)]	[B2(P1) + B1(P1) + B4(P2) + B4(P2)]	1/216*alpha^2*c^3*(1-c)
837	A2(P1)B2(P1)/A2(P1)B3(P1)	1/108*18*alpha*c*(1-c)	A1(P2)B4(P2)/A1(P2)B4(P2)	1/108*3*alpha*c^2	[A2(P1) + A2(P1) + A1(P2) + A1(P2)]	[B2(P1) + B3(P1) + B4(P2) + B4(P2)]	1/216*alpha^2*c^3*(1-c)
838	A2(P1)B2(P1)/A2(P1)B4(P1)	1/108*18*alpha*c*(1-c)	A1(P2)B4(P2)/A1(P2)B4(P2)	1/108*3*alpha*c^2	[A2(P1) + A2(P1) + A1(P2) + A1(P2)]	[B2(P1) + B4(P1) + B4(P2) + B4(P2)]	1/216*alpha^2*c^3*(1-c)
839	A3(P1)B3(P1)/A3(P1)B1(P1)	1/108*18*alpha*c*(1-c)	A1(P2)B4(P2)/A1(P2)B4(P2)	1/108*3*alpha*c^2	[A3(P1) + A3(P1) + A1(P2) + A1(P2)]	[B3(P1) + B1(P1) + B4(P2) + B4(P2)]	1/216*alpha^2*c^3*(1-c)
840	A3(P1)B3(P1)/A3(P1)B2(P1)	1/108*18*alpha*c*(1-c)	A1(P2)B4(P2)/A1(P2)B4(P2)	1/108*3*alpha*c^2	[A3(P1) + A3(P1) + A1(P2) + A1(P2)]	[B3(P1) + B2(P1) + B4(P2) + B4(P2)]	1/216*alpha^2*c^3*(1-c)
841	A3(P1)B3(P1)/A3(P1)B4(P1)	1/108*18*alpha*c*(1-c)	A1(P2)B4(P2)/A1(P2)B4(P2)	1/108*3*alpha*c^2	[A3(P1) + A3(P1) + A1(P2) + A1(P2)]	[B3(P1) + B4(P1) + B4(P2) + B4(P2)]	1/216*alpha^2*c^3*(1-c)
842	A4(P1)B4(P1)/A4(P1)B1(P1)	1/108*18*alpha*c*(1-c)	A1(P2)B4(P2)/A1(P2)B4(P2)	1/108*3*alpha*c^2	[A4(P1) + A4(P1) + A1(P2) + A1(P2)]	[B4(P1) + B1(P1) + B4(P2) + B4(P2)]	1/216*alpha^2*c^3*(1-c)
843	A4(P1)B4(P1)/A4(P1)B2(P1)	1/108*18*alpha*c*(1-c)	A1(P2)B4(P2)/A1(P2)B4(P2)	1/108*3*alpha*c^2	[A4(P1) + A4(P1) + A1(P2) + A1(P2)]	[B4(P1) + B2(P1) + B4(P2) + B4(P2)]	1/216*alpha^2*c^3*(1-c)
844	A4(P1)B4(P1)/A4(P1)B3(P1)	1/108*18*alpha*c*(1-c)	A1(P2)B4(P2)/A1(P2)B4(P2)	1/108*3*alpha*c^2	[A4(P1) + A4(P1) + A1(P2) + A1(P2)]	[B4(P1) + B3(P1) + B4(P2) + B4(P2)]	1/216*alpha^2*c^3*(1-c)
845	A1(P1)B2(P1)/A1(P1)B3(P1)	1/108*6*alpha*c^2	A1(P2)B4(P2)/A1(P2)B4(P2)	1/108*3*alpha*c^2	[A1(P1) + A1(P1) + A1(P2) + A1(P2)]	[B2(P1) + B3(P1) + B4(P2) + B4(P2)]	1/648*alpha^2*c^4
846	A1(P1)B2(P1)/A1(P1)B4(P1)	1/108*6*alpha*c^2	A1(P2)B4(P2)/A1(P2)B4(P2)	1/108*3*alpha*c^2	[A1(P1) + A1(P1) + A1(P2) + A1(P2)]	[B2(P1) + B4(P1) + B4(P2) + B4(P2)]	1/648*alpha^2*c^4
847	A1(P1)B3(P1)/A1(P1)B4(P1)	1/108*6*alpha*c^2	A1(P2)B4(P2)/A1(P2)B4(P2)	1/108*3*alpha*c^2	[A1(P1) + A1(P1) + A1(P2) + A1(P2)]	[B3(P1) + B4(P1) + B4(P2) + B4(P2)]	1/648*alpha^2*c^4
848	A2(P1)B1(P1)/A2(P1)B3(P1)	1/108*6*alpha*c^2	A1(P2)B4(P2)/A1(P2)B4(P2)	1/108*3*alpha*c^2	[A2(P1) + A2(P1) + A1(P2) + A1(P2)]	[B1(P1) + B3(P1) + B4(P2) + B4(P2)]	1/648*alpha^2*c^4
849	A2(P1)B1(P1)/A2(P1)B4(P1)	1/108*6*alpha*c^2	A1(P2)B4(P2)/A1(P2)B4(P2)	1/108*3*alpha*c^2	[A2(P1) + A2(P1) + A1(P2) + A1(P2)]	[B1(P1) + B4(P1) + B4(P2) + B4(P2)]	1/648*alpha^2*c^4
850	A2(P1)B3(P1)/A2(P1)B4(P1)	1/108*6*alpha*c^2	A1(P2)B4(P2)/A1(P2)B4(P2)	1/108*3*alpha*c^2	[A2(P1) + A2(P1) + A1(P2) + A1(P2)]	[B3(P1) + B4(P1) + B4(P2) + B4(P2)]	1/648*alpha^2*c^4
851	A3(P1)B1(P1)/A3(P1)B2(P1)	1/108*6*alpha*c^2	A1(P2)B4(P2)/A1(P2)B4(P2)	1/108*3*alpha*c^2	[A3(P1) + A3(P1) + A1(P2) + A1(P2)]	[B1(P1) + B2(P1) + B4(P2) + B4(P2)]	1/648*alpha^2*c^4
852	A3(P1)B1(P1)/A3(P1)B4(P1)	1/108*6*alpha*c^2	A1(P2)B4(P2)/A1(P2)B4(P2)	1/108*3*alpha*c^2	[A3(P1) + A3(P1) + A1(P2) + A1(P2)]	[B1(P1) + B4(P1) + B4(P2) + B4(P2)]	1/648*alpha^2*c^4
853	A3(P1)B2(P1)/A3(P1)B4(P1)	1/108*6*alpha*c^2	A1(P2)B4(P2)/A1(P2)B4(P2)	1/108*3*alpha*c^2	[A3(P1) + A3(P1) + A1(P2) + A1(P2)]	[B2(P1) + B4(P1) + B4(P2) + B4(P2)]	1/648*alpha^2*c^4
854	A4(P1)B1(P1)/A4(P1)B2(P1)	1/108*6*alpha*c^2	A1(P2)B4(P2)/A1(P2)B4(P2)	1/108*3*alpha*c^2	[A4(P1) + A4(P1) + A1(P2) + A1(P2)]	[B1(P1) + B2(P1) + B4(P2) + B4(P2)]	1/648*alpha^2*c^4
855	A4(P1)B1(P1)/A4(P1)B3(P1)	1/108*6*alpha*c^2	A1(P2)B4(P2)/A1(P2)B4(P2)	1/108*3*alpha*c^2	[A4(P1) + A4(P1) + A1(P2) + A1(P2)]	[B1(P1) + B3(P1) + B4(P2) + B4(P2)]	1/648*alpha^2*c^4
856	A4(P1)B2(P1)/A4(P1)B3(P1)	1/108*6*alpha*c^2	A1(P2)B4(P2)/A1(P2)B4(P2)	1/108*3*alpha*c^2	[A4(P1) + A4(P1) + A1(P2) + A1(P2)]	[B2(P1) + B3(P1) + B4(P2) + B4(P2)]	1/648*alpha^2*c^4
857	A1(P1)B1(P1)/A2(P1)B1(P1)	1/108*6*(1-alpha)*c*(1-c)	A1(P2)B4(P2)/A1(P2)B4(P2)	1/108*3*alpha*c^2	[A1(P1) + A2(P1) + A1(P2) + A1(P2)]	[B1(P1) + B1(P1) + B4(P2) + B4(P2)]	1/648*alpha*(1-alpha)*c^3*(1-c)
858	A1(P1)B1(P1)/A3(P1)B1(P1)	1/108*6*(1-alpha)*c*(1-c)	A1(P2)B4(P2)/A1(P2)B4(P2)	1/108*3*alpha*c^2	[A1(P1) + A3(P1) + A1(P2) + A1(P2)]	[B1(P1) + B1(P1) + B4(P2) + B4(P2)]	1/648*alpha*(1-alpha)*c^3*(1-c)
859	A1(P1)B1(P1)/A4(P1)B1(P1)	1/108*6*(1-alpha)*c*(1-c)	A1(P2)B4(P2)/A1(P2)B4(P2)	1/108*3*alpha*c^2	[A1(P1) + A4(P1) + A1(P2) + A1(P2)]	[B1(P1) + B1(P1) + B4(P2) + B4(P2)]	1/648*alpha*(1-alpha)*c^3*(1-c)
860	A2(P1)B2(P1)/A1(P1)B2(P1)	1/108*6*(1-alpha)*c*(1-c)	A1(P2)B4(P2)/A1(P2)B4(P2)	1/108*3*alpha*c^2	[A2(P1) + A1(P1) + A1(P2) + A1(P2)]	[B2(P1) + B2(P1) + B4(P2) + B4(P2)]	1/648*alpha*(1-alpha)*c^3*(1-c)
861	A2(P1)B2(P1)/A3(P1)B2(P1)	1/108*6*(1-alpha)*c*(1-c)	A1(P2)B4(P2)/A1(P2)B4(P2)	1/108*3*alpha*c^2	[A2(P1) + A3(P1) + A1(P2) + A1(P2)]	[B2(P1) + B2(P1) + B4(P2) + B4(P2)]	1/648*alpha*(1-alpha)*c^3*(1-c)
862	A2(P1)B2(P1)/A4(P1)B2(P1)	1/108*6*(1-alpha)*c*(1-c)	A1(P2)B4(P2)/A1(P2)B4(P2)	1/108*3*alpha*c^2	[A2(P1) + A4(P1) + A1(P2) + A1(P2)]	[B2(P1) + B2(P1) + B4(P2) + B4(P2)]	1/648*alpha*(1-alpha)*c^3*(1-c)
863	A3(P1)B3(P1)/A1(P1)B3(P1)	1/108*6*(1-alpha)*c*(1-c)	A1(P2)B4(P2)/A1(P2)B4(P2)	1/108*3*alpha*c^2	[A3(P1) + A1(P1) + A1(P2) + A1(P2)]	[B3(P1) + B3(P1) + B4(P2) + B4(P2)]	1/648*alpha*(1-alpha)*c^3*(1-c)
864	A3(P1)B3(P1)/A2(P1)B3(P1)	1/108*6*(1-alpha)*c*(1-c)	A1(P2)B4(P2)/A1(P2)B4(P2)	1/108*3*alpha*c^2	[A3(P1) + A2(P1) + A1(P2) + A1(P2)]	[B3(P1) + B3(P1) + B4(P2) + B4(P2)]	1/648*alpha*(1-alpha)*c^3*(1-c)
865	A3(P1)B3(P1)/A4(P1)B3(P1)	1/108*6*(1-alpha)*c*(1-c)	A1(P2)B4(P2)/A1(P2)B4(P2)	1/108*3*alpha*c^2	[A3(P1) + A4(P1) + A1(P2) + A1(P2)]	[B3(P1) + B3(P1) + B4(P2) + B4(P2)]	1/648*alpha*(1-alpha)*c^3*(1-c)
866	A4(P1)B4(P1)/A1(P1)B4(P1)	1/108*6*(1-alpha)*c*(1-c)	A1(P2)B4(P2)/A1(P2)B4(P2)	1/108*3*alpha*c^2	[A4(P1) + A1(P1) + A1(P2) + A1(P2)]	[B4(P1) + B4(P1) + B4(P2) + B4(P2)]	1/648*alpha*(1-alpha)*c^3*(1-c)
867	A4(P1)B4(P1)/A2(P1)B4(P1)	1/108*6*(1-alpha)*c*(1-c)	A1(P2)B4(P2)/A1(P2)B4(P2)	1/108*3*alpha*c^2	[A4(P1) + A2(P1) + A1(P2) + A1(P2)]	[B4(P1) + B4(P1) + B4(P2) + B4(P2)]	1/648*alpha*(1-alpha)*c^3*(1-c)
868	A4(P1)B4(P1)/A3(P1)B4(P1)	1/108*6*(1-alpha)*c*(1-c)	A1(P2)B4(P2)/A1(P2)B4(P2)	1/108*3*alpha*c^2	[A4(P1) + A3(P1) + A1(P2) + A1(P2)]	[B4(P1) + B4(P1) + B4(P2) + B4(P2)]	1/648*alpha*(1-alpha)*c^3*(1-c)
869	A2(P1)B1(P1)/A3(P1)B1(P1)	1/108*2*(1-alpha)*c^2	A1(P2)B4(P2)/A1(P2)B4(P2)	1/108*3*alpha*c^2	[A2(P1) + A3(P1) + A1(P2) + A1(P2)]	[B1(P1) + B1(P1) + B4(P2) + B4(P2)]	1/1944*alpha*(1-alpha)*c^4
870	A2(P1)B1(P1)/A4(P1)B1(P1)	1/108*2*(1-alpha)*c^2	A1(P2)B4(P2)/A1(P2)B4(P2)	1/108*3*alpha*c^2	[A2(P1) + A4(P1) + A1(P2) + A1(P2)]	[B1(P1) + B1(P1) + B4(P2) + B4(P2)]	1/1944*alpha*(1-alpha)*c^4
871	A3(P1)B1(P1)/A4(P1)B1(P1)	1/108*2*(1-alpha)*c^2	A1(P2)B4(P2)/A1(P2)B4(P2)	1/108*3*alpha*c^2	[A3(P1) + A4(P1) + A1(P2) + A1(P2)]	[B1(P1) + B1(P1) + B4(P2) + B4(P2)]	1/1944*alpha*(1-alpha)*c^4
872	A1(P1)B2(P1)/A3(P1)B2(P1)	1/108*2*(1-alpha)*c^2	A1(P2)B4(P2)/A1(P2)B4(P2)	1/108*3*alpha*c^2	[A1(P1) + A3(P1) + A1(P2) + A1(P2)]	[B2(P1) + B2(P1) + B4(P2) + B4(P2)]	1/1944*alpha*(1-alpha)*c^4
873	A1(P1)B2(P1)/A4(P1)B2(P1)	1/108*2*(1-alpha)*c^2	A1(P2)B4(P2)/A1(P2)B4(P2)	1/108*3*alpha*c^2	[A1(P1) + A4(P1) + A1(P2) + A1(P2)]	[B2(P1) + B2(P1) + B4(P2) + B4(P2)]	1/1944*alpha*(1-alpha)*c^4
874	A3(P1)B2(P1)/A4(P1)B2(P1)	1/108*2*(1-alpha)*c^2	A1(P2)B4(P2)/A1(P2)B4(P2)	1/108*3*alpha*c^2	[A3(P1) + A4(P1) + A1(P2) + A1(P2)]	[B2(P1) + B2(P1) + B4(P2) + B4(P2)]	1/1944*alpha*(1-alpha)*c^4
875	A1(P1)B3(P1)/A2(P1)B3(P1)	1/108*2*(1-alpha)*c^2	A1(P2)B4(P2)/A1(P2)B4(P2)	1/108*3*alpha*c^2	[A1(P1) + A2(P1) + A1(P2) + A1(P2)]	[B3(P1) + B3(P1) + B4(P2) + B4(P2)]	1/1944*alpha*(1-alpha)*c^4
876	A1(P1)B3(P1)/A4(P1)B3(P1)	1/108*2*(1-alpha)*c^2	A1(P2)B4(P2)/A1(P2)B4(P2)	1/108*3*alpha*c^2	[A1(P1) + A4(P1) + A1(P2) + A1(P2)]	[B3(P1) + B3(P1) + B4(P2) + B4(P2)]	1/1944*alpha*(1-alpha)*c^4
877	A2(P1)B3(P1)/A4(P1)B3(P1)	1/108*2*(1-alpha)*c^2	A1(P2)B4(P2)/A1(P2)B4(P2)	1/108*3*alpha*c^2	[A2(P1) + A4(P1) + A1(P2) + A1(P2)]	[B3(P1) + B3(P1) + B4(P2) + B4(P2)]	1/1944*alpha*(1-alpha)*c^4
878	A1(P1)B4(P1)/A2(P1)B4(P1)	1/108*2*(1-alpha)*c^2	A1(P2)B4(P2)/A1(P2)B4(P2)	1/108*3*alpha*c^2	[A1(P1) + A2(P1) + A1(P2) + A1(P2)]	[B4(P1) + B4(P1) + B4(P2) + B4(P2)]	1/1944*alpha*(1-alpha)*c^4
879	A1(P1)B4(P1)/A3(P1)B4(P1)	1/108*2*(1-alpha)*c^2	A1(P2)B4(P2)/A1(P2)B4(P2)	1/108*3*alpha*c^2	[A1(P1) + A3(P1) + A1(P2) + A1(P2)]	[B4(P1) + B4(P1) + B4(P2) + B4(P2)]	1/1944*alpha*(1-alpha)*c^4
880	A2(P1)B4(P1)/A3(P1)B4(P1)	1/108*2*(1-alpha)*c^2	A1(P2)B4(P2)/A1(P2)B4(P2)	1/108*3*alpha*c^2	[A2(P1) + A3(P1) + A1(P2) + A1(P2)]	[B4(P1) + B4(P1) + B4(P2) + B4(P2)]	1/1944*alpha*(1-alpha)*c^4
881	A1(P1)B1(P1)/A2(P1)B2(P1)	1/108*18*(1-alpha)*(1-c)^2	A1(P2)B4(P2)/A1(P2)B4(P2)	1/108*3*alpha*c^2	[A1(P1) + A2(P1) + A1(P2) + A1(P2)]	[B1(P1) + B2(P1) + B4(P2) + B4(P2)]	1/216*alpha*(1-alpha)*c^2*(1-c)^2
882	A1(P1)B1(P1)/A3(P1)B3(P1)	1/108*18*(1-alpha)*(1-c)^2	A1(P2)B4(P2)/A1(P2)B4(P2)	1/108*3*alpha*c^2	[A1(P1) + A3(P1) + A1(P2) + A1(P2)]	[B1(P1) + B3(P1) + B4(P2) + B4(P2)]	1/216*alpha*(1-alpha)*c^2*(1-c)^2
883	A1(P1)B1(P1)/A4(P1)B4(P1)	1/108*18*(1-alpha)*(1-c)^2	A1(P2)B4(P2)/A1(P2)B4(P2)	1/108*3*alpha*c^2	[A1(P1) + A4(P1) + A1(P2) + A1(P2)]	[B1(P1) + B4(P1) + B4(P2) + B4(P2)]	1/216*alpha*(1-alpha)*c^2*(1-c)^2
884	A2(P1)B2(P1)/A3(P1)B3(P1)	1/108*18*(1-alpha)*(1-c)^2	A1(P2)B4(P2)/A1(P2)B4(P2)	1/108*3*alpha*c^2	[A2(P1) + A3(P1) + A1(P2) + A1(P2)]	[B2(P1) + B3(P1) + B4(P2) + B4(P2)]	1/216*alpha*(1-alpha)*c^2*(1-c)^2
885	A2(P1)B2(P1)/A4(P1)B4(P1)	1/108*18*(1-alpha)*(1-c)^2	A1(P2)B4(P2)/A1(P2)B4(P2)	1/108*3*alpha*c^2	[A2(P1) + A4(P1) + A1(P2) + A1(P2)]	[B2(P1) + B4(P1) + B4(P2) + B4(P2)]	1/216*alpha*(1-alpha)*c^2*(1-c)^2
886	A3(P1)B3(P1)/A4(P1)B4(P1)	1/108*18*(1-alpha)*(1-c)^2	A1(P2)B4(P2)/A1(P2)B4(P2)	1/108*3*alpha*c^2	[A3(P1) + A4(P1) + A1(P2) + A1(P2)]	[B3(P1) + B4(P1) + B4(P2) + B4(P2)]	1/216*alpha*(1-alpha)*c^2*(1-c)^2
887	A1(P1)B1(P1)/A2(P1)B3(P1)	1/108*6*(1-alpha)*c*(1-c)	A1(P2)B4(P2)/A1(P2)B4(P2)	1/108*3*alpha*c^2	[A1(P1) + A2(P1) + A1(P2) + A1(P2)]	[B1(P1) + B3(P1) + B4(P2) + B4(P2)]	1/648*alpha*(1-alpha)*c^3*(1-c)
888	A1(P1)B1(P1)/A2(P1)B4(P1)	1/108*6*(1-alpha)*c*(1-c)	A1(P2)B4(P2)/A1(P2)B4(P2)	1/108*3*alpha*c^2	[A1(P1) + A2(P1) + A1(P2) + A1(P2)]	[B1(P1) + B4(P1) + B4(P2) + B4(P2)]	1/648*alpha*(1-alpha)*c^3*(1-c)
889	A1(P1)B1(P1)/A3(P1)B2(P1)	1/108*6*(1-alpha)*c*(1-c)	A1(P2)B4(P2)/A1(P2)B4(P2)	1/108*3*alpha*c^2	[A1(P1) + A3(P1) + A1(P2) + A1(P2)]	[B1(P1) + B2(P1) + B4(P2) + B4(P2)]	1/648*alpha*(1-alpha)*c^3*(1-c)
890	A1(P1)B1(P1)/A3(P1)B4(P1)	1/108*6*(1-alpha)*c*(1-c)	A1(P2)B4(P2)/A1(P2)B4(P2)	1/108*3*alpha*c^2	[A1(P1) + A3(P1) + A1(P2) + A1(P2)]	[B1(P1) + B4(P1) + B4(P2) + B4(P2)]	1/648*alpha*(1-alpha)*c^3*(1-c)
891	A1(P1)B1(P1)/A4(P1)B2(P1)	1/108*6*(1-alpha)*c*(1-c)	A1(P2)B4(P2)/A1(P2)B4(P2)	1/108*3*alpha*c^2	[A1(P1) + A4(P1) + A1(P2) + A1(P2)]	[B1(P1) + B2(P1) + B4(P2) + B4(P2)]	1/648*alpha*(1-alpha)*c^3*(1-c)
892	A1(P1)B1(P1)/A4(P1)B3(P1)	1/108*6*(1-alpha)*c*(1-c)	A1(P2)B4(P2)/A1(P2)B4(P2)	1/108*3*alpha*c^2	[A1(P1) + A4(P1) + A1(P2) + A1(P2)]	[B1(P1) + B3(P1) + B4(P2) + B4(P2)]	1/648*alpha*(1-alpha)*c^3*(1-c)
893	A2(P1)B2(P1)/A1(P1)B3(P1)	1/108*6*(1-alpha)*c*(1-c)	A1(P2)B4(P2)/A1(P2)B4(P2)	1/108*3*alpha*c^2	[A2(P1) + A1(P1) + A1(P2) + A1(P2)]	[B2(P1) + B3(P1) + B4(P2) + B4(P2)]	1/648*alpha*(1-alpha)*c^3*(1-c)
894	A2(P1)B2(P1)/A1(P1)B4(P1)	1/108*6*(1-alpha)*c*(1-c)	A1(P2)B4(P2)/A1(P2)B4(P2)	1/108*3*alpha*c^2	[A2(P1) + A1(P1) + A1(P2) + A1(P2)]	[B2(P1) + B4(P1) + B4(P2) + B4(P2)]	1/648*alpha*(1-alpha)*c^3*(1-c)
895	A2(P1)B2(P1)/A3(P1)B1(P1)	1/108*6*(1-alpha)*c*(1-c)	A1(P2)B4(P2)/A1(P2)B4(P2)	1/108*3*alpha*c^2	[A2(P1) + A3(P1) + A1(P2) + A1(P2)]	[B2(P1) + B1(P1) + B4(P2) + B4(P2)]	1/648*alpha*(1-alpha)*c^3*(1-c)
896	A2(P1)B2(P1)/A3(P1)B4(P1)	1/108*6*(1-alpha)*c*(1-c)	A1(P2)B4(P2)/A1(P2)B4(P2)	1/108*3*alpha*c^2	[A2(P1) + A3(P1) + A1(P2) + A1(P2)]	[B2(P1) + B4(P1) + B4(P2) + B4(P2)]	1/648*alpha*(1-alpha)*c^3*(1-c)
897	A2(P1)B2(P1)/A4(P1)B1(P1)	1/108*6*(1-alpha)*c*(1-c)	A1(P2)B4(P2)/A1(P2)B4(P2)	1/108*3*alpha*c^2	[A2(P1) + A4(P1) + A1(P2) + A1(P2)]	[B2(P1) + B1(P1) + B4(P2) + B4(P2)]	1/648*alpha*(1-alpha)*c^3*(1-c)
898	A2(P1)B2(P1)/A4(P1)B3(P1)	1/108*6*(1-alpha)*c*(1-c)	A1(P2)B4(P2)/A1(P2)B4(P2)	1/108*3*alpha*c^2	[A2(P1) + A4(P1) + A1(P2) + A1(P2)]	[B2(P1) + B3(P1) + B4(P2) + B4(P2)]	1/648*alpha*(1-alpha)*c^3*(1-c)
899	A3(P1)B3(P1)/A1(P1)B2(P1)	1/108*6*(1-alpha)*c*(1-c)	A1(P2)B4(P2)/A1(P2)B4(P2)	1/108*3*alpha*c^2	[A3(P1) + A1(P1) + A1(P2) + A1(P2)]	[B3(P1) + B2(P1) + B4(P2) + B4(P2)]	1/648*alpha*(1-alpha)*c^3*(1-c)
900	A3(P1)B3(P1)/A1(P1)B4(P1)	1/108*6*(1-alpha)*c*(1-c)	A1(P2)B4(P2)/A1(P2)B4(P2)	1/108*3*alpha*c^2	[A3(P1) + A1(P1) + A1(P2) + A1(P2)]	[B3(P1) + B4(P1) + B4(P2) + B4(P2)]	1/648*alpha*(1-alpha)*c^3*(1-c)
901	A3(P1)B3(P1)/A2(P1)B1(P1)	1/108*6*(1-alpha)*c*(1-c)	A1(P2)B4(P2)/A1(P2)B4(P2)	1/108*3*alpha*c^2	[A3(P1) + A2(P1) + A1(P2) + A1(P2)]	[B3(P1) + B1(P1) + B4(P2) + B4(P2)]	1/648*alpha*(1-alpha)*c^3*(1-c)
902	A3(P1)B3(P1)/A2(P1)B4(P1)	1/108*6*(1-alpha)*c*(1-c)	A1(P2)B4(P2)/A1(P2)B4(P2)	1/108*3*alpha*c^2	[A3(P1) + A2(P1) + A1(P2) + A1(P2)]	[B3(P1) + B4(P1) + B4(P2) + B4(P2)]	1/648*alpha*(1-alpha)*c^3*(1-c)
903	A3(P1)B3(P1)/A4(P1)B1(P1)	1/108*6*(1-alpha)*c*(1-c)	A1(P2)B4(P2)/A1(P2)B4(P2)	1/108*3*alpha*c^2	[A3(P1) + A4(P1) + A1(P2) + A1(P2)]	[B3(P1) + B1(P1) + B4(P2) + B4(P2)]	1/648*alpha*(1-alpha)*c^3*(1-c)
904	A3(P1)B3(P1)/A4(P1)B2(P1)	1/108*6*(1-alpha)*c*(1-c)	A1(P2)B4(P2)/A1(P2)B4(P2)	1/108*3*alpha*c^2	[A3(P1) + A4(P1) + A1(P2) + A1(P2)]	[B3(P1) + B2(P1) + B4(P2) + B4(P2)]	1/648*alpha*(1-alpha)*c^3*(1-c)
905	A4(P1)B4(P1)/A1(P1)B2(P1)	1/108*6*(1-alpha)*c*(1-c)	A1(P2)B4(P2)/A1(P2)B4(P2)	1/108*3*alpha*c^2	[A4(P1) + A1(P1) + A1(P2) + A1(P2)]	[B4(P1) + B2(P1) + B4(P2) + B4(P2)]	1/648*alpha*(1-alpha)*c^3*(1-c)
906	A4(P1)B4(P1)/A1(P1)B3(P1)	1/108*6*(1-alpha)*c*(1-c)	A1(P2)B4(P2)/A1(P2)B4(P2)	1/108*3*alpha*c^2	[A4(P1) + A1(P1) + A1(P2) + A1(P2)]	[B4(P1) + B3(P1) + B4(P2) + B4(P2)]	1/648*alpha*(1-alpha)*c^3*(1-c)
907	A4(P1)B4(P1)/A2(P1)B1(P1)	1/108*6*(1-alpha)*c*(1-c)	A1(P2)B4(P2)/A1(P2)B4(P2)	1/108*3*alpha*c^2	[A4(P1) + A2(P1) + A1(P2) + A1(P2)]	[B4(P1) + B1(P1) + B4(P2) + B4(P2)]	1/648*alpha*(1-alpha)*c^3*(1-c)
908	A4(P1)B4(P1)/A2(P1)B3(P1)	1/108*6*(1-alpha)*c*(1-c)	A1(P2)B4(P2)/A1(P2)B4(P2)	1/108*3*alpha*c^2	[A4(P1) + A2(P1) + A1(P2) + A1(P2)]	[B4(P1) + B3(P1) + B4(P2) + B4(P2)]	1/648*alpha*(1-alpha)*c^3*(1-c)
909	A4(P1)B4(P1)/A3(P1)B1(P1)	1/108*6*(1-alpha)*c*(1-c)	A1(P2)B4(P2)/A1(P2)B4(P2)	1/108*3*alpha*c^2	[A4(P1) + A3(P1) + A1(P2) + A1(P2)]	[B4(P1) + B1(P1) + B4(P2) + B4(P2)]	1/648*alpha*(1-alpha)*c^3*(1-c)
910	A4(P1)B4(P1)/A3(P1)B2(P1)	1/108*6*(1-alpha)*c*(1-c)	A1(P2)B4(P2)/A1(P2)B4(P2)	1/108*3*alpha*c^2	[A4(P1) + A3(P1) + A1(P2) + A1(P2)]	[B4(P1) + B2(P1) + B4(P2) + B4(P2)]	1/648*alpha*(1-alpha)*c^3*(1-c)
911	A1(P1)B2(P1)/A2(P1)B1(P1)	1/108*2*(1-alpha)*c^2	A1(P2)B4(P2)/A1(P2)B4(P2)	1/108*3*alpha*c^2	[A1(P1) + A2(P1) + A1(P2) + A1(P2)]	[B2(P1) + B1(P1) + B4(P2) + B4(P2)]	1/1944*alpha*(1-alpha)*c^4
912	A1(P1)B3(P1)/A3(P1)B1(P1)	1/108*2*(1-alpha)*c^2	A1(P2)B4(P2)/A1(P2)B4(P2)	1/108*3*alpha*c^2	[A1(P1) + A3(P1) + A1(P2) + A1(P2)]	[B3(P1) + B1(P1) + B4(P2) + B4(P2)]	1/1944*alpha*(1-alpha)*c^4
913	A1(P1)B4(P1)/A4(P1)B1(P1)	1/108*2*(1-alpha)*c^2	A1(P2)B4(P2)/A1(P2)B4(P2)	1/108*3*alpha*c^2	[A1(P1) + A4(P1) + A1(P2) + A1(P2)]	[B4(P1) + B1(P1) + B4(P2) + B4(P2)]	1/1944*alpha*(1-alpha)*c^4
914	A2(P1)B3(P1)/A3(P1)B2(P1)	1/108*2*(1-alpha)*c^2	A1(P2)B4(P2)/A1(P2)B4(P2)	1/108*3*alpha*c^2	[A2(P1) + A3(P1) + A1(P2) + A1(P2)]	[B3(P1) + B2(P1) + B4(P2) + B4(P2)]	1/1944*alpha*(1-alpha)*c^4
915	A2(P1)B4(P1)/A4(P1)B2(P1)	1/108*2*(1-alpha)*c^2	A1(P2)B4(P2)/A1(P2)B4(P2)	1/108*3*alpha*c^2	[A2(P1) + A4(P1) + A1(P2) + A1(P2)]	[B4(P1) + B2(P1) + B4(P2) + B4(P2)]	1/1944*alpha*(1-alpha)*c^4
916	A3(P1)B4(P1)/A4(P1)B3(P1)	1/108*2*(1-alpha)*c^2	A1(P2)B4(P2)/A1(P2)B4(P2)	1/108*3*alpha*c^2	[A3(P1) + A4(P1) + A1(P2) + A1(P2)]	[B4(P1) + B3(P1) + B4(P2) + B4(P2)]	1/1944*alpha*(1-alpha)*c^4
917	A1(P1)B2(P1)/A2(P1)B3(P1)	1/108*2*(1-alpha)*c^2	A1(P2)B4(P2)/A1(P2)B4(P2)	1/108*3*alpha*c^2	[A1(P1) + A2(P1) + A1(P2) + A1(P2)]	[B2(P1) + B3(P1) + B4(P2) + B4(P2)]	1/1944*alpha*(1-alpha)*c^4
918	A1(P1)B2(P1)/A2(P1)B4(P1)	1/108*2*(1-alpha)*c^2	A1(P2)B4(P2)/A1(P2)B4(P2)	1/108*3*alpha*c^2	[A1(P1) + A2(P1) + A1(P2) + A1(P2)]	[B2(P1) + B4(P1) + B4(P2) + B4(P2)]	1/1944*alpha*(1-alpha)*c^4
919	A1(P1)B3(P1)/A3(P1)B2(P1)	1/108*2*(1-alpha)*c^2	A1(P2)B4(P2)/A1(P2)B4(P2)	1/108*3*alpha*c^2	[A1(P1) + A3(P1) + A1(P2) + A1(P2)]	[B3(P1) + B2(P1) + B4(P2) + B4(P2)]	1/1944*alpha*(1-alpha)*c^4
920	A1(P1)B3(P1)/A3(P1)B4(P1)	1/108*2*(1-alpha)*c^2	A1(P2)B4(P2)/A1(P2)B4(P2)	1/108*3*alpha*c^2	[A1(P1) + A3(P1) + A1(P2) + A1(P2)]	[B3(P1) + B4(P1) + B4(P2) + B4(P2)]	1/1944*alpha*(1-alpha)*c^4
921	A1(P1)B4(P1)/A4(P1)B2(P1)	1/108*2*(1-alpha)*c^2	A1(P2)B4(P2)/A1(P2)B4(P2)	1/108*3*alpha*c^2	[A1(P1) + A4(P1) + A1(P2) + A1(P2)]	[B4(P1) + B2(P1) + B4(P2) + B4(P2)]	1/1944*alpha*(1-alpha)*c^4
922	A1(P1)B4(P1)/A4(P1)B3(P1)	1/108*2*(1-alpha)*c^2	A1(P2)B4(P2)/A1(P2)B4(P2)	1/108*3*alpha*c^2	[A1(P1) + A4(P1) + A1(P2) + A1(P2)]	[B4(P1) + B3(P1) + B4(P2) + B4(P2)]	1/1944*alpha*(1-alpha)*c^4
923	A2(P1)B1(P1)/A1(P1)B3(P1)	1/108*2*(1-alpha)*c^2	A1(P2)B4(P2)/A1(P2)B4(P2)	1/108*3*alpha*c^2	[A2(P1) + A1(P1) + A1(P2) + A1(P2)]	[B1(P1) + B3(P1) + B4(P2) + B4(P2)]	1/1944*alpha*(1-alpha)*c^4
924	A2(P1)B1(P1)/A1(P1)B4(P1)	1/108*2*(1-alpha)*c^2	A1(P2)B4(P2)/A1(P2)B4(P2)	1/108*3*alpha*c^2	[A2(P1) + A1(P1) + A1(P2) + A1(P2)]	[B1(P1) + B4(P1) + B4(P2) + B4(P2)]	1/1944*alpha*(1-alpha)*c^4
925	A2(P1)B3(P1)/A3(P1)B1(P1)	1/108*2*(1-alpha)*c^2	A1(P2)B4(P2)/A1(P2)B4(P2)	1/108*3*alpha*c^2	[A2(P1) + A3(P1) + A1(P2) + A1(P2)]	[B3(P1) + B1(P1) + B4(P2) + B4(P2)]	1/1944*alpha*(1-alpha)*c^4
926	A2(P1)B3(P1)/A3(P1)B4(P1)	1/108*2*(1-alpha)*c^2	A1(P2)B4(P2)/A1(P2)B4(P2)	1/108*3*alpha*c^2	[A2(P1) + A3(P1) + A1(P2) + A1(P2)]	[B3(P1) + B4(P1) + B4(P2) + B4(P2)]	1/1944*alpha*(1-alpha)*c^4
927	A2(P1)B4(P1)/A4(P1)B1(P1)	1/108*2*(1-alpha)*c^2	A1(P2)B4(P2)/A1(P2)B4(P2)	1/108*3*alpha*c^2	[A2(P1) + A4(P1) + A1(P2) + A1(P2)]	[B4(P1) + B1(P1) + B4(P2) + B4(P2)]	1/1944*alpha*(1-alpha)*c^4
928	A2(P1)B4(P1)/A4(P1)B3(P1)	1/108*2*(1-alpha)*c^2	A1(P2)B4(P2)/A1(P2)B4(P2)	1/108*3*alpha*c^2	[A2(P1) + A4(P1) + A1(P2) + A1(P2)]	[B4(P1) + B3(P1) + B4(P2) + B4(P2)]	1/1944*alpha*(1-alpha)*c^4
929	A3(P1)B1(P1)/A1(P1)B2(P1)	1/108*2*(1-alpha)*c^2	A1(P2)B4(P2)/A1(P2)B4(P2)	1/108*3*alpha*c^2	[A3(P1) + A1(P1) + A1(P2) + A1(P2)]	[B1(P1) + B2(P1) + B4(P2) + B4(P2)]	1/1944*alpha*(1-alpha)*c^4
930	A3(P1)B1(P1)/A1(P1)B4(P1)	1/108*2*(1-alpha)*c^2	A1(P2)B4(P2)/A1(P2)B4(P2)	1/108*3*alpha*c^2	[A3(P1) + A1(P1) + A1(P2) + A1(P2)]	[B1(P1) + B4(P1) + B4(P2) + B4(P2)]	1/1944*alpha*(1-alpha)*c^4
931	A3(P1)B2(P1)/A2(P1)B1(P1)	1/108*2*(1-alpha)*c^2	A1(P2)B4(P2)/A1(P2)B4(P2)	1/108*3*alpha*c^2	[A3(P1) + A2(P1) + A1(P2) + A1(P2)]	[B2(P1) + B1(P1) + B4(P2) + B4(P2)]	1/1944*alpha*(1-alpha)*c^4
932	A3(P1)B2(P1)/A2(P1)B4(P1)	1/108*2*(1-alpha)*c^2	A1(P2)B4(P2)/A1(P2)B4(P2)	1/108*3*alpha*c^2	[A3(P1) + A2(P1) + A1(P2) + A1(P2)]	[B2(P1) + B4(P1) + B4(P2) + B4(P2)]	1/1944*alpha*(1-alpha)*c^4
933	A3(P1)B4(P1)/A4(P1)B1(P1)	1/108*2*(1-alpha)*c^2	A1(P2)B4(P2)/A1(P2)B4(P2)	1/108*3*alpha*c^2	[A3(P1) + A4(P1) + A1(P2) + A1(P2)]	[B4(P1) + B1(P1) + B4(P2) + B4(P2)]	1/1944*alpha*(1-alpha)*c^4
934	A3(P1)B4(P1)/A4(P1)B2(P1)	1/108*2*(1-alpha)*c^2	A1(P2)B4(P2)/A1(P2)B4(P2)	1/108*3*alpha*c^2	[A3(P1) + A4(P1) + A1(P2) + A1(P2)]	[B4(P1) + B2(P1) + B4(P2) + B4(P2)]	1/1944*alpha*(1-alpha)*c^4
935	A4(P1)B1(P1)/A1(P1)B2(P1)	1/108*2*(1-alpha)*c^2	A1(P2)B4(P2)/A1(P2)B4(P2)	1/108*3*alpha*c^2	[A4(P1) + A1(P1) + A1(P2) + A1(P2)]	[B1(P1) + B2(P1) + B4(P2) + B4(P2)]	1/1944*alpha*(1-alpha)*c^4
936	A4(P1)B1(P1)/A1(P1)B3(P1)	1/108*2*(1-alpha)*c^2	A1(P2)B4(P2)/A1(P2)B4(P2)	1/108*3*alpha*c^2	[A4(P1) + A1(P1) + A1(P2) + A1(P2)]	[B1(P1) + B3(P1) + B4(P2) + B4(P2)]	1/1944*alpha*(1-alpha)*c^4
937	A4(P1)B2(P1)/A2(P1)B1(P1)	1/108*2*(1-alpha)*c^2	A1(P2)B4(P2)/A1(P2)B4(P2)	1/108*3*alpha*c^2	[A4(P1) + A2(P1) + A1(P2) + A1(P2)]	[B2(P1) + B1(P1) + B4(P2) + B4(P2)]	1/1944*alpha*(1-alpha)*c^4
938	A4(P1)B2(P1)/A2(P1)B3(P1)	1/108*2*(1-alpha)*c^2	A1(P2)B4(P2)/A1(P2)B4(P2)	1/108*3*alpha*c^2	[A4(P1) + A2(P1) + A1(P2) + A1(P2)]	[B2(P1) + B3(P1) + B4(P2) + B4(P2)]	1/1944*alpha*(1-alpha)*c^4
939	A4(P1)B3(P1)/A3(P1)B1(P1)	1/108*2*(1-alpha)*c^2	A1(P2)B4(P2)/A1(P2)B4(P2)	1/108*3*alpha*c^2	[A4(P1) + A3(P1) + A1(P2) + A1(P2)]	[B3(P1) + B1(P1) + B4(P2) + B4(P2)]	1/1944*alpha*(1-alpha)*c^4
940	A4(P1)B3(P1)/A3(P1)B2(P1)	1/108*2*(1-alpha)*c^2	A1(P2)B4(P2)/A1(P2)B4(P2)	1/108*3*alpha*c^2	[A4(P1) + A3(P1) + A1(P2) + A1(P2)]	[B3(P1) + B2(P1) + B4(P2) + B4(P2)]	1/1944*alpha*(1-alpha)*c^4
941	A1(P1)B2(P1)/A3(P1)B4(P1)	1/108*2*(1-alpha)*c^2	A1(P2)B4(P2)/A1(P2)B4(P2)	1/108*3*alpha*c^2	[A1(P1) + A3(P1) + A1(P2) + A1(P2)]	[B2(P1) + B4(P1) + B4(P2) + B4(P2)]	1/1944*alpha*(1-alpha)*c^4
942	A1(P1)B2(P1)/A4(P1)B3(P1)	1/108*2*(1-alpha)*c^2	A1(P2)B4(P2)/A1(P2)B4(P2)	1/108*3*alpha*c^2	[A1(P1) + A4(P1) + A1(P2) + A1(P2)]	[B2(P1) + B3(P1) + B4(P2) + B4(P2)]	1/1944*alpha*(1-alpha)*c^4
943	A1(P1)B3(P1)/A2(P1)B4(P1)	1/108*2*(1-alpha)*c^2	A1(P2)B4(P2)/A1(P2)B4(P2)	1/108*3*alpha*c^2	[A1(P1) + A2(P1) + A1(P2) + A1(P2)]	[B3(P1) + B4(P1) + B4(P2) + B4(P2)]	1/1944*alpha*(1-alpha)*c^4
944	A1(P1)B3(P1)/A4(P1)B2(P1)	1/108*2*(1-alpha)*c^2	A1(P2)B4(P2)/A1(P2)B4(P2)	1/108*3*alpha*c^2	[A1(P1) + A4(P1) + A1(P2) + A1(P2)]	[B3(P1) + B2(P1) + B4(P2) + B4(P2)]	1/1944*alpha*(1-alpha)*c^4
945	A1(P1)B4(P1)/A2(P1)B3(P1)	1/108*2*(1-alpha)*c^2	A1(P2)B4(P2)/A1(P2)B4(P2)	1/108*3*alpha*c^2	[A1(P1) + A2(P1) + A1(P2) + A1(P2)]	[B4(P1) + B3(P1) + B4(P2) + B4(P2)]	1/1944*alpha*(1-alpha)*c^4
946	A1(P1)B4(P1)/A3(P1)B2(P1)	1/108*2*(1-alpha)*c^2	A1(P2)B4(P2)/A1(P2)B4(P2)	1/108*3*alpha*c^2	[A1(P1) + A3(P1) + A1(P2) + A1(P2)]	[B4(P1) + B2(P1) + B4(P2) + B4(P2)]	1/1944*alpha*(1-alpha)*c^4
947	A2(P1)B1(P1)/A3(P1)B4(P1)	1/108*2*(1-alpha)*c^2	A1(P2)B4(P2)/A1(P2)B4(P2)	1/108*3*alpha*c^2	[A2(P1) + A3(P1) + A1(P2) + A1(P2)]	[B1(P1) + B4(P1) + B4(P2) + B4(P2)]	1/1944*alpha*(1-alpha)*c^4
948	A2(P1)B1(P1)/A4(P1)B3(P1)	1/108*2*(1-alpha)*c^2	A1(P2)B4(P2)/A1(P2)B4(P2)	1/108*3*alpha*c^2	[A2(P1) + A4(P1) + A1(P2) + A1(P2)]	[B1(P1) + B3(P1) + B4(P2) + B4(P2)]	1/1944*alpha*(1-alpha)*c^4
949	A3(P1)B1(P1)/A2(P1)B4(P1)	1/108*2*(1-alpha)*c^2	A1(P2)B4(P2)/A1(P2)B4(P2)	1/108*3*alpha*c^2	[A3(P1) + A2(P1) + A1(P2) + A1(P2)]	[B1(P1) + B4(P1) + B4(P2) + B4(P2)]	1/1944*alpha*(1-alpha)*c^4
950	A3(P1)B1(P1)/A4(P1)B2(P1)	1/108*2*(1-alpha)*c^2	A1(P2)B4(P2)/A1(P2)B4(P2)	1/108*3*alpha*c^2	[A3(P1) + A4(P1) + A1(P2) + A1(P2)]	[B1(P1) + B2(P1) + B4(P2) + B4(P2)]	1/1944*alpha*(1-alpha)*c^4
951	A4(P1)B1(P1)/A2(P1)B3(P1)	1/108*2*(1-alpha)*c^2	A1(P2)B4(P2)/A1(P2)B4(P2)	1/108*3*alpha*c^2	[A4(P1) + A2(P1) + A1(P2) + A1(P2)]	[B1(P1) + B3(P1) + B4(P2) + B4(P2)]	1/1944*alpha*(1-alpha)*c^4
952	A4(P1)B1(P1)/A3(P1)B2(P1)	1/108*2*(1-alpha)*c^2	A1(P2)B4(P2)/A1(P2)B4(P2)	1/108*3*alpha*c^2	[A4(P1) + A3(P1) + A1(P2) + A1(P2)]	[B1(P1) + B2(P1) + B4(P2) + B4(P2)]	1/1944*alpha*(1-alpha)*c^4
953	A1(P1)B1(P1)/A1(P1)B1(P1)	1/108*27*alpha*(1-c)^2	A2(P2)B1(P2)/A2(P2)B1(P2)	1/108*3*alpha*c^2	[A1(P1) + A1(P1) + A2(P2) + A2(P2)]	[B1(P1) + B1(P1) + B1(P2) + B1(P2)]	1/144*alpha^2*c^2*(1-c)^2
954	A2(P1)B2(P1)/A2(P1)B2(P1)	1/108*27*alpha*(1-c)^2	A2(P2)B1(P2)/A2(P2)B1(P2)	1/108*3*alpha*c^2	[A2(P1) + A2(P1) + A2(P2) + A2(P2)]	[B2(P1) + B2(P1) + B1(P2) + B1(P2)]	1/144*alpha^2*c^2*(1-c)^2
955	A3(P1)B3(P1)/A3(P1)B3(P1)	1/108*27*alpha*(1-c)^2	A2(P2)B1(P2)/A2(P2)B1(P2)	1/108*3*alpha*c^2	[A3(P1) + A3(P1) + A2(P2) + A2(P2)]	[B3(P1) + B3(P1) + B1(P2) + B1(P2)]	1/144*alpha^2*c^2*(1-c)^2
956	A4(P1)B4(P1)/A4(P1)B4(P1)	1/108*27*alpha*(1-c)^2	A2(P2)B1(P2)/A2(P2)B1(P2)	1/108*3*alpha*c^2	[A4(P1) + A4(P1) + A2(P2) + A2(P2)]	[B4(P1) + B4(P1) + B1(P2) + B1(P2)]	1/144*alpha^2*c^2*(1-c)^2
957	A1(P1)B2(P1)/A1(P1)B2(P1)	1/108*3*alpha*c^2	A2(P2)B1(P2)/A2(P2)B1(P2)	1/108*3*alpha*c^2	[A1(P1) + A1(P1) + A2(P2) + A2(P2)]	[B2(P1) + B2(P1) + B1(P2) + B1(P2)]	1/1296*alpha^2*c^4
958	A1(P1)B3(P1)/A1(P1)B3(P1)	1/108*3*alpha*c^2	A2(P2)B1(P2)/A2(P2)B1(P2)	1/108*3*alpha*c^2	[A1(P1) + A1(P1) + A2(P2) + A2(P2)]	[B3(P1) + B3(P1) + B1(P2) + B1(P2)]	1/1296*alpha^2*c^4
959	A1(P1)B4(P1)/A1(P1)B4(P1)	1/108*3*alpha*c^2	A2(P2)B1(P2)/A2(P2)B1(P2)	1/108*3*alpha*c^2	[A1(P1) + A1(P1) + A2(P2) + A2(P2)]	[B4(P1) + B4(P1) + B1(P2) + B1(P2)]	1/1296*alpha^2*c^4
960	A2(P1)B1(P1)/A2(P1)B1(P1)	1/108*3*alpha*c^2	A2(P2)B1(P2)/A2(P2)B1(P2)	1/108*3*alpha*c^2	[A2(P1) + A2(P1) + A2(P2) + A2(P2)]	[B1(P1) + B1(P1) + B1(P2) + B1(P2)]	1/1296*alpha^2*c^4
961	A2(P1)B3(P1)/A2(P1)B3(P1)	1/108*3*alpha*c^2	A2(P2)B1(P2)/A2(P2)B1(P2)	1/108*3*alpha*c^2	[A2(P1) + A2(P1) + A2(P2) + A2(P2)]	[B3(P1) + B3(P1) + B1(P2) + B1(P2)]	1/1296*alpha^2*c^4
962	A2(P1)B4(P1)/A2(P1)B4(P1)	1/108*3*alpha*c^2	A2(P2)B1(P2)/A2(P2)B1(P2)	1/108*3*alpha*c^2	[A2(P1) + A2(P1) + A2(P2) + A2(P2)]	[B4(P1) + B4(P1) + B1(P2) + B1(P2)]	1/1296*alpha^2*c^4
963	A3(P1)B1(P1)/A3(P1)B1(P1)	1/108*3*alpha*c^2	A2(P2)B1(P2)/A2(P2)B1(P2)	1/108*3*alpha*c^2	[A3(P1) + A3(P1) + A2(P2) + A2(P2)]	[B1(P1) + B1(P1) + B1(P2) + B1(P2)]	1/1296*alpha^2*c^4
964	A3(P1)B2(P1)/A3(P1)B2(P1)	1/108*3*alpha*c^2	A2(P2)B1(P2)/A2(P2)B1(P2)	1/108*3*alpha*c^2	[A3(P1) + A3(P1) + A2(P2) + A2(P2)]	[B2(P1) + B2(P1) + B1(P2) + B1(P2)]	1/1296*alpha^2*c^4
965	A3(P1)B4(P1)/A3(P1)B4(P1)	1/108*3*alpha*c^2	A2(P2)B1(P2)/A2(P2)B1(P2)	1/108*3*alpha*c^2	[A3(P1) + A3(P1) + A2(P2) + A2(P2)]	[B4(P1) + B4(P1) + B1(P2) + B1(P2)]	1/1296*alpha^2*c^4
966	A4(P1)B1(P1)/A4(P1)B1(P1)	1/108*3*alpha*c^2	A2(P2)B1(P2)/A2(P2)B1(P2)	1/108*3*alpha*c^2	[A4(P1) + A4(P1) + A2(P2) + A2(P2)]	[B1(P1) + B1(P1) + B1(P2) + B1(P2)]	1/1296*alpha^2*c^4
967	A4(P1)B2(P1)/A4(P1)B2(P1)	1/108*3*alpha*c^2	A2(P2)B1(P2)/A2(P2)B1(P2)	1/108*3*alpha*c^2	[A4(P1) + A4(P1) + A2(P2) + A2(P2)]	[B2(P1) + B2(P1) + B1(P2) + B1(P2)]	1/1296*alpha^2*c^4
968	A4(P1)B3(P1)/A4(P1)B3(P1)	1/108*3*alpha*c^2	A2(P2)B1(P2)/A2(P2)B1(P2)	1/108*3*alpha*c^2	[A4(P1) + A4(P1) + A2(P2) + A2(P2)]	[B3(P1) + B3(P1) + B1(P2) + B1(P2)]	1/1296*alpha^2*c^4
969	A1(P1)B1(P1)/A1(P1)B2(P1)	1/108*18*alpha*c*(1-c)	A2(P2)B1(P2)/A2(P2)B1(P2)	1/108*3*alpha*c^2	[A1(P1) + A1(P1) + A2(P2) + A2(P2)]	[B1(P1) + B2(P1) + B1(P2) + B1(P2)]	1/216*alpha^2*c^3*(1-c)
970	A1(P1)B1(P1)/A1(P1)B3(P1)	1/108*18*alpha*c*(1-c)	A2(P2)B1(P2)/A2(P2)B1(P2)	1/108*3*alpha*c^2	[A1(P1) + A1(P1) + A2(P2) + A2(P2)]	[B1(P1) + B3(P1) + B1(P2) + B1(P2)]	1/216*alpha^2*c^3*(1-c)
971	A1(P1)B1(P1)/A1(P1)B4(P1)	1/108*18*alpha*c*(1-c)	A2(P2)B1(P2)/A2(P2)B1(P2)	1/108*3*alpha*c^2	[A1(P1) + A1(P1) + A2(P2) + A2(P2)]	[B1(P1) + B4(P1) + B1(P2) + B1(P2)]	1/216*alpha^2*c^3*(1-c)
972	A2(P1)B2(P1)/A2(P1)B1(P1)	1/108*18*alpha*c*(1-c)	A2(P2)B1(P2)/A2(P2)B1(P2)	1/108*3*alpha*c^2	[A2(P1) + A2(P1) + A2(P2) + A2(P2)]	[B2(P1) + B1(P1) + B1(P2) + B1(P2)]	1/216*alpha^2*c^3*(1-c)
973	A2(P1)B2(P1)/A2(P1)B3(P1)	1/108*18*alpha*c*(1-c)	A2(P2)B1(P2)/A2(P2)B1(P2)	1/108*3*alpha*c^2	[A2(P1) + A2(P1) + A2(P2) + A2(P2)]	[B2(P1) + B3(P1) + B1(P2) + B1(P2)]	1/216*alpha^2*c^3*(1-c)
974	A2(P1)B2(P1)/A2(P1)B4(P1)	1/108*18*alpha*c*(1-c)	A2(P2)B1(P2)/A2(P2)B1(P2)	1/108*3*alpha*c^2	[A2(P1) + A2(P1) + A2(P2) + A2(P2)]	[B2(P1) + B4(P1) + B1(P2) + B1(P2)]	1/216*alpha^2*c^3*(1-c)
975	A3(P1)B3(P1)/A3(P1)B1(P1)	1/108*18*alpha*c*(1-c)	A2(P2)B1(P2)/A2(P2)B1(P2)	1/108*3*alpha*c^2	[A3(P1) + A3(P1) + A2(P2) + A2(P2)]	[B3(P1) + B1(P1) + B1(P2) + B1(P2)]	1/216*alpha^2*c^3*(1-c)
976	A3(P1)B3(P1)/A3(P1)B2(P1)	1/108*18*alpha*c*(1-c)	A2(P2)B1(P2)/A2(P2)B1(P2)	1/108*3*alpha*c^2	[A3(P1) + A3(P1) + A2(P2) + A2(P2)]	[B3(P1) + B2(P1) + B1(P2) + B1(P2)]	1/216*alpha^2*c^3*(1-c)
977	A3(P1)B3(P1)/A3(P1)B4(P1)	1/108*18*alpha*c*(1-c)	A2(P2)B1(P2)/A2(P2)B1(P2)	1/108*3*alpha*c^2	[A3(P1) + A3(P1) + A2(P2) + A2(P2)]	[B3(P1) + B4(P1) + B1(P2) + B1(P2)]	1/216*alpha^2*c^3*(1-c)
978	A4(P1)B4(P1)/A4(P1)B1(P1)	1/108*18*alpha*c*(1-c)	A2(P2)B1(P2)/A2(P2)B1(P2)	1/108*3*alpha*c^2	[A4(P1) + A4(P1) + A2(P2) + A2(P2)]	[B4(P1) + B1(P1) + B1(P2) + B1(P2)]	1/216*alpha^2*c^3*(1-c)
979	A4(P1)B4(P1)/A4(P1)B2(P1)	1/108*18*alpha*c*(1-c)	A2(P2)B1(P2)/A2(P2)B1(P2)	1/108*3*alpha*c^2	[A4(P1) + A4(P1) + A2(P2) + A2(P2)]	[B4(P1) + B2(P1) + B1(P2) + B1(P2)]	1/216*alpha^2*c^3*(1-c)
980	A4(P1)B4(P1)/A4(P1)B3(P1)	1/108*18*alpha*c*(1-c)	A2(P2)B1(P2)/A2(P2)B1(P2)	1/108*3*alpha*c^2	[A4(P1) + A4(P1) + A2(P2) + A2(P2)]	[B4(P1) + B3(P1) + B1(P2) + B1(P2)]	1/216*alpha^2*c^3*(1-c)
981	A1(P1)B2(P1)/A1(P1)B3(P1)	1/108*6*alpha*c^2	A2(P2)B1(P2)/A2(P2)B1(P2)	1/108*3*alpha*c^2	[A1(P1) + A1(P1) + A2(P2) + A2(P2)]	[B2(P1) + B3(P1) + B1(P2) + B1(P2)]	1/648*alpha^2*c^4
982	A1(P1)B2(P1)/A1(P1)B4(P1)	1/108*6*alpha*c^2	A2(P2)B1(P2)/A2(P2)B1(P2)	1/108*3*alpha*c^2	[A1(P1) + A1(P1) + A2(P2) + A2(P2)]	[B2(P1) + B4(P1) + B1(P2) + B1(P2)]	1/648*alpha^2*c^4
983	A1(P1)B3(P1)/A1(P1)B4(P1)	1/108*6*alpha*c^2	A2(P2)B1(P2)/A2(P2)B1(P2)	1/108*3*alpha*c^2	[A1(P1) + A1(P1) + A2(P2) + A2(P2)]	[B3(P1) + B4(P1) + B1(P2) + B1(P2)]	1/648*alpha^2*c^4
984	A2(P1)B1(P1)/A2(P1)B3(P1)	1/108*6*alpha*c^2	A2(P2)B1(P2)/A2(P2)B1(P2)	1/108*3*alpha*c^2	[A2(P1) + A2(P1) + A2(P2) + A2(P2)]	[B1(P1) + B3(P1) + B1(P2) + B1(P2)]	1/648*alpha^2*c^4
985	A2(P1)B1(P1)/A2(P1)B4(P1)	1/108*6*alpha*c^2	A2(P2)B1(P2)/A2(P2)B1(P2)	1/108*3*alpha*c^2	[A2(P1) + A2(P1) + A2(P2) + A2(P2)]	[B1(P1) + B4(P1) + B1(P2) + B1(P2)]	1/648*alpha^2*c^4
986	A2(P1)B3(P1)/A2(P1)B4(P1)	1/108*6*alpha*c^2	A2(P2)B1(P2)/A2(P2)B1(P2)	1/108*3*alpha*c^2	[A2(P1) + A2(P1) + A2(P2) + A2(P2)]	[B3(P1) + B4(P1) + B1(P2) + B1(P2)]	1/648*alpha^2*c^4
987	A3(P1)B1(P1)/A3(P1)B2(P1)	1/108*6*alpha*c^2	A2(P2)B1(P2)/A2(P2)B1(P2)	1/108*3*alpha*c^2	[A3(P1) + A3(P1) + A2(P2) + A2(P2)]	[B1(P1) + B2(P1) + B1(P2) + B1(P2)]	1/648*alpha^2*c^4
988	A3(P1)B1(P1)/A3(P1)B4(P1)	1/108*6*alpha*c^2	A2(P2)B1(P2)/A2(P2)B1(P2)	1/108*3*alpha*c^2	[A3(P1) + A3(P1) + A2(P2) + A2(P2)]	[B1(P1) + B4(P1) + B1(P2) + B1(P2)]	1/648*alpha^2*c^4
989	A3(P1)B2(P1)/A3(P1)B4(P1)	1/108*6*alpha*c^2	A2(P2)B1(P2)/A2(P2)B1(P2)	1/108*3*alpha*c^2	[A3(P1) + A3(P1) + A2(P2) + A2(P2)]	[B2(P1) + B4(P1) + B1(P2) + B1(P2)]	1/648*alpha^2*c^4
990	A4(P1)B1(P1)/A4(P1)B2(P1)	1/108*6*alpha*c^2	A2(P2)B1(P2)/A2(P2)B1(P2)	1/108*3*alpha*c^2	[A4(P1) + A4(P1) + A2(P2) + A2(P2)]	[B1(P1) + B2(P1) + B1(P2) + B1(P2)]	1/648*alpha^2*c^4
991	A4(P1)B1(P1)/A4(P1)B3(P1)	1/108*6*alpha*c^2	A2(P2)B1(P2)/A2(P2)B1(P2)	1/108*3*alpha*c^2	[A4(P1) + A4(P1) + A2(P2) + A2(P2)]	[B1(P1) + B3(P1) + B1(P2) + B1(P2)]	1/648*alpha^2*c^4
992	A4(P1)B2(P1)/A4(P1)B3(P1)	1/108*6*alpha*c^2	A2(P2)B1(P2)/A2(P2)B1(P2)	1/108*3*alpha*c^2	[A4(P1) + A4(P1) + A2(P2) + A2(P2)]	[B2(P1) + B3(P1) + B1(P2) + B1(P2)]	1/648*alpha^2*c^4
993	A1(P1)B1(P1)/A2(P1)B1(P1)	1/108*6*(1-alpha)*c*(1-c)	A2(P2)B1(P2)/A2(P2)B1(P2)	1/108*3*alpha*c^2	[A1(P1) + A2(P1) + A2(P2) + A2(P2)]	[B1(P1) + B1(P1) + B1(P2) + B1(P2)]	1/648*alpha*(1-alpha)*c^3*(1-c)
994	A1(P1)B1(P1)/A3(P1)B1(P1)	1/108*6*(1-alpha)*c*(1-c)	A2(P2)B1(P2)/A2(P2)B1(P2)	1/108*3*alpha*c^2	[A1(P1) + A3(P1) + A2(P2) + A2(P2)]	[B1(P1) + B1(P1) + B1(P2) + B1(P2)]	1/648*alpha*(1-alpha)*c^3*(1-c)
995	A1(P1)B1(P1)/A4(P1)B1(P1)	1/108*6*(1-alpha)*c*(1-c)	A2(P2)B1(P2)/A2(P2)B1(P2)	1/108*3*alpha*c^2	[A1(P1) + A4(P1) + A2(P2) + A2(P2)]	[B1(P1) + B1(P1) + B1(P2) + B1(P2)]	1/648*alpha*(1-alpha)*c^3*(1-c)
996	A2(P1)B2(P1)/A1(P1)B2(P1)	1/108*6*(1-alpha)*c*(1-c)	A2(P2)B1(P2)/A2(P2)B1(P2)	1/108*3*alpha*c^2	[A2(P1) + A1(P1) + A2(P2) + A2(P2)]	[B2(P1) + B2(P1) + B1(P2) + B1(P2)]	1/648*alpha*(1-alpha)*c^3*(1-c)
997	A2(P1)B2(P1)/A3(P1)B2(P1)	1/108*6*(1-alpha)*c*(1-c)	A2(P2)B1(P2)/A2(P2)B1(P2)	1/108*3*alpha*c^2	[A2(P1) + A3(P1) + A2(P2) + A2(P2)]	[B2(P1) + B2(P1) + B1(P2) + B1(P2)]	1/648*alpha*(1-alpha)*c^3*(1-c)
998	A2(P1)B2(P1)/A4(P1)B2(P1)	1/108*6*(1-alpha)*c*(1-c)	A2(P2)B1(P2)/A2(P2)B1(P2)	1/108*3*alpha*c^2	[A2(P1) + A4(P1) + A2(P2) + A2(P2)]	[B2(P1) + B2(P1) + B1(P2) + B1(P2)]	1/648*alpha*(1-alpha)*c^3*(1-c)
999	A3(P1)B3(P1)/A1(P1)B3(P1)	1/108*6*(1-alpha)*c*(1-c)	A2(P2)B1(P2)/A2(P2)B1(P2)	1/108*3*alpha*c^2	[A3(P1) + A1(P1) + A2(P2) + A2(P2)]	[B3(P1) + B3(P1) + B1(P2) + B1(P2)]	1/648*alpha*(1-alpha)*c^3*(1-c)
1000	A3(P1)B3(P1)/A2(P1)B3(P1)	1/108*6*(1-alpha)*c*(1-c)	A2(P2)B1(P2)/A2(P2)B1(P2)	1/108*3*alpha*c^2	[A3(P1) + A2(P1) + A2(P2) + A2(P2)]	[B3(P1) + B3(P1) + B1(P2) + B1(P2)]	1/648*alpha*(1-alpha)*c^3*(1-c)
1001	A3(P1)B3(P1)/A4(P1)B3(P1)	1/108*6*(1-alpha)*c*(1-c)	A2(P2)B1(P2)/A2(P2)B1(P2)	1/108*3*alpha*c^2	[A3(P1) + A4(P1) + A2(P2) + A2(P2)]	[B3(P1) + B3(P1) + B1(P2) + B1(P2)]	1/648*alpha*(1-alpha)*c^3*(1-c)
1002	A4(P1)B4(P1)/A1(P1)B4(P1)	1/108*6*(1-alpha)*c*(1-c)	A2(P2)B1(P2)/A2(P2)B1(P2)	1/108*3*alpha*c^2	[A4(P1) + A1(P1) + A2(P2) + A2(P2)]	[B4(P1) + B4(P1) + B1(P2) + B1(P2)]	1/648*alpha*(1-alpha)*c^3*(1-c)
1003	A4(P1)B4(P1)/A2(P1)B4(P1)	1/108*6*(1-alpha)*c*(1-c)	A2(P2)B1(P2)/A2(P2)B1(P2)	1/108*3*alpha*c^2	[A4(P1) + A2(P1) + A2(P2) + A2(P2)]	[B4(P1) + B4(P1) + B1(P2) + B1(P2)]	1/648*alpha*(1-alpha)*c^3*(1-c)
1004	A4(P1)B4(P1)/A3(P1)B4(P1)	1/108*6*(1-alpha)*c*(1-c)	A2(P2)B1(P2)/A2(P2)B1(P2)	1/108*3*alpha*c^2	[A4(P1) + A3(P1) + A2(P2) + A2(P2)]	[B4(P1) + B4(P1) + B1(P2) + B1(P2)]	1/648*alpha*(1-alpha)*c^3*(1-c)
1005	A2(P1)B1(P1)/A3(P1)B1(P1)	1/108*2*(1-alpha)*c^2	A2(P2)B1(P2)/A2(P2)B1(P2)	1/108*3*alpha*c^2	[A2(P1) + A3(P1) + A2(P2) + A2(P2)]	[B1(P1) + B1(P1) + B1(P2) + B1(P2)]	1/1944*alpha*(1-alpha)*c^4
1006	A2(P1)B1(P1)/A4(P1)B1(P1)	1/108*2*(1-alpha)*c^2	A2(P2)B1(P2)/A2(P2)B1(P2)	1/108*3*alpha*c^2	[A2(P1) + A4(P1) + A2(P2) + A2(P2)]	[B1(P1) + B1(P1) + B1(P2) + B1(P2)]	1/1944*alpha*(1-alpha)*c^4
1007	A3(P1)B1(P1)/A4(P1)B1(P1)	1/108*2*(1-alpha)*c^2	A2(P2)B1(P2)/A2(P2)B1(P2)	1/108*3*alpha*c^2	[A3(P1) + A4(P1) + A2(P2) + A2(P2)]	[B1(P1) + B1(P1) + B1(P2) + B1(P2)]	1/1944*alpha*(1-alpha)*c^4
1008	A1(P1)B2(P1)/A3(P1)B2(P1)	1/108*2*(1-alpha)*c^2	A2(P2)B1(P2)/A2(P2)B1(P2)	1/108*3*alpha*c^2	[A1(P1) + A3(P1) + A2(P2) + A2(P2)]	[B2(P1) + B2(P1) + B1(P2) + B1(P2)]	1/1944*alpha*(1-alpha)*c^4
1009	A1(P1)B2(P1)/A4(P1)B2(P1)	1/108*2*(1-alpha)*c^2	A2(P2)B1(P2)/A2(P2)B1(P2)	1/108*3*alpha*c^2	[A1(P1) + A4(P1) + A2(P2) + A2(P2)]	[B2(P1) + B2(P1) + B1(P2) + B1(P2)]	1/1944*alpha*(1-alpha)*c^4
1010	A3(P1)B2(P1)/A4(P1)B2(P1)	1/108*2*(1-alpha)*c^2	A2(P2)B1(P2)/A2(P2)B1(P2)	1/108*3*alpha*c^2	[A3(P1) + A4(P1) + A2(P2) + A2(P2)]	[B2(P1) + B2(P1) + B1(P2) + B1(P2)]	1/1944*alpha*(1-alpha)*c^4
1011	A1(P1)B3(P1)/A2(P1)B3(P1)	1/108*2*(1-alpha)*c^2	A2(P2)B1(P2)/A2(P2)B1(P2)	1/108*3*alpha*c^2	[A1(P1) + A2(P1) + A2(P2) + A2(P2)]	[B3(P1) + B3(P1) + B1(P2) + B1(P2)]	1/1944*alpha*(1-alpha)*c^4
1012	A1(P1)B3(P1)/A4(P1)B3(P1)	1/108*2*(1-alpha)*c^2	A2(P2)B1(P2)/A2(P2)B1(P2)	1/108*3*alpha*c^2	[A1(P1) + A4(P1) + A2(P2) + A2(P2)]	[B3(P1) + B3(P1) + B1(P2) + B1(P2)]	1/1944*alpha*(1-alpha)*c^4
1013	A2(P1)B3(P1)/A4(P1)B3(P1)	1/108*2*(1-alpha)*c^2	A2(P2)B1(P2)/A2(P2)B1(P2)	1/108*3*alpha*c^2	[A2(P1) + A4(P1) + A2(P2) + A2(P2)]	[B3(P1) + B3(P1) + B1(P2) + B1(P2)]	1/1944*alpha*(1-alpha)*c^4
1014	A1(P1)B4(P1)/A2(P1)B4(P1)	1/108*2*(1-alpha)*c^2	A2(P2)B1(P2)/A2(P2)B1(P2)	1/108*3*alpha*c^2	[A1(P1) + A2(P1) + A2(P2) + A2(P2)]	[B4(P1) + B4(P1) + B1(P2) + B1(P2)]	1/1944*alpha*(1-alpha)*c^4
1015	A1(P1)B4(P1)/A3(P1)B4(P1)	1/108*2*(1-alpha)*c^2	A2(P2)B1(P2)/A2(P2)B1(P2)	1/108*3*alpha*c^2	[A1(P1) + A3(P1) + A2(P2) + A2(P2)]	[B4(P1) + B4(P1) + B1(P2) + B1(P2)]	1/1944*alpha*(1-alpha)*c^4
1016	A2(P1)B4(P1)/A3(P1)B4(P1)	1/108*2*(1-alpha)*c^2	A2(P2)B1(P2)/A2(P2)B1(P2)	1/108*3*alpha*c^2	[A2(P1) + A3(P1) + A2(P2) + A2(P2)]	[B4(P1) + B4(P1) + B1(P2) + B1(P2)]	1/1944*alpha*(1-alpha)*c^4
1017	A1(P1)B1(P1)/A2(P1)B2(P1)	1/108*18*(1-alpha)*(1-c)^2	A2(P2)B1(P2)/A2(P2)B1(P2)	1/108*3*alpha*c^2	[A1(P1) + A2(P1) + A2(P2) + A2(P2)]	[B1(P1) + B2(P1) + B1(P2) + B1(P2)]	1/216*alpha*(1-alpha)*c^2*(1-c)^2
1018	A1(P1)B1(P1)/A3(P1)B3(P1)	1/108*18*(1-alpha)*(1-c)^2	A2(P2)B1(P2)/A2(P2)B1(P2)	1/108*3*alpha*c^2	[A1(P1) + A3(P1) + A2(P2) + A2(P2)]	[B1(P1) + B3(P1) + B1(P2) + B1(P2)]	1/216*alpha*(1-alpha)*c^2*(1-c)^2
1019	A1(P1)B1(P1)/A4(P1)B4(P1)	1/108*18*(1-alpha)*(1-c)^2	A2(P2)B1(P2)/A2(P2)B1(P2)	1/108*3*alpha*c^2	[A1(P1) + A4(P1) + A2(P2) + A2(P2)]	[B1(P1) + B4(P1) + B1(P2) + B1(P2)]	1/216*alpha*(1-alpha)*c^2*(1-c)^2
1020	A2(P1)B2(P1)/A3(P1)B3(P1)	1/108*18*(1-alpha)*(1-c)^2	A2(P2)B1(P2)/A2(P2)B1(P2)	1/108*3*alpha*c^2	[A2(P1) + A3(P1) + A2(P2) + A2(P2)]	[B2(P1) + B3(P1) + B1(P2) + B1(P2)]	1/216*alpha*(1-alpha)*c^2*(1-c)^2
1021	A2(P1)B2(P1)/A4(P1)B4(P1)	1/108*18*(1-alpha)*(1-c)^2	A2(P2)B1(P2)/A2(P2)B1(P2)	1/108*3*alpha*c^2	[A2(P1) + A4(P1) + A2(P2) + A2(P2)]	[B2(P1) + B4(P1) + B1(P2) + B1(P2)]	1/216*alpha*(1-alpha)*c^2*(1-c)^2
1022	A3(P1)B3(P1)/A4(P1)B4(P1)	1/108*18*(1-alpha)*(1-c)^2	A2(P2)B1(P2)/A2(P2)B1(P2)	1/108*3*alpha*c^2	[A3(P1) + A4(P1) + A2(P2) + A2(P2)]	[B3(P1) + B4(P1) + B1(P2) + B1(P2)]	1/216*alpha*(1-alpha)*c^2*(1-c)^2
1023	A1(P1)B1(P1)/A2(P1)B3(P1)	1/108*6*(1-alpha)*c*(1-c)	A2(P2)B1(P2)/A2(P2)B1(P2)	1/108*3*alpha*c^2	[A1(P1) + A2(P1) + A2(P2) + A2(P2)]	[B1(P1) + B3(P1) + B1(P2) + B1(P2)]	1/648*alpha*(1-alpha)*c^3*(1-c)
1024	A1(P1)B1(P1)/A2(P1)B4(P1)	1/108*6*(1-alpha)*c*(1-c)	A2(P2)B1(P2)/A2(P2)B1(P2)	1/108*3*alpha*c^2	[A1(P1) + A2(P1) + A2(P2) + A2(P2)]	[B1(P1) + B4(P1) + B1(P2) + B1(P2)]	1/648*alpha*(1-alpha)*c^3*(1-c)
1025	A1(P1)B1(P1)/A3(P1)B2(P1)	1/108*6*(1-alpha)*c*(1-c)	A2(P2)B1(P2)/A2(P2)B1(P2)	1/108*3*alpha*c^2	[A1(P1) + A3(P1) + A2(P2) + A2(P2)]	[B1(P1) + B2(P1) + B1(P2) + B1(P2)]	1/648*alpha*(1-alpha)*c^3*(1-c)
1026	A1(P1)B1(P1)/A3(P1)B4(P1)	1/108*6*(1-alpha)*c*(1-c)	A2(P2)B1(P2)/A2(P2)B1(P2)	1/108*3*alpha*c^2	[A1(P1) + A3(P1) + A2(P2) + A2(P2)]	[B1(P1) + B4(P1) + B1(P2) + B1(P2)]	1/648*alpha*(1-alpha)*c^3*(1-c)
1027	A1(P1)B1(P1)/A4(P1)B2(P1)	1/108*6*(1-alpha)*c*(1-c)	A2(P2)B1(P2)/A2(P2)B1(P2)	1/108*3*alpha*c^2	[A1(P1) + A4(P1) + A2(P2) + A2(P2)]	[B1(P1) + B2(P1) + B1(P2) + B1(P2)]	1/648*alpha*(1-alpha)*c^3*(1-c)
1028	A1(P1)B1(P1)/A4(P1)B3(P1)	1/108*6*(1-alpha)*c*(1-c)	A2(P2)B1(P2)/A2(P2)B1(P2)	1/108*3*alpha*c^2	[A1(P1) + A4(P1) + A2(P2) + A2(P2)]	[B1(P1) + B3(P1) + B1(P2) + B1(P2)]	1/648*alpha*(1-alpha)*c^3*(1-c)
1029	A2(P1)B2(P1)/A1(P1)B3(P1)	1/108*6*(1-alpha)*c*(1-c)	A2(P2)B1(P2)/A2(P2)B1(P2)	1/108*3*alpha*c^2	[A2(P1) + A1(P1) + A2(P2) + A2(P2)]	[B2(P1) + B3(P1) + B1(P2) + B1(P2)]	1/648*alpha*(1-alpha)*c^3*(1-c)
1030	A2(P1)B2(P1)/A1(P1)B4(P1)	1/108*6*(1-alpha)*c*(1-c)	A2(P2)B1(P2)/A2(P2)B1(P2)	1/108*3*alpha*c^2	[A2(P1) + A1(P1) + A2(P2) + A2(P2)]	[B2(P1) + B4(P1) + B1(P2) + B1(P2)]	1/648*alpha*(1-alpha)*c^3*(1-c)
1031	A2(P1)B2(P1)/A3(P1)B1(P1)	1/108*6*(1-alpha)*c*(1-c)	A2(P2)B1(P2)/A2(P2)B1(P2)	1/108*3*alpha*c^2	[A2(P1) + A3(P1) + A2(P2) + A2(P2)]	[B2(P1) + B1(P1) + B1(P2) + B1(P2)]	1/648*alpha*(1-alpha)*c^3*(1-c)
1032	A2(P1)B2(P1)/A3(P1)B4(P1)	1/108*6*(1-alpha)*c*(1-c)	A2(P2)B1(P2)/A2(P2)B1(P2)	1/108*3*alpha*c^2	[A2(P1) + A3(P1) + A2(P2) + A2(P2)]	[B2(P1) + B4(P1) + B1(P2) + B1(P2)]	1/648*alpha*(1-alpha)*c^3*(1-c)
1033	A2(P1)B2(P1)/A4(P1)B1(P1)	1/108*6*(1-alpha)*c*(1-c)	A2(P2)B1(P2)/A2(P2)B1(P2)	1/108*3*alpha*c^2	[A2(P1) + A4(P1) + A2(P2) + A2(P2)]	[B2(P1) + B1(P1) + B1(P2) + B1(P2)]	1/648*alpha*(1-alpha)*c^3*(1-c)
1034	A2(P1)B2(P1)/A4(P1)B3(P1)	1/108*6*(1-alpha)*c*(1-c)	A2(P2)B1(P2)/A2(P2)B1(P2)	1/108*3*alpha*c^2	[A2(P1) + A4(P1) + A2(P2) + A2(P2)]	[B2(P1) + B3(P1) + B1(P2) + B1(P2)]	1/648*alpha*(1-alpha)*c^3*(1-c)
1035	A3(P1)B3(P1)/A1(P1)B2(P1)	1/108*6*(1-alpha)*c*(1-c)	A2(P2)B1(P2)/A2(P2)B1(P2)	1/108*3*alpha*c^2	[A3(P1) + A1(P1) + A2(P2) + A2(P2)]	[B3(P1) + B2(P1) + B1(P2) + B1(P2)]	1/648*alpha*(1-alpha)*c^3*(1-c)
1036	A3(P1)B3(P1)/A1(P1)B4(P1)	1/108*6*(1-alpha)*c*(1-c)	A2(P2)B1(P2)/A2(P2)B1(P2)	1/108*3*alpha*c^2	[A3(P1) + A1(P1) + A2(P2) + A2(P2)]	[B3(P1) + B4(P1) + B1(P2) + B1(P2)]	1/648*alpha*(1-alpha)*c^3*(1-c)
1037	A3(P1)B3(P1)/A2(P1)B1(P1)	1/108*6*(1-alpha)*c*(1-c)	A2(P2)B1(P2)/A2(P2)B1(P2)	1/108*3*alpha*c^2	[A3(P1) + A2(P1) + A2(P2) + A2(P2)]	[B3(P1) + B1(P1) + B1(P2) + B1(P2)]	1/648*alpha*(1-alpha)*c^3*(1-c)
1038	A3(P1)B3(P1)/A2(P1)B4(P1)	1/108*6*(1-alpha)*c*(1-c)	A2(P2)B1(P2)/A2(P2)B1(P2)	1/108*3*alpha*c^2	[A3(P1) + A2(P1) + A2(P2) + A2(P2)]	[B3(P1) + B4(P1) + B1(P2) + B1(P2)]	1/648*alpha*(1-alpha)*c^3*(1-c)
1039	A3(P1)B3(P1)/A4(P1)B1(P1)	1/108*6*(1-alpha)*c*(1-c)	A2(P2)B1(P2)/A2(P2)B1(P2)	1/108*3*alpha*c^2	[A3(P1) + A4(P1) + A2(P2) + A2(P2)]	[B3(P1) + B1(P1) + B1(P2) + B1(P2)]	1/648*alpha*(1-alpha)*c^3*(1-c)
1040	A3(P1)B3(P1)/A4(P1)B2(P1)	1/108*6*(1-alpha)*c*(1-c)	A2(P2)B1(P2)/A2(P2)B1(P2)	1/108*3*alpha*c^2	[A3(P1) + A4(P1) + A2(P2) + A2(P2)]	[B3(P1) + B2(P1) + B1(P2) + B1(P2)]	1/648*alpha*(1-alpha)*c^3*(1-c)
1041	A4(P1)B4(P1)/A1(P1)B2(P1)	1/108*6*(1-alpha)*c*(1-c)	A2(P2)B1(P2)/A2(P2)B1(P2)	1/108*3*alpha*c^2	[A4(P1) + A1(P1) + A2(P2) + A2(P2)]	[B4(P1) + B2(P1) + B1(P2) + B1(P2)]	1/648*alpha*(1-alpha)*c^3*(1-c)
1042	A4(P1)B4(P1)/A1(P1)B3(P1)	1/108*6*(1-alpha)*c*(1-c)	A2(P2)B1(P2)/A2(P2)B1(P2)	1/108*3*alpha*c^2	[A4(P1) + A1(P1) + A2(P2) + A2(P2)]	[B4(P1) + B3(P1) + B1(P2) + B1(P2)]	1/648*alpha*(1-alpha)*c^3*(1-c)
1043	A4(P1)B4(P1)/A2(P1)B1(P1)	1/108*6*(1-alpha)*c*(1-c)	A2(P2)B1(P2)/A2(P2)B1(P2)	1/108*3*alpha*c^2	[A4(P1) + A2(P1) + A2(P2) + A2(P2)]	[B4(P1) + B1(P1) + B1(P2) + B1(P2)]	1/648*alpha*(1-alpha)*c^3*(1-c)
1044	A4(P1)B4(P1)/A2(P1)B3(P1)	1/108*6*(1-alpha)*c*(1-c)	A2(P2)B1(P2)/A2(P2)B1(P2)	1/108*3*alpha*c^2	[A4(P1) + A2(P1) + A2(P2) + A2(P2)]	[B4(P1) + B3(P1) + B1(P2) + B1(P2)]	1/648*alpha*(1-alpha)*c^3*(1-c)
1045	A4(P1)B4(P1)/A3(P1)B1(P1)	1/108*6*(1-alpha)*c*(1-c)	A2(P2)B1(P2)/A2(P2)B1(P2)	1/108*3*alpha*c^2	[A4(P1) + A3(P1) + A2(P2) + A2(P2)]	[B4(P1) + B1(P1) + B1(P2) + B1(P2)]	1/648*alpha*(1-alpha)*c^3*(1-c)
1046	A4(P1)B4(P1)/A3(P1)B2(P1)	1/108*6*(1-alpha)*c*(1-c)	A2(P2)B1(P2)/A2(P2)B1(P2)	1/108*3*alpha*c^2	[A4(P1) + A3(P1) + A2(P2) + A2(P2)]	[B4(P1) + B2(P1) + B1(P2) + B1(P2)]	1/648*alpha*(1-alpha)*c^3*(1-c)
1047	A1(P1)B2(P1)/A2(P1)B1(P1)	1/108*2*(1-alpha)*c^2	A2(P2)B1(P2)/A2(P2)B1(P2)	1/108*3*alpha*c^2	[A1(P1) + A2(P1) + A2(P2) + A2(P2)]	[B2(P1) + B1(P1) + B1(P2) + B1(P2)]	1/1944*alpha*(1-alpha)*c^4
1048	A1(P1)B3(P1)/A3(P1)B1(P1)	1/108*2*(1-alpha)*c^2	A2(P2)B1(P2)/A2(P2)B1(P2)	1/108*3*alpha*c^2	[A1(P1) + A3(P1) + A2(P2) + A2(P2)]	[B3(P1) + B1(P1) + B1(P2) + B1(P2)]	1/1944*alpha*(1-alpha)*c^4
1049	A1(P1)B4(P1)/A4(P1)B1(P1)	1/108*2*(1-alpha)*c^2	A2(P2)B1(P2)/A2(P2)B1(P2)	1/108*3*alpha*c^2	[A1(P1) + A4(P1) + A2(P2) + A2(P2)]	[B4(P1) + B1(P1) + B1(P2) + B1(P2)]	1/1944*alpha*(1-alpha)*c^4
1050	A2(P1)B3(P1)/A3(P1)B2(P1)	1/108*2*(1-alpha)*c^2	A2(P2)B1(P2)/A2(P2)B1(P2)	1/108*3*alpha*c^2	[A2(P1) + A3(P1) + A2(P2) + A2(P2)]	[B3(P1) + B2(P1) + B1(P2) + B1(P2)]	1/1944*alpha*(1-alpha)*c^4
1051	A2(P1)B4(P1)/A4(P1)B2(P1)	1/108*2*(1-alpha)*c^2	A2(P2)B1(P2)/A2(P2)B1(P2)	1/108*3*alpha*c^2	[A2(P1) + A4(P1) + A2(P2) + A2(P2)]	[B4(P1) + B2(P1) + B1(P2) + B1(P2)]	1/1944*alpha*(1-alpha)*c^4
1052	A3(P1)B4(P1)/A4(P1)B3(P1)	1/108*2*(1-alpha)*c^2	A2(P2)B1(P2)/A2(P2)B1(P2)	1/108*3*alpha*c^2	[A3(P1) + A4(P1) + A2(P2) + A2(P2)]	[B4(P1) + B3(P1) + B1(P2) + B1(P2)]	1/1944*alpha*(1-alpha)*c^4
1053	A1(P1)B2(P1)/A2(P1)B3(P1)	1/108*2*(1-alpha)*c^2	A2(P2)B1(P2)/A2(P2)B1(P2)	1/108*3*alpha*c^2	[A1(P1) + A2(P1) + A2(P2) + A2(P2)]	[B2(P1) + B3(P1) + B1(P2) + B1(P2)]	1/1944*alpha*(1-alpha)*c^4
1054	A1(P1)B2(P1)/A2(P1)B4(P1)	1/108*2*(1-alpha)*c^2	A2(P2)B1(P2)/A2(P2)B1(P2)	1/108*3*alpha*c^2	[A1(P1) + A2(P1) + A2(P2) + A2(P2)]	[B2(P1) + B4(P1) + B1(P2) + B1(P2)]	1/1944*alpha*(1-alpha)*c^4
1055	A1(P1)B3(P1)/A3(P1)B2(P1)	1/108*2*(1-alpha)*c^2	A2(P2)B1(P2)/A2(P2)B1(P2)	1/108*3*alpha*c^2	[A1(P1) + A3(P1) + A2(P2) + A2(P2)]	[B3(P1) + B2(P1) + B1(P2) + B1(P2)]	1/1944*alpha*(1-alpha)*c^4
1056	A1(P1)B3(P1)/A3(P1)B4(P1)	1/108*2*(1-alpha)*c^2	A2(P2)B1(P2)/A2(P2)B1(P2)	1/108*3*alpha*c^2	[A1(P1) + A3(P1) + A2(P2) + A2(P2)]	[B3(P1) + B4(P1) + B1(P2) + B1(P2)]	1/1944*alpha*(1-alpha)*c^4
1057	A1(P1)B4(P1)/A4(P1)B2(P1)	1/108*2*(1-alpha)*c^2	A2(P2)B1(P2)/A2(P2)B1(P2)	1/108*3*alpha*c^2	[A1(P1) + A4(P1) + A2(P2) + A2(P2)]	[B4(P1) + B2(P1) + B1(P2) + B1(P2)]	1/1944*alpha*(1-alpha)*c^4
1058	A1(P1)B4(P1)/A4(P1)B3(P1)	1/108*2*(1-alpha)*c^2	A2(P2)B1(P2)/A2(P2)B1(P2)	1/108*3*alpha*c^2	[A1(P1) + A4(P1) + A2(P2) + A2(P2)]	[B4(P1) + B3(P1) + B1(P2) + B1(P2)]	1/1944*alpha*(1-alpha)*c^4
1059	A2(P1)B1(P1)/A1(P1)B3(P1)	1/108*2*(1-alpha)*c^2	A2(P2)B1(P2)/A2(P2)B1(P2)	1/108*3*alpha*c^2	[A2(P1) + A1(P1) + A2(P2) + A2(P2)]	[B1(P1) + B3(P1) + B1(P2) + B1(P2)]	1/1944*alpha*(1-alpha)*c^4
1060	A2(P1)B1(P1)/A1(P1)B4(P1)	1/108*2*(1-alpha)*c^2	A2(P2)B1(P2)/A2(P2)B1(P2)	1/108*3*alpha*c^2	[A2(P1) + A1(P1) + A2(P2) + A2(P2)]	[B1(P1) + B4(P1) + B1(P2) + B1(P2)]	1/1944*alpha*(1-alpha)*c^4
1061	A2(P1)B3(P1)/A3(P1)B1(P1)	1/108*2*(1-alpha)*c^2	A2(P2)B1(P2)/A2(P2)B1(P2)	1/108*3*alpha*c^2	[A2(P1) + A3(P1) + A2(P2) + A2(P2)]	[B3(P1) + B1(P1) + B1(P2) + B1(P2)]	1/1944*alpha*(1-alpha)*c^4
1062	A2(P1)B3(P1)/A3(P1)B4(P1)	1/108*2*(1-alpha)*c^2	A2(P2)B1(P2)/A2(P2)B1(P2)	1/108*3*alpha*c^2	[A2(P1) + A3(P1) + A2(P2) + A2(P2)]	[B3(P1) + B4(P1) + B1(P2) + B1(P2)]	1/1944*alpha*(1-alpha)*c^4
1063	A2(P1)B4(P1)/A4(P1)B1(P1)	1/108*2*(1-alpha)*c^2	A2(P2)B1(P2)/A2(P2)B1(P2)	1/108*3*alpha*c^2	[A2(P1) + A4(P1) + A2(P2) + A2(P2)]	[B4(P1) + B1(P1) + B1(P2) + B1(P2)]	1/1944*alpha*(1-alpha)*c^4
1064	A2(P1)B4(P1)/A4(P1)B3(P1)	1/108*2*(1-alpha)*c^2	A2(P2)B1(P2)/A2(P2)B1(P2)	1/108*3*alpha*c^2	[A2(P1) + A4(P1) + A2(P2) + A2(P2)]	[B4(P1) + B3(P1) + B1(P2) + B1(P2)]	1/1944*alpha*(1-alpha)*c^4
1065	A3(P1)B1(P1)/A1(P1)B2(P1)	1/108*2*(1-alpha)*c^2	A2(P2)B1(P2)/A2(P2)B1(P2)	1/108*3*alpha*c^2	[A3(P1) + A1(P1) + A2(P2) + A2(P2)]	[B1(P1) + B2(P1) + B1(P2) + B1(P2)]	1/1944*alpha*(1-alpha)*c^4
1066	A3(P1)B1(P1)/A1(P1)B4(P1)	1/108*2*(1-alpha)*c^2	A2(P2)B1(P2)/A2(P2)B1(P2)	1/108*3*alpha*c^2	[A3(P1) + A1(P1) + A2(P2) + A2(P2)]	[B1(P1) + B4(P1) + B1(P2) + B1(P2)]	1/1944*alpha*(1-alpha)*c^4
1067	A3(P1)B2(P1)/A2(P1)B1(P1)	1/108*2*(1-alpha)*c^2	A2(P2)B1(P2)/A2(P2)B1(P2)	1/108*3*alpha*c^2	[A3(P1) + A2(P1) + A2(P2) + A2(P2)]	[B2(P1) + B1(P1) + B1(P2) + B1(P2)]	1/1944*alpha*(1-alpha)*c^4
1068	A3(P1)B2(P1)/A2(P1)B4(P1)	1/108*2*(1-alpha)*c^2	A2(P2)B1(P2)/A2(P2)B1(P2)	1/108*3*alpha*c^2	[A3(P1) + A2(P1) + A2(P2) + A2(P2)]	[B2(P1) + B4(P1) + B1(P2) + B1(P2)]	1/1944*alpha*(1-alpha)*c^4
1069	A3(P1)B4(P1)/A4(P1)B1(P1)	1/108*2*(1-alpha)*c^2	A2(P2)B1(P2)/A2(P2)B1(P2)	1/108*3*alpha*c^2	[A3(P1) + A4(P1) + A2(P2) + A2(P2)]	[B4(P1) + B1(P1) + B1(P2) + B1(P2)]	1/1944*alpha*(1-alpha)*c^4
1070	A3(P1)B4(P1)/A4(P1)B2(P1)	1/108*2*(1-alpha)*c^2	A2(P2)B1(P2)/A2(P2)B1(P2)	1/108*3*alpha*c^2	[A3(P1) + A4(P1) + A2(P2) + A2(P2)]	[B4(P1) + B2(P1) + B1(P2) + B1(P2)]	1/1944*alpha*(1-alpha)*c^4
1071	A4(P1)B1(P1)/A1(P1)B2(P1)	1/108*2*(1-alpha)*c^2	A2(P2)B1(P2)/A2(P2)B1(P2)	1/108*3*alpha*c^2	[A4(P1) + A1(P1) + A2(P2) + A2(P2)]	[B1(P1) + B2(P1) + B1(P2) + B1(P2)]	1/1944*alpha*(1-alpha)*c^4
1072	A4(P1)B1(P1)/A1(P1)B3(P1)	1/108*2*(1-alpha)*c^2	A2(P2)B1(P2)/A2(P2)B1(P2)	1/108*3*alpha*c^2	[A4(P1) + A1(P1) + A2(P2) + A2(P2)]	[B1(P1) + B3(P1) + B1(P2) + B1(P2)]	1/1944*alpha*(1-alpha)*c^4
1073	A4(P1)B2(P1)/A2(P1)B1(P1)	1/108*2*(1-alpha)*c^2	A2(P2)B1(P2)/A2(P2)B1(P2)	1/108*3*alpha*c^2	[A4(P1) + A2(P1) + A2(P2) + A2(P2)]	[B2(P1) + B1(P1) + B1(P2) + B1(P2)]	1/1944*alpha*(1-alpha)*c^4
1074	A4(P1)B2(P1)/A2(P1)B3(P1)	1/108*2*(1-alpha)*c^2	A2(P2)B1(P2)/A2(P2)B1(P2)	1/108*3*alpha*c^2	[A4(P1) + A2(P1) + A2(P2) + A2(P2)]	[B2(P1) + B3(P1) + B1(P2) + B1(P2)]	1/1944*alpha*(1-alpha)*c^4
1075	A4(P1)B3(P1)/A3(P1)B1(P1)	1/108*2*(1-alpha)*c^2	A2(P2)B1(P2)/A2(P2)B1(P2)	1/108*3*alpha*c^2	[A4(P1) + A3(P1) + A2(P2) + A2(P2)]	[B3(P1) + B1(P1) + B1(P2) + B1(P2)]	1/1944*alpha*(1-alpha)*c^4
1076	A4(P1)B3(P1)/A3(P1)B2(P1)	1/108*2*(1-alpha)*c^2	A2(P2)B1(P2)/A2(P2)B1(P2)	1/108*3*alpha*c^2	[A4(P1) + A3(P1) + A2(P2) + A2(P2)]	[B3(P1) + B2(P1) + B1(P2) + B1(P2)]	1/1944*alpha*(1-alpha)*c^4
1077	A1(P1)B2(P1)/A3(P1)B4(P1)	1/108*2*(1-alpha)*c^2	A2(P2)B1(P2)/A2(P2)B1(P2)	1/108*3*alpha*c^2	[A1(P1) + A3(P1) + A2(P2) + A2(P2)]	[B2(P1) + B4(P1) + B1(P2) + B1(P2)]	1/1944*alpha*(1-alpha)*c^4
1078	A1(P1)B2(P1)/A4(P1)B3(P1)	1/108*2*(1-alpha)*c^2	A2(P2)B1(P2)/A2(P2)B1(P2)	1/108*3*alpha*c^2	[A1(P1) + A4(P1) + A2(P2) + A2(P2)]	[B2(P1) + B3(P1) + B1(P2) + B1(P2)]	1/1944*alpha*(1-alpha)*c^4
1079	A1(P1)B3(P1)/A2(P1)B4(P1)	1/108*2*(1-alpha)*c^2	A2(P2)B1(P2)/A2(P2)B1(P2)	1/108*3*alpha*c^2	[A1(P1) + A2(P1) + A2(P2) + A2(P2)]	[B3(P1) + B4(P1) + B1(P2) + B1(P2)]	1/1944*alpha*(1-alpha)*c^4
1080	A1(P1)B3(P1)/A4(P1)B2(P1)	1/108*2*(1-alpha)*c^2	A2(P2)B1(P2)/A2(P2)B1(P2)	1/108*3*alpha*c^2	[A1(P1) + A4(P1) + A2(P2) + A2(P2)]	[B3(P1) + B2(P1) + B1(P2) + B1(P2)]	1/1944*alpha*(1-alpha)*c^4
1081	A1(P1)B4(P1)/A2(P1)B3(P1)	1/108*2*(1-alpha)*c^2	A2(P2)B1(P2)/A2(P2)B1(P2)	1/108*3*alpha*c^2	[A1(P1) + A2(P1) + A2(P2) + A2(P2)]	[B4(P1) + B3(P1) + B1(P2) + B1(P2)]	1/1944*alpha*(1-alpha)*c^4
1082	A1(P1)B4(P1)/A3(P1)B2(P1)	1/108*2*(1-alpha)*c^2	A2(P2)B1(P2)/A2(P2)B1(P2)	1/108*3*alpha*c^2	[A1(P1) + A3(P1) + A2(P2) + A2(P2)]	[B4(P1) + B2(P1) + B1(P2) + B1(P2)]	1/1944*alpha*(1-alpha)*c^4
1083	A2(P1)B1(P1)/A3(P1)B4(P1)	1/108*2*(1-alpha)*c^2	A2(P2)B1(P2)/A2(P2)B1(P2)	1/108*3*alpha*c^2	[A2(P1) + A3(P1) + A2(P2) + A2(P2)]	[B1(P1) + B4(P1) + B1(P2) + B1(P2)]	1/1944*alpha*(1-alpha)*c^4
1084	A2(P1)B1(P1)/A4(P1)B3(P1)	1/108*2*(1-alpha)*c^2	A2(P2)B1(P2)/A2(P2)B1(P2)	1/108*3*alpha*c^2	[A2(P1) + A4(P1) + A2(P2) + A2(P2)]	[B1(P1) + B3(P1) + B1(P2) + B1(P2)]	1/1944*alpha*(1-alpha)*c^4
1085	A3(P1)B1(P1)/A2(P1)B4(P1)	1/108*2*(1-alpha)*c^2	A2(P2)B1(P2)/A2(P2)B1(P2)	1/108*3*alpha*c^2	[A3(P1) + A2(P1) + A2(P2) + A2(P2)]	[B1(P1) + B4(P1) + B1(P2) + B1(P2)]	1/1944*alpha*(1-alpha)*c^4
1086	A3(P1)B1(P1)/A4(P1)B2(P1)	1/108*2*(1-alpha)*c^2	A2(P2)B1(P2)/A2(P2)B1(P2)	1/108*3*alpha*c^2	[A3(P1) + A4(P1) + A2(P2) + A2(P2)]	[B1(P1) + B2(P1) + B1(P2) + B1(P2)]	1/1944*alpha*(1-alpha)*c^4
1087	A4(P1)B1(P1)/A2(P1)B3(P1)	1/108*2*(1-alpha)*c^2	A2(P2)B1(P2)/A2(P2)B1(P2)	1/108*3*alpha*c^2	[A4(P1) + A2(P1) + A2(P2) + A2(P2)]	[B1(P1) + B3(P1) + B1(P2) + B1(P2)]	1/1944*alpha*(1-alpha)*c^4
1088	A4(P1)B1(P1)/A3(P1)B2(P1)	1/108*2*(1-alpha)*c^2	A2(P2)B1(P2)/A2(P2)B1(P2)	1/108*3*alpha*c^2	[A4(P1) + A3(P1) + A2(P2) + A2(P2)]	[B1(P1) + B2(P1) + B1(P2) + B1(P2)]	1/1944*alpha*(1-alpha)*c^4
1089	A1(P1)B1(P1)/A1(P1)B1(P1)	1/108*27*alpha*(1-c)^2	A2(P2)B3(P2)/A2(P2)B3(P2)	1/108*3*alpha*c^2	[A1(P1) + A1(P1) + A2(P2) + A2(P2)]	[B1(P1) + B1(P1) + B3(P2) + B3(P2)]	1/144*alpha^2*c^2*(1-c)^2
1090	A2(P1)B2(P1)/A2(P1)B2(P1)	1/108*27*alpha*(1-c)^2	A2(P2)B3(P2)/A2(P2)B3(P2)	1/108*3*alpha*c^2	[A2(P1) + A2(P1) + A2(P2) + A2(P2)]	[B2(P1) + B2(P1) + B3(P2) + B3(P2)]	1/144*alpha^2*c^2*(1-c)^2
1091	A3(P1)B3(P1)/A3(P1)B3(P1)	1/108*27*alpha*(1-c)^2	A2(P2)B3(P2)/A2(P2)B3(P2)	1/108*3*alpha*c^2	[A3(P1) + A3(P1) + A2(P2) + A2(P2)]	[B3(P1) + B3(P1) + B3(P2) + B3(P2)]	1/144*alpha^2*c^2*(1-c)^2
1092	A4(P1)B4(P1)/A4(P1)B4(P1)	1/108*27*alpha*(1-c)^2	A2(P2)B3(P2)/A2(P2)B3(P2)	1/108*3*alpha*c^2	[A4(P1) + A4(P1) + A2(P2) + A2(P2)]	[B4(P1) + B4(P1) + B3(P2) + B3(P2)]	1/144*alpha^2*c^2*(1-c)^2
1093	A1(P1)B2(P1)/A1(P1)B2(P1)	1/108*3*alpha*c^2	A2(P2)B3(P2)/A2(P2)B3(P2)	1/108*3*alpha*c^2	[A1(P1) + A1(P1) + A2(P2) + A2(P2)]	[B2(P1) + B2(P1) + B3(P2) + B3(P2)]	1/1296*alpha^2*c^4
1094	A1(P1)B3(P1)/A1(P1)B3(P1)	1/108*3*alpha*c^2	A2(P2)B3(P2)/A2(P2)B3(P2)	1/108*3*alpha*c^2	[A1(P1) + A1(P1) + A2(P2) + A2(P2)]	[B3(P1) + B3(P1) + B3(P2) + B3(P2)]	1/1296*alpha^2*c^4
1095	A1(P1)B4(P1)/A1(P1)B4(P1)	1/108*3*alpha*c^2	A2(P2)B3(P2)/A2(P2)B3(P2)	1/108*3*alpha*c^2	[A1(P1) + A1(P1) + A2(P2) + A2(P2)]	[B4(P1) + B4(P1) + B3(P2) + B3(P2)]	1/1296*alpha^2*c^4
1096	A2(P1)B1(P1)/A2(P1)B1(P1)	1/108*3*alpha*c^2	A2(P2)B3(P2)/A2(P2)B3(P2)	1/108*3*alpha*c^2	[A2(P1) + A2(P1) + A2(P2) + A2(P2)]	[B1(P1) + B1(P1) + B3(P2) + B3(P2)]	1/1296*alpha^2*c^4
1097	A2(P1)B3(P1)/A2(P1)B3(P1)	1/108*3*alpha*c^2	A2(P2)B3(P2)/A2(P2)B3(P2)	1/108*3*alpha*c^2	[A2(P1) + A2(P1) + A2(P2) + A2(P2)]	[B3(P1) + B3(P1) + B3(P2) + B3(P2)]	1/1296*alpha^2*c^4
1098	A2(P1)B4(P1)/A2(P1)B4(P1)	1/108*3*alpha*c^2	A2(P2)B3(P2)/A2(P2)B3(P2)	1/108*3*alpha*c^2	[A2(P1) + A2(P1) + A2(P2) + A2(P2)]	[B4(P1) + B4(P1) + B3(P2) + B3(P2)]	1/1296*alpha^2*c^4
1099	A3(P1)B1(P1)/A3(P1)B1(P1)	1/108*3*alpha*c^2	A2(P2)B3(P2)/A2(P2)B3(P2)	1/108*3*alpha*c^2	[A3(P1) + A3(P1) + A2(P2) + A2(P2)]	[B1(P1) + B1(P1) + B3(P2) + B3(P2)]	1/1296*alpha^2*c^4
1100	A3(P1)B2(P1)/A3(P1)B2(P1)	1/108*3*alpha*c^2	A2(P2)B3(P2)/A2(P2)B3(P2)	1/108*3*alpha*c^2	[A3(P1) + A3(P1) + A2(P2) + A2(P2)]	[B2(P1) + B2(P1) + B3(P2) + B3(P2)]	1/1296*alpha^2*c^4
1101	A3(P1)B4(P1)/A3(P1)B4(P1)	1/108*3*alpha*c^2	A2(P2)B3(P2)/A2(P2)B3(P2)	1/108*3*alpha*c^2	[A3(P1) + A3(P1) + A2(P2) + A2(P2)]	[B4(P1) + B4(P1) + B3(P2) + B3(P2)]	1/1296*alpha^2*c^4
1102	A4(P1)B1(P1)/A4(P1)B1(P1)	1/108*3*alpha*c^2	A2(P2)B3(P2)/A2(P2)B3(P2)	1/108*3*alpha*c^2	[A4(P1) + A4(P1) + A2(P2) + A2(P2)]	[B1(P1) + B1(P1) + B3(P2) + B3(P2)]	1/1296*alpha^2*c^4
1103	A4(P1)B2(P1)/A4(P1)B2(P1)	1/108*3*alpha*c^2	A2(P2)B3(P2)/A2(P2)B3(P2)	1/108*3*alpha*c^2	[A4(P1) + A4(P1) + A2(P2) + A2(P2)]	[B2(P1) + B2(P1) + B3(P2) + B3(P2)]	1/1296*alpha^2*c^4
1104	A4(P1)B3(P1)/A4(P1)B3(P1)	1/108*3*alpha*c^2	A2(P2)B3(P2)/A2(P2)B3(P2)	1/108*3*alpha*c^2	[A4(P1) + A4(P1) + A2(P2) + A2(P2)]	[B3(P1) + B3(P1) + B3(P2) + B3(P2)]	1/1296*alpha^2*c^4
1105	A1(P1)B1(P1)/A1(P1)B2(P1)	1/108*18*alpha*c*(1-c)	A2(P2)B3(P2)/A2(P2)B3(P2)	1/108*3*alpha*c^2	[A1(P1) + A1(P1) + A2(P2) + A2(P2)]	[B1(P1) + B2(P1) + B3(P2) + B3(P2)]	1/216*alpha^2*c^3*(1-c)
1106	A1(P1)B1(P1)/A1(P1)B3(P1)	1/108*18*alpha*c*(1-c)	A2(P2)B3(P2)/A2(P2)B3(P2)	1/108*3*alpha*c^2	[A1(P1) + A1(P1) + A2(P2) + A2(P2)]	[B1(P1) + B3(P1) + B3(P2) + B3(P2)]	1/216*alpha^2*c^3*(1-c)
1107	A1(P1)B1(P1)/A1(P1)B4(P1)	1/108*18*alpha*c*(1-c)	A2(P2)B3(P2)/A2(P2)B3(P2)	1/108*3*alpha*c^2	[A1(P1) + A1(P1) + A2(P2) + A2(P2)]	[B1(P1) + B4(P1) + B3(P2) + B3(P2)]	1/216*alpha^2*c^3*(1-c)
1108	A2(P1)B2(P1)/A2(P1)B1(P1)	1/108*18*alpha*c*(1-c)	A2(P2)B3(P2)/A2(P2)B3(P2)	1/108*3*alpha*c^2	[A2(P1) + A2(P1) + A2(P2) + A2(P2)]	[B2(P1) + B1(P1) + B3(P2) + B3(P2)]	1/216*alpha^2*c^3*(1-c)
1109	A2(P1)B2(P1)/A2(P1)B3(P1)	1/108*18*alpha*c*(1-c)	A2(P2)B3(P2)/A2(P2)B3(P2)	1/108*3*alpha*c^2	[A2(P1) + A2(P1) + A2(P2) + A2(P2)]	[B2(P1) + B3(P1) + B3(P2) + B3(P2)]	1/216*alpha^2*c^3*(1-c)
1110	A2(P1)B2(P1)/A2(P1)B4(P1)	1/108*18*alpha*c*(1-c)	A2(P2)B3(P2)/A2(P2)B3(P2)	1/108*3*alpha*c^2	[A2(P1) + A2(P1) + A2(P2) + A2(P2)]	[B2(P1) + B4(P1) + B3(P2) + B3(P2)]	1/216*alpha^2*c^3*(1-c)
1111	A3(P1)B3(P1)/A3(P1)B1(P1)	1/108*18*alpha*c*(1-c)	A2(P2)B3(P2)/A2(P2)B3(P2)	1/108*3*alpha*c^2	[A3(P1) + A3(P1) + A2(P2) + A2(P2)]	[B3(P1) + B1(P1) + B3(P2) + B3(P2)]	1/216*alpha^2*c^3*(1-c)
1112	A3(P1)B3(P1)/A3(P1)B2(P1)	1/108*18*alpha*c*(1-c)	A2(P2)B3(P2)/A2(P2)B3(P2)	1/108*3*alpha*c^2	[A3(P1) + A3(P1) + A2(P2) + A2(P2)]	[B3(P1) + B2(P1) + B3(P2) + B3(P2)]	1/216*alpha^2*c^3*(1-c)
1113	A3(P1)B3(P1)/A3(P1)B4(P1)	1/108*18*alpha*c*(1-c)	A2(P2)B3(P2)/A2(P2)B3(P2)	1/108*3*alpha*c^2	[A3(P1) + A3(P1) + A2(P2) + A2(P2)]	[B3(P1) + B4(P1) + B3(P2) + B3(P2)]	1/216*alpha^2*c^3*(1-c)
1114	A4(P1)B4(P1)/A4(P1)B1(P1)	1/108*18*alpha*c*(1-c)	A2(P2)B3(P2)/A2(P2)B3(P2)	1/108*3*alpha*c^2	[A4(P1) + A4(P1) + A2(P2) + A2(P2)]	[B4(P1) + B1(P1) + B3(P2) + B3(P2)]	1/216*alpha^2*c^3*(1-c)
1115	A4(P1)B4(P1)/A4(P1)B2(P1)	1/108*18*alpha*c*(1-c)	A2(P2)B3(P2)/A2(P2)B3(P2)	1/108*3*alpha*c^2	[A4(P1) + A4(P1) + A2(P2) + A2(P2)]	[B4(P1) + B2(P1) + B3(P2) + B3(P2)]	1/216*alpha^2*c^3*(1-c)
1116	A4(P1)B4(P1)/A4(P1)B3(P1)	1/108*18*alpha*c*(1-c)	A2(P2)B3(P2)/A2(P2)B3(P2)	1/108*3*alpha*c^2	[A4(P1) + A4(P1) + A2(P2) + A2(P2)]	[B4(P1) + B3(P1) + B3(P2) + B3(P2)]	1/216*alpha^2*c^3*(1-c)
1117	A1(P1)B2(P1)/A1(P1)B3(P1)	1/108*6*alpha*c^2	A2(P2)B3(P2)/A2(P2)B3(P2)	1/108*3*alpha*c^2	[A1(P1) + A1(P1) + A2(P2) + A2(P2)]	[B2(P1) + B3(P1) + B3(P2) + B3(P2)]	1/648*alpha^2*c^4
1118	A1(P1)B2(P1)/A1(P1)B4(P1)	1/108*6*alpha*c^2	A2(P2)B3(P2)/A2(P2)B3(P2)	1/108*3*alpha*c^2	[A1(P1) + A1(P1) + A2(P2) + A2(P2)]	[B2(P1) + B4(P1) + B3(P2) + B3(P2)]	1/648*alpha^2*c^4
1119	A1(P1)B3(P1)/A1(P1)B4(P1)	1/108*6*alpha*c^2	A2(P2)B3(P2)/A2(P2)B3(P2)	1/108*3*alpha*c^2	[A1(P1) + A1(P1) + A2(P2) + A2(P2)]	[B3(P1) + B4(P1) + B3(P2) + B3(P2)]	1/648*alpha^2*c^4
1120	A2(P1)B1(P1)/A2(P1)B3(P1)	1/108*6*alpha*c^2	A2(P2)B3(P2)/A2(P2)B3(P2)	1/108*3*alpha*c^2	[A2(P1) + A2(P1) + A2(P2) + A2(P2)]	[B1(P1) + B3(P1) + B3(P2) + B3(P2)]	1/648*alpha^2*c^4
1121	A2(P1)B1(P1)/A2(P1)B4(P1)	1/108*6*alpha*c^2	A2(P2)B3(P2)/A2(P2)B3(P2)	1/108*3*alpha*c^2	[A2(P1) + A2(P1) + A2(P2) + A2(P2)]	[B1(P1) + B4(P1) + B3(P2) + B3(P2)]	1/648*alpha^2*c^4
1122	A2(P1)B3(P1)/A2(P1)B4(P1)	1/108*6*alpha*c^2	A2(P2)B3(P2)/A2(P2)B3(P2)	1/108*3*alpha*c^2	[A2(P1) + A2(P1) + A2(P2) + A2(P2)]	[B3(P1) + B4(P1) + B3(P2) + B3(P2)]	1/648*alpha^2*c^4
1123	A3(P1)B1(P1)/A3(P1)B2(P1)	1/108*6*alpha*c^2	A2(P2)B3(P2)/A2(P2)B3(P2)	1/108*3*alpha*c^2	[A3(P1) + A3(P1) + A2(P2) + A2(P2)]	[B1(P1) + B2(P1) + B3(P2) + B3(P2)]	1/648*alpha^2*c^4
1124	A3(P1)B1(P1)/A3(P1)B4(P1)	1/108*6*alpha*c^2	A2(P2)B3(P2)/A2(P2)B3(P2)	1/108*3*alpha*c^2	[A3(P1) + A3(P1) + A2(P2) + A2(P2)]	[B1(P1) + B4(P1) + B3(P2) + B3(P2)]	1/648*alpha^2*c^4
1125	A3(P1)B2(P1)/A3(P1)B4(P1)	1/108*6*alpha*c^2	A2(P2)B3(P2)/A2(P2)B3(P2)	1/108*3*alpha*c^2	[A3(P1) + A3(P1) + A2(P2) + A2(P2)]	[B2(P1) + B4(P1) + B3(P2) + B3(P2)]	1/648*alpha^2*c^4
1126	A4(P1)B1(P1)/A4(P1)B2(P1)	1/108*6*alpha*c^2	A2(P2)B3(P2)/A2(P2)B3(P2)	1/108*3*alpha*c^2	[A4(P1) + A4(P1) + A2(P2) + A2(P2)]	[B1(P1) + B2(P1) + B3(P2) + B3(P2)]	1/648*alpha^2*c^4
1127	A4(P1)B1(P1)/A4(P1)B3(P1)	1/108*6*alpha*c^2	A2(P2)B3(P2)/A2(P2)B3(P2)	1/108*3*alpha*c^2	[A4(P1) + A4(P1) + A2(P2) + A2(P2)]	[B1(P1) + B3(P1) + B3(P2) + B3(P2)]	1/648*alpha^2*c^4
1128	A4(P1)B2(P1)/A4(P1)B3(P1)	1/108*6*alpha*c^2	A2(P2)B3(P2)/A2(P2)B3(P2)	1/108*3*alpha*c^2	[A4(P1) + A4(P1) + A2(P2) + A2(P2)]	[B2(P1) + B3(P1) + B3(P2) + B3(P2)]	1/648*alpha^2*c^4
1129	A1(P1)B1(P1)/A2(P1)B1(P1)	1/108*6*(1-alpha)*c*(1-c)	A2(P2)B3(P2)/A2(P2)B3(P2)	1/108*3*alpha*c^2	[A1(P1) + A2(P1) + A2(P2) + A2(P2)]	[B1(P1) + B1(P1) + B3(P2) + B3(P2)]	1/648*alpha*(1-alpha)*c^3*(1-c)
1130	A1(P1)B1(P1)/A3(P1)B1(P1)	1/108*6*(1-alpha)*c*(1-c)	A2(P2)B3(P2)/A2(P2)B3(P2)	1/108*3*alpha*c^2	[A1(P1) + A3(P1) + A2(P2) + A2(P2)]	[B1(P1) + B1(P1) + B3(P2) + B3(P2)]	1/648*alpha*(1-alpha)*c^3*(1-c)
1131	A1(P1)B1(P1)/A4(P1)B1(P1)	1/108*6*(1-alpha)*c*(1-c)	A2(P2)B3(P2)/A2(P2)B3(P2)	1/108*3*alpha*c^2	[A1(P1) + A4(P1) + A2(P2) + A2(P2)]	[B1(P1) + B1(P1) + B3(P2) + B3(P2)]	1/648*alpha*(1-alpha)*c^3*(1-c)
1132	A2(P1)B2(P1)/A1(P1)B2(P1)	1/108*6*(1-alpha)*c*(1-c)	A2(P2)B3(P2)/A2(P2)B3(P2)	1/108*3*alpha*c^2	[A2(P1) + A1(P1) + A2(P2) + A2(P2)]	[B2(P1) + B2(P1) + B3(P2) + B3(P2)]	1/648*alpha*(1-alpha)*c^3*(1-c)
1133	A2(P1)B2(P1)/A3(P1)B2(P1)	1/108*6*(1-alpha)*c*(1-c)	A2(P2)B3(P2)/A2(P2)B3(P2)	1/108*3*alpha*c^2	[A2(P1) + A3(P1) + A2(P2) + A2(P2)]	[B2(P1) + B2(P1) + B3(P2) + B3(P2)]	1/648*alpha*(1-alpha)*c^3*(1-c)
1134	A2(P1)B2(P1)/A4(P1)B2(P1)	1/108*6*(1-alpha)*c*(1-c)	A2(P2)B3(P2)/A2(P2)B3(P2)	1/108*3*alpha*c^2	[A2(P1) + A4(P1) + A2(P2) + A2(P2)]	[B2(P1) + B2(P1) + B3(P2) + B3(P2)]	1/648*alpha*(1-alpha)*c^3*(1-c)
1135	A3(P1)B3(P1)/A1(P1)B3(P1)	1/108*6*(1-alpha)*c*(1-c)	A2(P2)B3(P2)/A2(P2)B3(P2)	1/108*3*alpha*c^2	[A3(P1) + A1(P1) + A2(P2) + A2(P2)]	[B3(P1) + B3(P1) + B3(P2) + B3(P2)]	1/648*alpha*(1-alpha)*c^3*(1-c)
1136	A3(P1)B3(P1)/A2(P1)B3(P1)	1/108*6*(1-alpha)*c*(1-c)	A2(P2)B3(P2)/A2(P2)B3(P2)	1/108*3*alpha*c^2	[A3(P1) + A2(P1) + A2(P2) + A2(P2)]	[B3(P1) + B3(P1) + B3(P2) + B3(P2)]	1/648*alpha*(1-alpha)*c^3*(1-c)
1137	A3(P1)B3(P1)/A4(P1)B3(P1)	1/108*6*(1-alpha)*c*(1-c)	A2(P2)B3(P2)/A2(P2)B3(P2)	1/108*3*alpha*c^2	[A3(P1) + A4(P1) + A2(P2) + A2(P2)]	[B3(P1) + B3(P1) + B3(P2) + B3(P2)]	1/648*alpha*(1-alpha)*c^3*(1-c)
1138	A4(P1)B4(P1)/A1(P1)B4(P1)	1/108*6*(1-alpha)*c*(1-c)	A2(P2)B3(P2)/A2(P2)B3(P2)	1/108*3*alpha*c^2	[A4(P1) + A1(P1) + A2(P2) + A2(P2)]	[B4(P1) + B4(P1) + B3(P2) + B3(P2)]	1/648*alpha*(1-alpha)*c^3*(1-c)
1139	A4(P1)B4(P1)/A2(P1)B4(P1)	1/108*6*(1-alpha)*c*(1-c)	A2(P2)B3(P2)/A2(P2)B3(P2)	1/108*3*alpha*c^2	[A4(P1) + A2(P1) + A2(P2) + A2(P2)]	[B4(P1) + B4(P1) + B3(P2) + B3(P2)]	1/648*alpha*(1-alpha)*c^3*(1-c)
1140	A4(P1)B4(P1)/A3(P1)B4(P1)	1/108*6*(1-alpha)*c*(1-c)	A2(P2)B3(P2)/A2(P2)B3(P2)	1/108*3*alpha*c^2	[A4(P1) + A3(P1) + A2(P2) + A2(P2)]	[B4(P1) + B4(P1) + B3(P2) + B3(P2)]	1/648*alpha*(1-alpha)*c^3*(1-c)
1141	A2(P1)B1(P1)/A3(P1)B1(P1)	1/108*2*(1-alpha)*c^2	A2(P2)B3(P2)/A2(P2)B3(P2)	1/108*3*alpha*c^2	[A2(P1) + A3(P1) + A2(P2) + A2(P2)]	[B1(P1) + B1(P1) + B3(P2) + B3(P2)]	1/1944*alpha*(1-alpha)*c^4
1142	A2(P1)B1(P1)/A4(P1)B1(P1)	1/108*2*(1-alpha)*c^2	A2(P2)B3(P2)/A2(P2)B3(P2)	1/108*3*alpha*c^2	[A2(P1) + A4(P1) + A2(P2) + A2(P2)]	[B1(P1) + B1(P1) + B3(P2) + B3(P2)]	1/1944*alpha*(1-alpha)*c^4
1143	A3(P1)B1(P1)/A4(P1)B1(P1)	1/108*2*(1-alpha)*c^2	A2(P2)B3(P2)/A2(P2)B3(P2)	1/108*3*alpha*c^2	[A3(P1) + A4(P1) + A2(P2) + A2(P2)]	[B1(P1) + B1(P1) + B3(P2) + B3(P2)]	1/1944*alpha*(1-alpha)*c^4
1144	A1(P1)B2(P1)/A3(P1)B2(P1)	1/108*2*(1-alpha)*c^2	A2(P2)B3(P2)/A2(P2)B3(P2)	1/108*3*alpha*c^2	[A1(P1) + A3(P1) + A2(P2) + A2(P2)]	[B2(P1) + B2(P1) + B3(P2) + B3(P2)]	1/1944*alpha*(1-alpha)*c^4
1145	A1(P1)B2(P1)/A4(P1)B2(P1)	1/108*2*(1-alpha)*c^2	A2(P2)B3(P2)/A2(P2)B3(P2)	1/108*3*alpha*c^2	[A1(P1) + A4(P1) + A2(P2) + A2(P2)]	[B2(P1) + B2(P1) + B3(P2) + B3(P2)]	1/1944*alpha*(1-alpha)*c^4
1146	A3(P1)B2(P1)/A4(P1)B2(P1)	1/108*2*(1-alpha)*c^2	A2(P2)B3(P2)/A2(P2)B3(P2)	1/108*3*alpha*c^2	[A3(P1) + A4(P1) + A2(P2) + A2(P2)]	[B2(P1) + B2(P1) + B3(P2) + B3(P2)]	1/1944*alpha*(1-alpha)*c^4
1147	A1(P1)B3(P1)/A2(P1)B3(P1)	1/108*2*(1-alpha)*c^2	A2(P2)B3(P2)/A2(P2)B3(P2)	1/108*3*alpha*c^2	[A1(P1) + A2(P1) + A2(P2) + A2(P2)]	[B3(P1) + B3(P1) + B3(P2) + B3(P2)]	1/1944*alpha*(1-alpha)*c^4
1148	A1(P1)B3(P1)/A4(P1)B3(P1)	1/108*2*(1-alpha)*c^2	A2(P2)B3(P2)/A2(P2)B3(P2)	1/108*3*alpha*c^2	[A1(P1) + A4(P1) + A2(P2) + A2(P2)]	[B3(P1) + B3(P1) + B3(P2) + B3(P2)]	1/1944*alpha*(1-alpha)*c^4
1149	A2(P1)B3(P1)/A4(P1)B3(P1)	1/108*2*(1-alpha)*c^2	A2(P2)B3(P2)/A2(P2)B3(P2)	1/108*3*alpha*c^2	[A2(P1) + A4(P1) + A2(P2) + A2(P2)]	[B3(P1) + B3(P1) + B3(P2) + B3(P2)]	1/1944*alpha*(1-alpha)*c^4
1150	A1(P1)B4(P1)/A2(P1)B4(P1)	1/108*2*(1-alpha)*c^2	A2(P2)B3(P2)/A2(P2)B3(P2)	1/108*3*alpha*c^2	[A1(P1) + A2(P1) + A2(P2) + A2(P2)]	[B4(P1) + B4(P1) + B3(P2) + B3(P2)]	1/1944*alpha*(1-alpha)*c^4
1151	A1(P1)B4(P1)/A3(P1)B4(P1)	1/108*2*(1-alpha)*c^2	A2(P2)B3(P2)/A2(P2)B3(P2)	1/108*3*alpha*c^2	[A1(P1) + A3(P1) + A2(P2) + A2(P2)]	[B4(P1) + B4(P1) + B3(P2) + B3(P2)]	1/1944*alpha*(1-alpha)*c^4
1152	A2(P1)B4(P1)/A3(P1)B4(P1)	1/108*2*(1-alpha)*c^2	A2(P2)B3(P2)/A2(P2)B3(P2)	1/108*3*alpha*c^2	[A2(P1) + A3(P1) + A2(P2) + A2(P2)]	[B4(P1) + B4(P1) + B3(P2) + B3(P2)]	1/1944*alpha*(1-alpha)*c^4
1153	A1(P1)B1(P1)/A2(P1)B2(P1)	1/108*18*(1-alpha)*(1-c)^2	A2(P2)B3(P2)/A2(P2)B3(P2)	1/108*3*alpha*c^2	[A1(P1) + A2(P1) + A2(P2) + A2(P2)]	[B1(P1) + B2(P1) + B3(P2) + B3(P2)]	1/216*alpha*(1-alpha)*c^2*(1-c)^2
1154	A1(P1)B1(P1)/A3(P1)B3(P1)	1/108*18*(1-alpha)*(1-c)^2	A2(P2)B3(P2)/A2(P2)B3(P2)	1/108*3*alpha*c^2	[A1(P1) + A3(P1) + A2(P2) + A2(P2)]	[B1(P1) + B3(P1) + B3(P2) + B3(P2)]	1/216*alpha*(1-alpha)*c^2*(1-c)^2
1155	A1(P1)B1(P1)/A4(P1)B4(P1)	1/108*18*(1-alpha)*(1-c)^2	A2(P2)B3(P2)/A2(P2)B3(P2)	1/108*3*alpha*c^2	[A1(P1) + A4(P1) + A2(P2) + A2(P2)]	[B1(P1) + B4(P1) + B3(P2) + B3(P2)]	1/216*alpha*(1-alpha)*c^2*(1-c)^2
1156	A2(P1)B2(P1)/A3(P1)B3(P1)	1/108*18*(1-alpha)*(1-c)^2	A2(P2)B3(P2)/A2(P2)B3(P2)	1/108*3*alpha*c^2	[A2(P1) + A3(P1) + A2(P2) + A2(P2)]	[B2(P1) + B3(P1) + B3(P2) + B3(P2)]	1/216*alpha*(1-alpha)*c^2*(1-c)^2
1157	A2(P1)B2(P1)/A4(P1)B4(P1)	1/108*18*(1-alpha)*(1-c)^2	A2(P2)B3(P2)/A2(P2)B3(P2)	1/108*3*alpha*c^2	[A2(P1) + A4(P1) + A2(P2) + A2(P2)]	[B2(P1) + B4(P1) + B3(P2) + B3(P2)]	1/216*alpha*(1-alpha)*c^2*(1-c)^2
1158	A3(P1)B3(P1)/A4(P1)B4(P1)	1/108*18*(1-alpha)*(1-c)^2	A2(P2)B3(P2)/A2(P2)B3(P2)	1/108*3*alpha*c^2	[A3(P1) + A4(P1) + A2(P2) + A2(P2)]	[B3(P1) + B4(P1) + B3(P2) + B3(P2)]	1/216*alpha*(1-alpha)*c^2*(1-c)^2
1159	A1(P1)B1(P1)/A2(P1)B3(P1)	1/108*6*(1-alpha)*c*(1-c)	A2(P2)B3(P2)/A2(P2)B3(P2)	1/108*3*alpha*c^2	[A1(P1) + A2(P1) + A2(P2) + A2(P2)]	[B1(P1) + B3(P1) + B3(P2) + B3(P2)]	1/648*alpha*(1-alpha)*c^3*(1-c)
1160	A1(P1)B1(P1)/A2(P1)B4(P1)	1/108*6*(1-alpha)*c*(1-c)	A2(P2)B3(P2)/A2(P2)B3(P2)	1/108*3*alpha*c^2	[A1(P1) + A2(P1) + A2(P2) + A2(P2)]	[B1(P1) + B4(P1) + B3(P2) + B3(P2)]	1/648*alpha*(1-alpha)*c^3*(1-c)
1161	A1(P1)B1(P1)/A3(P1)B2(P1)	1/108*6*(1-alpha)*c*(1-c)	A2(P2)B3(P2)/A2(P2)B3(P2)	1/108*3*alpha*c^2	[A1(P1) + A3(P1) + A2(P2) + A2(P2)]	[B1(P1) + B2(P1) + B3(P2) + B3(P2)]	1/648*alpha*(1-alpha)*c^3*(1-c)
1162	A1(P1)B1(P1)/A3(P1)B4(P1)	1/108*6*(1-alpha)*c*(1-c)	A2(P2)B3(P2)/A2(P2)B3(P2)	1/108*3*alpha*c^2	[A1(P1) + A3(P1) + A2(P2) + A2(P2)]	[B1(P1) + B4(P1) + B3(P2) + B3(P2)]	1/648*alpha*(1-alpha)*c^3*(1-c)
1163	A1(P1)B1(P1)/A4(P1)B2(P1)	1/108*6*(1-alpha)*c*(1-c)	A2(P2)B3(P2)/A2(P2)B3(P2)	1/108*3*alpha*c^2	[A1(P1) + A4(P1) + A2(P2) + A2(P2)]	[B1(P1) + B2(P1) + B3(P2) + B3(P2)]	1/648*alpha*(1-alpha)*c^3*(1-c)
1164	A1(P1)B1(P1)/A4(P1)B3(P1)	1/108*6*(1-alpha)*c*(1-c)	A2(P2)B3(P2)/A2(P2)B3(P2)	1/108*3*alpha*c^2	[A1(P1) + A4(P1) + A2(P2) + A2(P2)]	[B1(P1) + B3(P1) + B3(P2) + B3(P2)]	1/648*alpha*(1-alpha)*c^3*(1-c)
1165	A2(P1)B2(P1)/A1(P1)B3(P1)	1/108*6*(1-alpha)*c*(1-c)	A2(P2)B3(P2)/A2(P2)B3(P2)	1/108*3*alpha*c^2	[A2(P1) + A1(P1) + A2(P2) + A2(P2)]	[B2(P1) + B3(P1) + B3(P2) + B3(P2)]	1/648*alpha*(1-alpha)*c^3*(1-c)
1166	A2(P1)B2(P1)/A1(P1)B4(P1)	1/108*6*(1-alpha)*c*(1-c)	A2(P2)B3(P2)/A2(P2)B3(P2)	1/108*3*alpha*c^2	[A2(P1) + A1(P1) + A2(P2) + A2(P2)]	[B2(P1) + B4(P1) + B3(P2) + B3(P2)]	1/648*alpha*(1-alpha)*c^3*(1-c)
1167	A2(P1)B2(P1)/A3(P1)B1(P1)	1/108*6*(1-alpha)*c*(1-c)	A2(P2)B3(P2)/A2(P2)B3(P2)	1/108*3*alpha*c^2	[A2(P1) + A3(P1) + A2(P2) + A2(P2)]	[B2(P1) + B1(P1) + B3(P2) + B3(P2)]	1/648*alpha*(1-alpha)*c^3*(1-c)
1168	A2(P1)B2(P1)/A3(P1)B4(P1)	1/108*6*(1-alpha)*c*(1-c)	A2(P2)B3(P2)/A2(P2)B3(P2)	1/108*3*alpha*c^2	[A2(P1) + A3(P1) + A2(P2) + A2(P2)]	[B2(P1) + B4(P1) + B3(P2) + B3(P2)]	1/648*alpha*(1-alpha)*c^3*(1-c)
1169	A2(P1)B2(P1)/A4(P1)B1(P1)	1/108*6*(1-alpha)*c*(1-c)	A2(P2)B3(P2)/A2(P2)B3(P2)	1/108*3*alpha*c^2	[A2(P1) + A4(P1) + A2(P2) + A2(P2)]	[B2(P1) + B1(P1) + B3(P2) + B3(P2)]	1/648*alpha*(1-alpha)*c^3*(1-c)
1170	A2(P1)B2(P1)/A4(P1)B3(P1)	1/108*6*(1-alpha)*c*(1-c)	A2(P2)B3(P2)/A2(P2)B3(P2)	1/108*3*alpha*c^2	[A2(P1) + A4(P1) + A2(P2) + A2(P2)]	[B2(P1) + B3(P1) + B3(P2) + B3(P2)]	1/648*alpha*(1-alpha)*c^3*(1-c)
1171	A3(P1)B3(P1)/A1(P1)B2(P1)	1/108*6*(1-alpha)*c*(1-c)	A2(P2)B3(P2)/A2(P2)B3(P2)	1/108*3*alpha*c^2	[A3(P1) + A1(P1) + A2(P2) + A2(P2)]	[B3(P1) + B2(P1) + B3(P2) + B3(P2)]	1/648*alpha*(1-alpha)*c^3*(1-c)
1172	A3(P1)B3(P1)/A1(P1)B4(P1)	1/108*6*(1-alpha)*c*(1-c)	A2(P2)B3(P2)/A2(P2)B3(P2)	1/108*3*alpha*c^2	[A3(P1) + A1(P1) + A2(P2) + A2(P2)]	[B3(P1) + B4(P1) + B3(P2) + B3(P2)]	1/648*alpha*(1-alpha)*c^3*(1-c)
1173	A3(P1)B3(P1)/A2(P1)B1(P1)	1/108*6*(1-alpha)*c*(1-c)	A2(P2)B3(P2)/A2(P2)B3(P2)	1/108*3*alpha*c^2	[A3(P1) + A2(P1) + A2(P2) + A2(P2)]	[B3(P1) + B1(P1) + B3(P2) + B3(P2)]	1/648*alpha*(1-alpha)*c^3*(1-c)
1174	A3(P1)B3(P1)/A2(P1)B4(P1)	1/108*6*(1-alpha)*c*(1-c)	A2(P2)B3(P2)/A2(P2)B3(P2)	1/108*3*alpha*c^2	[A3(P1) + A2(P1) + A2(P2) + A2(P2)]	[B3(P1) + B4(P1) + B3(P2) + B3(P2)]	1/648*alpha*(1-alpha)*c^3*(1-c)
1175	A3(P1)B3(P1)/A4(P1)B1(P1)	1/108*6*(1-alpha)*c*(1-c)	A2(P2)B3(P2)/A2(P2)B3(P2)	1/108*3*alpha*c^2	[A3(P1) + A4(P1) + A2(P2) + A2(P2)]	[B3(P1) + B1(P1) + B3(P2) + B3(P2)]	1/648*alpha*(1-alpha)*c^3*(1-c)
1176	A3(P1)B3(P1)/A4(P1)B2(P1)	1/108*6*(1-alpha)*c*(1-c)	A2(P2)B3(P2)/A2(P2)B3(P2)	1/108*3*alpha*c^2	[A3(P1) + A4(P1) + A2(P2) + A2(P2)]	[B3(P1) + B2(P1) + B3(P2) + B3(P2)]	1/648*alpha*(1-alpha)*c^3*(1-c)
1177	A4(P1)B4(P1)/A1(P1)B2(P1)	1/108*6*(1-alpha)*c*(1-c)	A2(P2)B3(P2)/A2(P2)B3(P2)	1/108*3*alpha*c^2	[A4(P1) + A1(P1) + A2(P2) + A2(P2)]	[B4(P1) + B2(P1) + B3(P2) + B3(P2)]	1/648*alpha*(1-alpha)*c^3*(1-c)
1178	A4(P1)B4(P1)/A1(P1)B3(P1)	1/108*6*(1-alpha)*c*(1-c)	A2(P2)B3(P2)/A2(P2)B3(P2)	1/108*3*alpha*c^2	[A4(P1) + A1(P1) + A2(P2) + A2(P2)]	[B4(P1) + B3(P1) + B3(P2) + B3(P2)]	1/648*alpha*(1-alpha)*c^3*(1-c)
1179	A4(P1)B4(P1)/A2(P1)B1(P1)	1/108*6*(1-alpha)*c*(1-c)	A2(P2)B3(P2)/A2(P2)B3(P2)	1/108*3*alpha*c^2	[A4(P1) + A2(P1) + A2(P2) + A2(P2)]	[B4(P1) + B1(P1) + B3(P2) + B3(P2)]	1/648*alpha*(1-alpha)*c^3*(1-c)
1180	A4(P1)B4(P1)/A2(P1)B3(P1)	1/108*6*(1-alpha)*c*(1-c)	A2(P2)B3(P2)/A2(P2)B3(P2)	1/108*3*alpha*c^2	[A4(P1) + A2(P1) + A2(P2) + A2(P2)]	[B4(P1) + B3(P1) + B3(P2) + B3(P2)]	1/648*alpha*(1-alpha)*c^3*(1-c)
1181	A4(P1)B4(P1)/A3(P1)B1(P1)	1/108*6*(1-alpha)*c*(1-c)	A2(P2)B3(P2)/A2(P2)B3(P2)	1/108*3*alpha*c^2	[A4(P1) + A3(P1) + A2(P2) + A2(P2)]	[B4(P1) + B1(P1) + B3(P2) + B3(P2)]	1/648*alpha*(1-alpha)*c^3*(1-c)
1182	A4(P1)B4(P1)/A3(P1)B2(P1)	1/108*6*(1-alpha)*c*(1-c)	A2(P2)B3(P2)/A2(P2)B3(P2)	1/108*3*alpha*c^2	[A4(P1) + A3(P1) + A2(P2) + A2(P2)]	[B4(P1) + B2(P1) + B3(P2) + B3(P2)]	1/648*alpha*(1-alpha)*c^3*(1-c)
1183	A1(P1)B2(P1)/A2(P1)B1(P1)	1/108*2*(1-alpha)*c^2	A2(P2)B3(P2)/A2(P2)B3(P2)	1/108*3*alpha*c^2	[A1(P1) + A2(P1) + A2(P2) + A2(P2)]	[B2(P1) + B1(P1) + B3(P2) + B3(P2)]	1/1944*alpha*(1-alpha)*c^4
1184	A1(P1)B3(P1)/A3(P1)B1(P1)	1/108*2*(1-alpha)*c^2	A2(P2)B3(P2)/A2(P2)B3(P2)	1/108*3*alpha*c^2	[A1(P1) + A3(P1) + A2(P2) + A2(P2)]	[B3(P1) + B1(P1) + B3(P2) + B3(P2)]	1/1944*alpha*(1-alpha)*c^4
1185	A1(P1)B4(P1)/A4(P1)B1(P1)	1/108*2*(1-alpha)*c^2	A2(P2)B3(P2)/A2(P2)B3(P2)	1/108*3*alpha*c^2	[A1(P1) + A4(P1) + A2(P2) + A2(P2)]	[B4(P1) + B1(P1) + B3(P2) + B3(P2)]	1/1944*alpha*(1-alpha)*c^4
1186	A2(P1)B3(P1)/A3(P1)B2(P1)	1/108*2*(1-alpha)*c^2	A2(P2)B3(P2)/A2(P2)B3(P2)	1/108*3*alpha*c^2	[A2(P1) + A3(P1) + A2(P2) + A2(P2)]	[B3(P1) + B2(P1) + B3(P2) + B3(P2)]	1/1944*alpha*(1-alpha)*c^4
1187	A2(P1)B4(P1)/A4(P1)B2(P1)	1/108*2*(1-alpha)*c^2	A2(P2)B3(P2)/A2(P2)B3(P2)	1/108*3*alpha*c^2	[A2(P1) + A4(P1) + A2(P2) + A2(P2)]	[B4(P1) + B2(P1) + B3(P2) + B3(P2)]	1/1944*alpha*(1-alpha)*c^4
1188	A3(P1)B4(P1)/A4(P1)B3(P1)	1/108*2*(1-alpha)*c^2	A2(P2)B3(P2)/A2(P2)B3(P2)	1/108*3*alpha*c^2	[A3(P1) + A4(P1) + A2(P2) + A2(P2)]	[B4(P1) + B3(P1) + B3(P2) + B3(P2)]	1/1944*alpha*(1-alpha)*c^4
1189	A1(P1)B2(P1)/A2(P1)B3(P1)	1/108*2*(1-alpha)*c^2	A2(P2)B3(P2)/A2(P2)B3(P2)	1/108*3*alpha*c^2	[A1(P1) + A2(P1) + A2(P2) + A2(P2)]	[B2(P1) + B3(P1) + B3(P2) + B3(P2)]	1/1944*alpha*(1-alpha)*c^4
1190	A1(P1)B2(P1)/A2(P1)B4(P1)	1/108*2*(1-alpha)*c^2	A2(P2)B3(P2)/A2(P2)B3(P2)	1/108*3*alpha*c^2	[A1(P1) + A2(P1) + A2(P2) + A2(P2)]	[B2(P1) + B4(P1) + B3(P2) + B3(P2)]	1/1944*alpha*(1-alpha)*c^4
1191	A1(P1)B3(P1)/A3(P1)B2(P1)	1/108*2*(1-alpha)*c^2	A2(P2)B3(P2)/A2(P2)B3(P2)	1/108*3*alpha*c^2	[A1(P1) + A3(P1) + A2(P2) + A2(P2)]	[B3(P1) + B2(P1) + B3(P2) + B3(P2)]	1/1944*alpha*(1-alpha)*c^4
1192	A1(P1)B3(P1)/A3(P1)B4(P1)	1/108*2*(1-alpha)*c^2	A2(P2)B3(P2)/A2(P2)B3(P2)	1/108*3*alpha*c^2	[A1(P1) + A3(P1) + A2(P2) + A2(P2)]	[B3(P1) + B4(P1) + B3(P2) + B3(P2)]	1/1944*alpha*(1-alpha)*c^4
1193	A1(P1)B4(P1)/A4(P1)B2(P1)	1/108*2*(1-alpha)*c^2	A2(P2)B3(P2)/A2(P2)B3(P2)	1/108*3*alpha*c^2	[A1(P1) + A4(P1) + A2(P2) + A2(P2)]	[B4(P1) + B2(P1) + B3(P2) + B3(P2)]	1/1944*alpha*(1-alpha)*c^4
1194	A1(P1)B4(P1)/A4(P1)B3(P1)	1/108*2*(1-alpha)*c^2	A2(P2)B3(P2)/A2(P2)B3(P2)	1/108*3*alpha*c^2	[A1(P1) + A4(P1) + A2(P2) + A2(P2)]	[B4(P1) + B3(P1) + B3(P2) + B3(P2)]	1/1944*alpha*(1-alpha)*c^4
1195	A2(P1)B1(P1)/A1(P1)B3(P1)	1/108*2*(1-alpha)*c^2	A2(P2)B3(P2)/A2(P2)B3(P2)	1/108*3*alpha*c^2	[A2(P1) + A1(P1) + A2(P2) + A2(P2)]	[B1(P1) + B3(P1) + B3(P2) + B3(P2)]	1/1944*alpha*(1-alpha)*c^4
1196	A2(P1)B1(P1)/A1(P1)B4(P1)	1/108*2*(1-alpha)*c^2	A2(P2)B3(P2)/A2(P2)B3(P2)	1/108*3*alpha*c^2	[A2(P1) + A1(P1) + A2(P2) + A2(P2)]	[B1(P1) + B4(P1) + B3(P2) + B3(P2)]	1/1944*alpha*(1-alpha)*c^4
1197	A2(P1)B3(P1)/A3(P1)B1(P1)	1/108*2*(1-alpha)*c^2	A2(P2)B3(P2)/A2(P2)B3(P2)	1/108*3*alpha*c^2	[A2(P1) + A3(P1) + A2(P2) + A2(P2)]	[B3(P1) + B1(P1) + B3(P2) + B3(P2)]	1/1944*alpha*(1-alpha)*c^4
1198	A2(P1)B3(P1)/A3(P1)B4(P1)	1/108*2*(1-alpha)*c^2	A2(P2)B3(P2)/A2(P2)B3(P2)	1/108*3*alpha*c^2	[A2(P1) + A3(P1) + A2(P2) + A2(P2)]	[B3(P1) + B4(P1) + B3(P2) + B3(P2)]	1/1944*alpha*(1-alpha)*c^4
1199	A2(P1)B4(P1)/A4(P1)B1(P1)	1/108*2*(1-alpha)*c^2	A2(P2)B3(P2)/A2(P2)B3(P2)	1/108*3*alpha*c^2	[A2(P1) + A4(P1) + A2(P2) + A2(P2)]	[B4(P1) + B1(P1) + B3(P2) + B3(P2)]	1/1944*alpha*(1-alpha)*c^4
1200	A2(P1)B4(P1)/A4(P1)B3(P1)	1/108*2*(1-alpha)*c^2	A2(P2)B3(P2)/A2(P2)B3(P2)	1/108*3*alpha*c^2	[A2(P1) + A4(P1) + A2(P2) + A2(P2)]	[B4(P1) + B3(P1) + B3(P2) + B3(P2)]	1/1944*alpha*(1-alpha)*c^4
1201	A3(P1)B1(P1)/A1(P1)B2(P1)	1/108*2*(1-alpha)*c^2	A2(P2)B3(P2)/A2(P2)B3(P2)	1/108*3*alpha*c^2	[A3(P1) + A1(P1) + A2(P2) + A2(P2)]	[B1(P1) + B2(P1) + B3(P2) + B3(P2)]	1/1944*alpha*(1-alpha)*c^4
1202	A3(P1)B1(P1)/A1(P1)B4(P1)	1/108*2*(1-alpha)*c^2	A2(P2)B3(P2)/A2(P2)B3(P2)	1/108*3*alpha*c^2	[A3(P1) + A1(P1) + A2(P2) + A2(P2)]	[B1(P1) + B4(P1) + B3(P2) + B3(P2)]	1/1944*alpha*(1-alpha)*c^4
1203	A3(P1)B2(P1)/A2(P1)B1(P1)	1/108*2*(1-alpha)*c^2	A2(P2)B3(P2)/A2(P2)B3(P2)	1/108*3*alpha*c^2	[A3(P1) + A2(P1) + A2(P2) + A2(P2)]	[B2(P1) + B1(P1) + B3(P2) + B3(P2)]	1/1944*alpha*(1-alpha)*c^4
1204	A3(P1)B2(P1)/A2(P1)B4(P1)	1/108*2*(1-alpha)*c^2	A2(P2)B3(P2)/A2(P2)B3(P2)	1/108*3*alpha*c^2	[A3(P1) + A2(P1) + A2(P2) + A2(P2)]	[B2(P1) + B4(P1) + B3(P2) + B3(P2)]	1/1944*alpha*(1-alpha)*c^4
1205	A3(P1)B4(P1)/A4(P1)B1(P1)	1/108*2*(1-alpha)*c^2	A2(P2)B3(P2)/A2(P2)B3(P2)	1/108*3*alpha*c^2	[A3(P1) + A4(P1) + A2(P2) + A2(P2)]	[B4(P1) + B1(P1) + B3(P2) + B3(P2)]	1/1944*alpha*(1-alpha)*c^4
1206	A3(P1)B4(P1)/A4(P1)B2(P1)	1/108*2*(1-alpha)*c^2	A2(P2)B3(P2)/A2(P2)B3(P2)	1/108*3*alpha*c^2	[A3(P1) + A4(P1) + A2(P2) + A2(P2)]	[B4(P1) + B2(P1) + B3(P2) + B3(P2)]	1/1944*alpha*(1-alpha)*c^4
1207	A4(P1)B1(P1)/A1(P1)B2(P1)	1/108*2*(1-alpha)*c^2	A2(P2)B3(P2)/A2(P2)B3(P2)	1/108*3*alpha*c^2	[A4(P1) + A1(P1) + A2(P2) + A2(P2)]	[B1(P1) + B2(P1) + B3(P2) + B3(P2)]	1/1944*alpha*(1-alpha)*c^4
1208	A4(P1)B1(P1)/A1(P1)B3(P1)	1/108*2*(1-alpha)*c^2	A2(P2)B3(P2)/A2(P2)B3(P2)	1/108*3*alpha*c^2	[A4(P1) + A1(P1) + A2(P2) + A2(P2)]	[B1(P1) + B3(P1) + B3(P2) + B3(P2)]	1/1944*alpha*(1-alpha)*c^4
1209	A4(P1)B2(P1)/A2(P1)B1(P1)	1/108*2*(1-alpha)*c^2	A2(P2)B3(P2)/A2(P2)B3(P2)	1/108*3*alpha*c^2	[A4(P1) + A2(P1) + A2(P2) + A2(P2)]	[B2(P1) + B1(P1) + B3(P2) + B3(P2)]	1/1944*alpha*(1-alpha)*c^4
1210	A4(P1)B2(P1)/A2(P1)B3(P1)	1/108*2*(1-alpha)*c^2	A2(P2)B3(P2)/A2(P2)B3(P2)	1/108*3*alpha*c^2	[A4(P1) + A2(P1) + A2(P2) + A2(P2)]	[B2(P1) + B3(P1) + B3(P2) + B3(P2)]	1/1944*alpha*(1-alpha)*c^4
1211	A4(P1)B3(P1)/A3(P1)B1(P1)	1/108*2*(1-alpha)*c^2	A2(P2)B3(P2)/A2(P2)B3(P2)	1/108*3*alpha*c^2	[A4(P1) + A3(P1) + A2(P2) + A2(P2)]	[B3(P1) + B1(P1) + B3(P2) + B3(P2)]	1/1944*alpha*(1-alpha)*c^4
1212	A4(P1)B3(P1)/A3(P1)B2(P1)	1/108*2*(1-alpha)*c^2	A2(P2)B3(P2)/A2(P2)B3(P2)	1/108*3*alpha*c^2	[A4(P1) + A3(P1) + A2(P2) + A2(P2)]	[B3(P1) + B2(P1) + B3(P2) + B3(P2)]	1/1944*alpha*(1-alpha)*c^4
1213	A1(P1)B2(P1)/A3(P1)B4(P1)	1/108*2*(1-alpha)*c^2	A2(P2)B3(P2)/A2(P2)B3(P2)	1/108*3*alpha*c^2	[A1(P1) + A3(P1) + A2(P2) + A2(P2)]	[B2(P1) + B4(P1) + B3(P2) + B3(P2)]	1/1944*alpha*(1-alpha)*c^4
1214	A1(P1)B2(P1)/A4(P1)B3(P1)	1/108*2*(1-alpha)*c^2	A2(P2)B3(P2)/A2(P2)B3(P2)	1/108*3*alpha*c^2	[A1(P1) + A4(P1) + A2(P2) + A2(P2)]	[B2(P1) + B3(P1) + B3(P2) + B3(P2)]	1/1944*alpha*(1-alpha)*c^4
1215	A1(P1)B3(P1)/A2(P1)B4(P1)	1/108*2*(1-alpha)*c^2	A2(P2)B3(P2)/A2(P2)B3(P2)	1/108*3*alpha*c^2	[A1(P1) + A2(P1) + A2(P2) + A2(P2)]	[B3(P1) + B4(P1) + B3(P2) + B3(P2)]	1/1944*alpha*(1-alpha)*c^4
1216	A1(P1)B3(P1)/A4(P1)B2(P1)	1/108*2*(1-alpha)*c^2	A2(P2)B3(P2)/A2(P2)B3(P2)	1/108*3*alpha*c^2	[A1(P1) + A4(P1) + A2(P2) + A2(P2)]	[B3(P1) + B2(P1) + B3(P2) + B3(P2)]	1/1944*alpha*(1-alpha)*c^4
1217	A1(P1)B4(P1)/A2(P1)B3(P1)	1/108*2*(1-alpha)*c^2	A2(P2)B3(P2)/A2(P2)B3(P2)	1/108*3*alpha*c^2	[A1(P1) + A2(P1) + A2(P2) + A2(P2)]	[B4(P1) + B3(P1) + B3(P2) + B3(P2)]	1/1944*alpha*(1-alpha)*c^4
1218	A1(P1)B4(P1)/A3(P1)B2(P1)	1/108*2*(1-alpha)*c^2	A2(P2)B3(P2)/A2(P2)B3(P2)	1/108*3*alpha*c^2	[A1(P1) + A3(P1) + A2(P2) + A2(P2)]	[B4(P1) + B2(P1) + B3(P2) + B3(P2)]	1/1944*alpha*(1-alpha)*c^4
1219	A2(P1)B1(P1)/A3(P1)B4(P1)	1/108*2*(1-alpha)*c^2	A2(P2)B3(P2)/A2(P2)B3(P2)	1/108*3*alpha*c^2	[A2(P1) + A3(P1) + A2(P2) + A2(P2)]	[B1(P1) + B4(P1) + B3(P2) + B3(P2)]	1/1944*alpha*(1-alpha)*c^4
1220	A2(P1)B1(P1)/A4(P1)B3(P1)	1/108*2*(1-alpha)*c^2	A2(P2)B3(P2)/A2(P2)B3(P2)	1/108*3*alpha*c^2	[A2(P1) + A4(P1) + A2(P2) + A2(P2)]	[B1(P1) + B3(P1) + B3(P2) + B3(P2)]	1/1944*alpha*(1-alpha)*c^4
1221	A3(P1)B1(P1)/A2(P1)B4(P1)	1/108*2*(1-alpha)*c^2	A2(P2)B3(P2)/A2(P2)B3(P2)	1/108*3*alpha*c^2	[A3(P1) + A2(P1) + A2(P2) + A2(P2)]	[B1(P1) + B4(P1) + B3(P2) + B3(P2)]	1/1944*alpha*(1-alpha)*c^4
1222	A3(P1)B1(P1)/A4(P1)B2(P1)	1/108*2*(1-alpha)*c^2	A2(P2)B3(P2)/A2(P2)B3(P2)	1/108*3*alpha*c^2	[A3(P1) + A4(P1) + A2(P2) + A2(P2)]	[B1(P1) + B2(P1) + B3(P2) + B3(P2)]	1/1944*alpha*(1-alpha)*c^4
1223	A4(P1)B1(P1)/A2(P1)B3(P1)	1/108*2*(1-alpha)*c^2	A2(P2)B3(P2)/A2(P2)B3(P2)	1/108*3*alpha*c^2	[A4(P1) + A2(P1) + A2(P2) + A2(P2)]	[B1(P1) + B3(P1) + B3(P2) + B3(P2)]	1/1944*alpha*(1-alpha)*c^4
1224	A4(P1)B1(P1)/A3(P1)B2(P1)	1/108*2*(1-alpha)*c^2	A2(P2)B3(P2)/A2(P2)B3(P2)	1/108*3*alpha*c^2	[A4(P1) + A3(P1) + A2(P2) + A2(P2)]	[B1(P1) + B2(P1) + B3(P2) + B3(P2)]	1/1944*alpha*(1-alpha)*c^4
1225	A1(P1)B1(P1)/A1(P1)B1(P1)	1/108*27*alpha*(1-c)^2	A2(P2)B4(P2)/A2(P2)B4(P2)	1/108*3*alpha*c^2	[A1(P1) + A1(P1) + A2(P2) + A2(P2)]	[B1(P1) + B1(P1) + B4(P2) + B4(P2)]	1/144*alpha^2*c^2*(1-c)^2
1226	A2(P1)B2(P1)/A2(P1)B2(P1)	1/108*27*alpha*(1-c)^2	A2(P2)B4(P2)/A2(P2)B4(P2)	1/108*3*alpha*c^2	[A2(P1) + A2(P1) + A2(P2) + A2(P2)]	[B2(P1) + B2(P1) + B4(P2) + B4(P2)]	1/144*alpha^2*c^2*(1-c)^2
1227	A3(P1)B3(P1)/A3(P1)B3(P1)	1/108*27*alpha*(1-c)^2	A2(P2)B4(P2)/A2(P2)B4(P2)	1/108*3*alpha*c^2	[A3(P1) + A3(P1) + A2(P2) + A2(P2)]	[B3(P1) + B3(P1) + B4(P2) + B4(P2)]	1/144*alpha^2*c^2*(1-c)^2
1228	A4(P1)B4(P1)/A4(P1)B4(P1)	1/108*27*alpha*(1-c)^2	A2(P2)B4(P2)/A2(P2)B4(P2)	1/108*3*alpha*c^2	[A4(P1) + A4(P1) + A2(P2) + A2(P2)]	[B4(P1) + B4(P1) + B4(P2) + B4(P2)]	1/144*alpha^2*c^2*(1-c)^2
1229	A1(P1)B2(P1)/A1(P1)B2(P1)	1/108*3*alpha*c^2	A2(P2)B4(P2)/A2(P2)B4(P2)	1/108*3*alpha*c^2	[A1(P1) + A1(P1) + A2(P2) + A2(P2)]	[B2(P1) + B2(P1) + B4(P2) + B4(P2)]	1/1296*alpha^2*c^4
1230	A1(P1)B3(P1)/A1(P1)B3(P1)	1/108*3*alpha*c^2	A2(P2)B4(P2)/A2(P2)B4(P2)	1/108*3*alpha*c^2	[A1(P1) + A1(P1) + A2(P2) + A2(P2)]	[B3(P1) + B3(P1) + B4(P2) + B4(P2)]	1/1296*alpha^2*c^4
1231	A1(P1)B4(P1)/A1(P1)B4(P1)	1/108*3*alpha*c^2	A2(P2)B4(P2)/A2(P2)B4(P2)	1/108*3*alpha*c^2	[A1(P1) + A1(P1) + A2(P2) + A2(P2)]	[B4(P1) + B4(P1) + B4(P2) + B4(P2)]	1/1296*alpha^2*c^4
1232	A2(P1)B1(P1)/A2(P1)B1(P1)	1/108*3*alpha*c^2	A2(P2)B4(P2)/A2(P2)B4(P2)	1/108*3*alpha*c^2	[A2(P1) + A2(P1) + A2(P2) + A2(P2)]	[B1(P1) + B1(P1) + B4(P2) + B4(P2)]	1/1296*alpha^2*c^4
1233	A2(P1)B3(P1)/A2(P1)B3(P1)	1/108*3*alpha*c^2	A2(P2)B4(P2)/A2(P2)B4(P2)	1/108*3*alpha*c^2	[A2(P1) + A2(P1) + A2(P2) + A2(P2)]	[B3(P1) + B3(P1) + B4(P2) + B4(P2)]	1/1296*alpha^2*c^4
1234	A2(P1)B4(P1)/A2(P1)B4(P1)	1/108*3*alpha*c^2	A2(P2)B4(P2)/A2(P2)B4(P2)	1/108*3*alpha*c^2	[A2(P1) + A2(P1) + A2(P2) + A2(P2)]	[B4(P1) + B4(P1) + B4(P2) + B4(P2)]	1/1296*alpha^2*c^4
1235	A3(P1)B1(P1)/A3(P1)B1(P1)	1/108*3*alpha*c^2	A2(P2)B4(P2)/A2(P2)B4(P2)	1/108*3*alpha*c^2	[A3(P1) + A3(P1) + A2(P2) + A2(P2)]	[B1(P1) + B1(P1) + B4(P2) + B4(P2)]	1/1296*alpha^2*c^4
1236	A3(P1)B2(P1)/A3(P1)B2(P1)	1/108*3*alpha*c^2	A2(P2)B4(P2)/A2(P2)B4(P2)	1/108*3*alpha*c^2	[A3(P1) + A3(P1) + A2(P2) + A2(P2)]	[B2(P1) + B2(P1) + B4(P2) + B4(P2)]	1/1296*alpha^2*c^4
1237	A3(P1)B4(P1)/A3(P1)B4(P1)	1/108*3*alpha*c^2	A2(P2)B4(P2)/A2(P2)B4(P2)	1/108*3*alpha*c^2	[A3(P1) + A3(P1) + A2(P2) + A2(P2)]	[B4(P1) + B4(P1) + B4(P2) + B4(P2)]	1/1296*alpha^2*c^4
1238	A4(P1)B1(P1)/A4(P1)B1(P1)	1/108*3*alpha*c^2	A2(P2)B4(P2)/A2(P2)B4(P2)	1/108*3*alpha*c^2	[A4(P1) + A4(P1) + A2(P2) + A2(P2)]	[B1(P1) + B1(P1) + B4(P2) + B4(P2)]	1/1296*alpha^2*c^4
1239	A4(P1)B2(P1)/A4(P1)B2(P1)	1/108*3*alpha*c^2	A2(P2)B4(P2)/A2(P2)B4(P2)	1/108*3*alpha*c^2	[A4(P1) + A4(P1) + A2(P2) + A2(P2)]	[B2(P1) + B2(P1) + B4(P2) + B4(P2)]	1/1296*alpha^2*c^4
1240	A4(P1)B3(P1)/A4(P1)B3(P1)	1/108*3*alpha*c^2	A2(P2)B4(P2)/A2(P2)B4(P2)	1/108*3*alpha*c^2	[A4(P1) + A4(P1) + A2(P2) + A2(P2)]	[B3(P1) + B3(P1) + B4(P2) + B4(P2)]	1/1296*alpha^2*c^4
1241	A1(P1)B1(P1)/A1(P1)B2(P1)	1/108*18*alpha*c*(1-c)	A2(P2)B4(P2)/A2(P2)B4(P2)	1/108*3*alpha*c^2	[A1(P1) + A1(P1) + A2(P2) + A2(P2)]	[B1(P1) + B2(P1) + B4(P2) + B4(P2)]	1/216*alpha^2*c^3*(1-c)
1242	A1(P1)B1(P1)/A1(P1)B3(P1)	1/108*18*alpha*c*(1-c)	A2(P2)B4(P2)/A2(P2)B4(P2)	1/108*3*alpha*c^2	[A1(P1) + A1(P1) + A2(P2) + A2(P2)]	[B1(P1) + B3(P1) + B4(P2) + B4(P2)]	1/216*alpha^2*c^3*(1-c)
1243	A1(P1)B1(P1)/A1(P1)B4(P1)	1/108*18*alpha*c*(1-c)	A2(P2)B4(P2)/A2(P2)B4(P2)	1/108*3*alpha*c^2	[A1(P1) + A1(P1) + A2(P2) + A2(P2)]	[B1(P1) + B4(P1) + B4(P2) + B4(P2)]	1/216*alpha^2*c^3*(1-c)
1244	A2(P1)B2(P1)/A2(P1)B1(P1)	1/108*18*alpha*c*(1-c)	A2(P2)B4(P2)/A2(P2)B4(P2)	1/108*3*alpha*c^2	[A2(P1) + A2(P1) + A2(P2) + A2(P2)]	[B2(P1) + B1(P1) + B4(P2) + B4(P2)]	1/216*alpha^2*c^3*(1-c)
1245	A2(P1)B2(P1)/A2(P1)B3(P1)	1/108*18*alpha*c*(1-c)	A2(P2)B4(P2)/A2(P2)B4(P2)	1/108*3*alpha*c^2	[A2(P1) + A2(P1) + A2(P2) + A2(P2)]	[B2(P1) + B3(P1) + B4(P2) + B4(P2)]	1/216*alpha^2*c^3*(1-c)
1246	A2(P1)B2(P1)/A2(P1)B4(P1)	1/108*18*alpha*c*(1-c)	A2(P2)B4(P2)/A2(P2)B4(P2)	1/108*3*alpha*c^2	[A2(P1) + A2(P1) + A2(P2) + A2(P2)]	[B2(P1) + B4(P1) + B4(P2) + B4(P2)]	1/216*alpha^2*c^3*(1-c)
1247	A3(P1)B3(P1)/A3(P1)B1(P1)	1/108*18*alpha*c*(1-c)	A2(P2)B4(P2)/A2(P2)B4(P2)	1/108*3*alpha*c^2	[A3(P1) + A3(P1) + A2(P2) + A2(P2)]	[B3(P1) + B1(P1) + B4(P2) + B4(P2)]	1/216*alpha^2*c^3*(1-c)
1248	A3(P1)B3(P1)/A3(P1)B2(P1)	1/108*18*alpha*c*(1-c)	A2(P2)B4(P2)/A2(P2)B4(P2)	1/108*3*alpha*c^2	[A3(P1) + A3(P1) + A2(P2) + A2(P2)]	[B3(P1) + B2(P1) + B4(P2) + B4(P2)]	1/216*alpha^2*c^3*(1-c)
1249	A3(P1)B3(P1)/A3(P1)B4(P1)	1/108*18*alpha*c*(1-c)	A2(P2)B4(P2)/A2(P2)B4(P2)	1/108*3*alpha*c^2	[A3(P1) + A3(P1) + A2(P2) + A2(P2)]	[B3(P1) + B4(P1) + B4(P2) + B4(P2)]	1/216*alpha^2*c^3*(1-c)
1250	A4(P1)B4(P1)/A4(P1)B1(P1)	1/108*18*alpha*c*(1-c)	A2(P2)B4(P2)/A2(P2)B4(P2)	1/108*3*alpha*c^2	[A4(P1) + A4(P1) + A2(P2) + A2(P2)]	[B4(P1) + B1(P1) + B4(P2) + B4(P2)]	1/216*alpha^2*c^3*(1-c)
1251	A4(P1)B4(P1)/A4(P1)B2(P1)	1/108*18*alpha*c*(1-c)	A2(P2)B4(P2)/A2(P2)B4(P2)	1/108*3*alpha*c^2	[A4(P1) + A4(P1) + A2(P2) + A2(P2)]	[B4(P1) + B2(P1) + B4(P2) + B4(P2)]	1/216*alpha^2*c^3*(1-c)
1252	A4(P1)B4(P1)/A4(P1)B3(P1)	1/108*18*alpha*c*(1-c)	A2(P2)B4(P2)/A2(P2)B4(P2)	1/108*3*alpha*c^2	[A4(P1) + A4(P1) + A2(P2) + A2(P2)]	[B4(P1) + B3(P1) + B4(P2) + B4(P2)]	1/216*alpha^2*c^3*(1-c)
1253	A1(P1)B2(P1)/A1(P1)B3(P1)	1/108*6*alpha*c^2	A2(P2)B4(P2)/A2(P2)B4(P2)	1/108*3*alpha*c^2	[A1(P1) + A1(P1) + A2(P2) + A2(P2)]	[B2(P1) + B3(P1) + B4(P2) + B4(P2)]	1/648*alpha^2*c^4
1254	A1(P1)B2(P1)/A1(P1)B4(P1)	1/108*6*alpha*c^2	A2(P2)B4(P2)/A2(P2)B4(P2)	1/108*3*alpha*c^2	[A1(P1) + A1(P1) + A2(P2) + A2(P2)]	[B2(P1) + B4(P1) + B4(P2) + B4(P2)]	1/648*alpha^2*c^4
1255	A1(P1)B3(P1)/A1(P1)B4(P1)	1/108*6*alpha*c^2	A2(P2)B4(P2)/A2(P2)B4(P2)	1/108*3*alpha*c^2	[A1(P1) + A1(P1) + A2(P2) + A2(P2)]	[B3(P1) + B4(P1) + B4(P2) + B4(P2)]	1/648*alpha^2*c^4
1256	A2(P1)B1(P1)/A2(P1)B3(P1)	1/108*6*alpha*c^2	A2(P2)B4(P2)/A2(P2)B4(P2)	1/108*3*alpha*c^2	[A2(P1) + A2(P1) + A2(P2) + A2(P2)]	[B1(P1) + B3(P1) + B4(P2) + B4(P2)]	1/648*alpha^2*c^4
1257	A2(P1)B1(P1)/A2(P1)B4(P1)	1/108*6*alpha*c^2	A2(P2)B4(P2)/A2(P2)B4(P2)	1/108*3*alpha*c^2	[A2(P1) + A2(P1) + A2(P2) + A2(P2)]	[B1(P1) + B4(P1) + B4(P2) + B4(P2)]	1/648*alpha^2*c^4
1258	A2(P1)B3(P1)/A2(P1)B4(P1)	1/108*6*alpha*c^2	A2(P2)B4(P2)/A2(P2)B4(P2)	1/108*3*alpha*c^2	[A2(P1) + A2(P1) + A2(P2) + A2(P2)]	[B3(P1) + B4(P1) + B4(P2) + B4(P2)]	1/648*alpha^2*c^4
1259	A3(P1)B1(P1)/A3(P1)B2(P1)	1/108*6*alpha*c^2	A2(P2)B4(P2)/A2(P2)B4(P2)	1/108*3*alpha*c^2	[A3(P1) + A3(P1) + A2(P2) + A2(P2)]	[B1(P1) + B2(P1) + B4(P2) + B4(P2)]	1/648*alpha^2*c^4
1260	A3(P1)B1(P1)/A3(P1)B4(P1)	1/108*6*alpha*c^2	A2(P2)B4(P2)/A2(P2)B4(P2)	1/108*3*alpha*c^2	[A3(P1) + A3(P1) + A2(P2) + A2(P2)]	[B1(P1) + B4(P1) + B4(P2) + B4(P2)]	1/648*alpha^2*c^4
1261	A3(P1)B2(P1)/A3(P1)B4(P1)	1/108*6*alpha*c^2	A2(P2)B4(P2)/A2(P2)B4(P2)	1/108*3*alpha*c^2	[A3(P1) + A3(P1) + A2(P2) + A2(P2)]	[B2(P1) + B4(P1) + B4(P2) + B4(P2)]	1/648*alpha^2*c^4
1262	A4(P1)B1(P1)/A4(P1)B2(P1)	1/108*6*alpha*c^2	A2(P2)B4(P2)/A2(P2)B4(P2)	1/108*3*alpha*c^2	[A4(P1) + A4(P1) + A2(P2) + A2(P2)]	[B1(P1) + B2(P1) + B4(P2) + B4(P2)]	1/648*alpha^2*c^4
1263	A4(P1)B1(P1)/A4(P1)B3(P1)	1/108*6*alpha*c^2	A2(P2)B4(P2)/A2(P2)B4(P2)	1/108*3*alpha*c^2	[A4(P1) + A4(P1) + A2(P2) + A2(P2)]	[B1(P1) + B3(P1) + B4(P2) + B4(P2)]	1/648*alpha^2*c^4
1264	A4(P1)B2(P1)/A4(P1)B3(P1)	1/108*6*alpha*c^2	A2(P2)B4(P2)/A2(P2)B4(P2)	1/108*3*alpha*c^2	[A4(P1) + A4(P1) + A2(P2) + A2(P2)]	[B2(P1) + B3(P1) + B4(P2) + B4(P2)]	1/648*alpha^2*c^4
1265	A1(P1)B1(P1)/A2(P1)B1(P1)	1/108*6*(1-alpha)*c*(1-c)	A2(P2)B4(P2)/A2(P2)B4(P2)	1/108*3*alpha*c^2	[A1(P1) + A2(P1) + A2(P2) + A2(P2)]	[B1(P1) + B1(P1) + B4(P2) + B4(P2)]	1/648*alpha*(1-alpha)*c^3*(1-c)
1266	A1(P1)B1(P1)/A3(P1)B1(P1)	1/108*6*(1-alpha)*c*(1-c)	A2(P2)B4(P2)/A2(P2)B4(P2)	1/108*3*alpha*c^2	[A1(P1) + A3(P1) + A2(P2) + A2(P2)]	[B1(P1) + B1(P1) + B4(P2) + B4(P2)]	1/648*alpha*(1-alpha)*c^3*(1-c)
1267	A1(P1)B1(P1)/A4(P1)B1(P1)	1/108*6*(1-alpha)*c*(1-c)	A2(P2)B4(P2)/A2(P2)B4(P2)	1/108*3*alpha*c^2	[A1(P1) + A4(P1) + A2(P2) + A2(P2)]	[B1(P1) + B1(P1) + B4(P2) + B4(P2)]	1/648*alpha*(1-alpha)*c^3*(1-c)
1268	A2(P1)B2(P1)/A1(P1)B2(P1)	1/108*6*(1-alpha)*c*(1-c)	A2(P2)B4(P2)/A2(P2)B4(P2)	1/108*3*alpha*c^2	[A2(P1) + A1(P1) + A2(P2) + A2(P2)]	[B2(P1) + B2(P1) + B4(P2) + B4(P2)]	1/648*alpha*(1-alpha)*c^3*(1-c)
1269	A2(P1)B2(P1)/A3(P1)B2(P1)	1/108*6*(1-alpha)*c*(1-c)	A2(P2)B4(P2)/A2(P2)B4(P2)	1/108*3*alpha*c^2	[A2(P1) + A3(P1) + A2(P2) + A2(P2)]	[B2(P1) + B2(P1) + B4(P2) + B4(P2)]	1/648*alpha*(1-alpha)*c^3*(1-c)
1270	A2(P1)B2(P1)/A4(P1)B2(P1)	1/108*6*(1-alpha)*c*(1-c)	A2(P2)B4(P2)/A2(P2)B4(P2)	1/108*3*alpha*c^2	[A2(P1) + A4(P1) + A2(P2) + A2(P2)]	[B2(P1) + B2(P1) + B4(P2) + B4(P2)]	1/648*alpha*(1-alpha)*c^3*(1-c)
1271	A3(P1)B3(P1)/A1(P1)B3(P1)	1/108*6*(1-alpha)*c*(1-c)	A2(P2)B4(P2)/A2(P2)B4(P2)	1/108*3*alpha*c^2	[A3(P1) + A1(P1) + A2(P2) + A2(P2)]	[B3(P1) + B3(P1) + B4(P2) + B4(P2)]	1/648*alpha*(1-alpha)*c^3*(1-c)
1272	A3(P1)B3(P1)/A2(P1)B3(P1)	1/108*6*(1-alpha)*c*(1-c)	A2(P2)B4(P2)/A2(P2)B4(P2)	1/108*3*alpha*c^2	[A3(P1) + A2(P1) + A2(P2) + A2(P2)]	[B3(P1) + B3(P1) + B4(P2) + B4(P2)]	1/648*alpha*(1-alpha)*c^3*(1-c)
1273	A3(P1)B3(P1)/A4(P1)B3(P1)	1/108*6*(1-alpha)*c*(1-c)	A2(P2)B4(P2)/A2(P2)B4(P2)	1/108*3*alpha*c^2	[A3(P1) + A4(P1) + A2(P2) + A2(P2)]	[B3(P1) + B3(P1) + B4(P2) + B4(P2)]	1/648*alpha*(1-alpha)*c^3*(1-c)
1274	A4(P1)B4(P1)/A1(P1)B4(P1)	1/108*6*(1-alpha)*c*(1-c)	A2(P2)B4(P2)/A2(P2)B4(P2)	1/108*3*alpha*c^2	[A4(P1) + A1(P1) + A2(P2) + A2(P2)]	[B4(P1) + B4(P1) + B4(P2) + B4(P2)]	1/648*alpha*(1-alpha)*c^3*(1-c)
1275	A4(P1)B4(P1)/A2(P1)B4(P1)	1/108*6*(1-alpha)*c*(1-c)	A2(P2)B4(P2)/A2(P2)B4(P2)	1/108*3*alpha*c^2	[A4(P1) + A2(P1) + A2(P2) + A2(P2)]	[B4(P1) + B4(P1) + B4(P2) + B4(P2)]	1/648*alpha*(1-alpha)*c^3*(1-c)
1276	A4(P1)B4(P1)/A3(P1)B4(P1)	1/108*6*(1-alpha)*c*(1-c)	A2(P2)B4(P2)/A2(P2)B4(P2)	1/108*3*alpha*c^2	[A4(P1) + A3(P1) + A2(P2) + A2(P2)]	[B4(P1) + B4(P1) + B4(P2) + B4(P2)]	1/648*alpha*(1-alpha)*c^3*(1-c)
1277	A2(P1)B1(P1)/A3(P1)B1(P1)	1/108*2*(1-alpha)*c^2	A2(P2)B4(P2)/A2(P2)B4(P2)	1/108*3*alpha*c^2	[A2(P1) + A3(P1) + A2(P2) + A2(P2)]	[B1(P1) + B1(P1) + B4(P2) + B4(P2)]	1/1944*alpha*(1-alpha)*c^4
1278	A2(P1)B1(P1)/A4(P1)B1(P1)	1/108*2*(1-alpha)*c^2	A2(P2)B4(P2)/A2(P2)B4(P2)	1/108*3*alpha*c^2	[A2(P1) + A4(P1) + A2(P2) + A2(P2)]	[B1(P1) + B1(P1) + B4(P2) + B4(P2)]	1/1944*alpha*(1-alpha)*c^4
1279	A3(P1)B1(P1)/A4(P1)B1(P1)	1/108*2*(1-alpha)*c^2	A2(P2)B4(P2)/A2(P2)B4(P2)	1/108*3*alpha*c^2	[A3(P1) + A4(P1) + A2(P2) + A2(P2)]	[B1(P1) + B1(P1) + B4(P2) + B4(P2)]	1/1944*alpha*(1-alpha)*c^4
1280	A1(P1)B2(P1)/A3(P1)B2(P1)	1/108*2*(1-alpha)*c^2	A2(P2)B4(P2)/A2(P2)B4(P2)	1/108*3*alpha*c^2	[A1(P1) + A3(P1) + A2(P2) + A2(P2)]	[B2(P1) + B2(P1) + B4(P2) + B4(P2)]	1/1944*alpha*(1-alpha)*c^4
1281	A1(P1)B2(P1)/A4(P1)B2(P1)	1/108*2*(1-alpha)*c^2	A2(P2)B4(P2)/A2(P2)B4(P2)	1/108*3*alpha*c^2	[A1(P1) + A4(P1) + A2(P2) + A2(P2)]	[B2(P1) + B2(P1) + B4(P2) + B4(P2)]	1/1944*alpha*(1-alpha)*c^4
1282	A3(P1)B2(P1)/A4(P1)B2(P1)	1/108*2*(1-alpha)*c^2	A2(P2)B4(P2)/A2(P2)B4(P2)	1/108*3*alpha*c^2	[A3(P1) + A4(P1) + A2(P2) + A2(P2)]	[B2(P1) + B2(P1) + B4(P2) + B4(P2)]	1/1944*alpha*(1-alpha)*c^4
1283	A1(P1)B3(P1)/A2(P1)B3(P1)	1/108*2*(1-alpha)*c^2	A2(P2)B4(P2)/A2(P2)B4(P2)	1/108*3*alpha*c^2	[A1(P1) + A2(P1) + A2(P2) + A2(P2)]	[B3(P1) + B3(P1) + B4(P2) + B4(P2)]	1/1944*alpha*(1-alpha)*c^4
1284	A1(P1)B3(P1)/A4(P1)B3(P1)	1/108*2*(1-alpha)*c^2	A2(P2)B4(P2)/A2(P2)B4(P2)	1/108*3*alpha*c^2	[A1(P1) + A4(P1) + A2(P2) + A2(P2)]	[B3(P1) + B3(P1) + B4(P2) + B4(P2)]	1/1944*alpha*(1-alpha)*c^4
1285	A2(P1)B3(P1)/A4(P1)B3(P1)	1/108*2*(1-alpha)*c^2	A2(P2)B4(P2)/A2(P2)B4(P2)	1/108*3*alpha*c^2	[A2(P1) + A4(P1) + A2(P2) + A2(P2)]	[B3(P1) + B3(P1) + B4(P2) + B4(P2)]	1/1944*alpha*(1-alpha)*c^4
1286	A1(P1)B4(P1)/A2(P1)B4(P1)	1/108*2*(1-alpha)*c^2	A2(P2)B4(P2)/A2(P2)B4(P2)	1/108*3*alpha*c^2	[A1(P1) + A2(P1) + A2(P2) + A2(P2)]	[B4(P1) + B4(P1) + B4(P2) + B4(P2)]	1/1944*alpha*(1-alpha)*c^4
1287	A1(P1)B4(P1)/A3(P1)B4(P1)	1/108*2*(1-alpha)*c^2	A2(P2)B4(P2)/A2(P2)B4(P2)	1/108*3*alpha*c^2	[A1(P1) + A3(P1) + A2(P2) + A2(P2)]	[B4(P1) + B4(P1) + B4(P2) + B4(P2)]	1/1944*alpha*(1-alpha)*c^4
1288	A2(P1)B4(P1)/A3(P1)B4(P1)	1/108*2*(1-alpha)*c^2	A2(P2)B4(P2)/A2(P2)B4(P2)	1/108*3*alpha*c^2	[A2(P1) + A3(P1) + A2(P2) + A2(P2)]	[B4(P1) + B4(P1) + B4(P2) + B4(P2)]	1/1944*alpha*(1-alpha)*c^4
1289	A1(P1)B1(P1)/A2(P1)B2(P1)	1/108*18*(1-alpha)*(1-c)^2	A2(P2)B4(P2)/A2(P2)B4(P2)	1/108*3*alpha*c^2	[A1(P1) + A2(P1) + A2(P2) + A2(P2)]	[B1(P1) + B2(P1) + B4(P2) + B4(P2)]	1/216*alpha*(1-alpha)*c^2*(1-c)^2
1290	A1(P1)B1(P1)/A3(P1)B3(P1)	1/108*18*(1-alpha)*(1-c)^2	A2(P2)B4(P2)/A2(P2)B4(P2)	1/108*3*alpha*c^2	[A1(P1) + A3(P1) + A2(P2) + A2(P2)]	[B1(P1) + B3(P1) + B4(P2) + B4(P2)]	1/216*alpha*(1-alpha)*c^2*(1-c)^2
1291	A1(P1)B1(P1)/A4(P1)B4(P1)	1/108*18*(1-alpha)*(1-c)^2	A2(P2)B4(P2)/A2(P2)B4(P2)	1/108*3*alpha*c^2	[A1(P1) + A4(P1) + A2(P2) + A2(P2)]	[B1(P1) + B4(P1) + B4(P2) + B4(P2)]	1/216*alpha*(1-alpha)*c^2*(1-c)^2
1292	A2(P1)B2(P1)/A3(P1)B3(P1)	1/108*18*(1-alpha)*(1-c)^2	A2(P2)B4(P2)/A2(P2)B4(P2)	1/108*3*alpha*c^2	[A2(P1) + A3(P1) + A2(P2) + A2(P2)]	[B2(P1) + B3(P1) + B4(P2) + B4(P2)]	1/216*alpha*(1-alpha)*c^2*(1-c)^2
1293	A2(P1)B2(P1)/A4(P1)B4(P1)	1/108*18*(1-alpha)*(1-c)^2	A2(P2)B4(P2)/A2(P2)B4(P2)	1/108*3*alpha*c^2	[A2(P1) + A4(P1) + A2(P2) + A2(P2)]	[B2(P1) + B4(P1) + B4(P2) + B4(P2)]	1/216*alpha*(1-alpha)*c^2*(1-c)^2
1294	A3(P1)B3(P1)/A4(P1)B4(P1)	1/108*18*(1-alpha)*(1-c)^2	A2(P2)B4(P2)/A2(P2)B4(P2)	1/108*3*alpha*c^2	[A3(P1) + A4(P1) + A2(P2) + A2(P2)]	[B3(P1) + B4(P1) + B4(P2) + B4(P2)]	1/216*alpha*(1-alpha)*c^2*(1-c)^2
1295	A1(P1)B1(P1)/A2(P1)B3(P1)	1/108*6*(1-alpha)*c*(1-c)	A2(P2)B4(P2)/A2(P2)B4(P2)	1/108*3*alpha*c^2	[A1(P1) + A2(P1) + A2(P2) + A2(P2)]	[B1(P1) + B3(P1) + B4(P2) + B4(P2)]	1/648*alpha*(1-alpha)*c^3*(1-c)
1296	A1(P1)B1(P1)/A2(P1)B4(P1)	1/108*6*(1-alpha)*c*(1-c)	A2(P2)B4(P2)/A2(P2)B4(P2)	1/108*3*alpha*c^2	[A1(P1) + A2(P1) + A2(P2) + A2(P2)]	[B1(P1) + B4(P1) + B4(P2) + B4(P2)]	1/648*alpha*(1-alpha)*c^3*(1-c)
1297	A1(P1)B1(P1)/A3(P1)B2(P1)	1/108*6*(1-alpha)*c*(1-c)	A2(P2)B4(P2)/A2(P2)B4(P2)	1/108*3*alpha*c^2	[A1(P1) + A3(P1) + A2(P2) + A2(P2)]	[B1(P1) + B2(P1) + B4(P2) + B4(P2)]	1/648*alpha*(1-alpha)*c^3*(1-c)
1298	A1(P1)B1(P1)/A3(P1)B4(P1)	1/108*6*(1-alpha)*c*(1-c)	A2(P2)B4(P2)/A2(P2)B4(P2)	1/108*3*alpha*c^2	[A1(P1) + A3(P1) + A2(P2) + A2(P2)]	[B1(P1) + B4(P1) + B4(P2) + B4(P2)]	1/648*alpha*(1-alpha)*c^3*(1-c)
1299	A1(P1)B1(P1)/A4(P1)B2(P1)	1/108*6*(1-alpha)*c*(1-c)	A2(P2)B4(P2)/A2(P2)B4(P2)	1/108*3*alpha*c^2	[A1(P1) + A4(P1) + A2(P2) + A2(P2)]	[B1(P1) + B2(P1) + B4(P2) + B4(P2)]	1/648*alpha*(1-alpha)*c^3*(1-c)
1300	A1(P1)B1(P1)/A4(P1)B3(P1)	1/108*6*(1-alpha)*c*(1-c)	A2(P2)B4(P2)/A2(P2)B4(P2)	1/108*3*alpha*c^2	[A1(P1) + A4(P1) + A2(P2) + A2(P2)]	[B1(P1) + B3(P1) + B4(P2) + B4(P2)]	1/648*alpha*(1-alpha)*c^3*(1-c)
1301	A2(P1)B2(P1)/A1(P1)B3(P1)	1/108*6*(1-alpha)*c*(1-c)	A2(P2)B4(P2)/A2(P2)B4(P2)	1/108*3*alpha*c^2	[A2(P1) + A1(P1) + A2(P2) + A2(P2)]	[B2(P1) + B3(P1) + B4(P2) + B4(P2)]	1/648*alpha*(1-alpha)*c^3*(1-c)
1302	A2(P1)B2(P1)/A1(P1)B4(P1)	1/108*6*(1-alpha)*c*(1-c)	A2(P2)B4(P2)/A2(P2)B4(P2)	1/108*3*alpha*c^2	[A2(P1) + A1(P1) + A2(P2) + A2(P2)]	[B2(P1) + B4(P1) + B4(P2) + B4(P2)]	1/648*alpha*(1-alpha)*c^3*(1-c)
1303	A2(P1)B2(P1)/A3(P1)B1(P1)	1/108*6*(1-alpha)*c*(1-c)	A2(P2)B4(P2)/A2(P2)B4(P2)	1/108*3*alpha*c^2	[A2(P1) + A3(P1) + A2(P2) + A2(P2)]	[B2(P1) + B1(P1) + B4(P2) + B4(P2)]	1/648*alpha*(1-alpha)*c^3*(1-c)
1304	A2(P1)B2(P1)/A3(P1)B4(P1)	1/108*6*(1-alpha)*c*(1-c)	A2(P2)B4(P2)/A2(P2)B4(P2)	1/108*3*alpha*c^2	[A2(P1) + A3(P1) + A2(P2) + A2(P2)]	[B2(P1) + B4(P1) + B4(P2) + B4(P2)]	1/648*alpha*(1-alpha)*c^3*(1-c)
1305	A2(P1)B2(P1)/A4(P1)B1(P1)	1/108*6*(1-alpha)*c*(1-c)	A2(P2)B4(P2)/A2(P2)B4(P2)	1/108*3*alpha*c^2	[A2(P1) + A4(P1) + A2(P2) + A2(P2)]	[B2(P1) + B1(P1) + B4(P2) + B4(P2)]	1/648*alpha*(1-alpha)*c^3*(1-c)
1306	A2(P1)B2(P1)/A4(P1)B3(P1)	1/108*6*(1-alpha)*c*(1-c)	A2(P2)B4(P2)/A2(P2)B4(P2)	1/108*3*alpha*c^2	[A2(P1) + A4(P1) + A2(P2) + A2(P2)]	[B2(P1) + B3(P1) + B4(P2) + B4(P2)]	1/648*alpha*(1-alpha)*c^3*(1-c)
1307	A3(P1)B3(P1)/A1(P1)B2(P1)	1/108*6*(1-alpha)*c*(1-c)	A2(P2)B4(P2)/A2(P2)B4(P2)	1/108*3*alpha*c^2	[A3(P1) + A1(P1) + A2(P2) + A2(P2)]	[B3(P1) + B2(P1) + B4(P2) + B4(P2)]	1/648*alpha*(1-alpha)*c^3*(1-c)
1308	A3(P1)B3(P1)/A1(P1)B4(P1)	1/108*6*(1-alpha)*c*(1-c)	A2(P2)B4(P2)/A2(P2)B4(P2)	1/108*3*alpha*c^2	[A3(P1) + A1(P1) + A2(P2) + A2(P2)]	[B3(P1) + B4(P1) + B4(P2) + B4(P2)]	1/648*alpha*(1-alpha)*c^3*(1-c)
1309	A3(P1)B3(P1)/A2(P1)B1(P1)	1/108*6*(1-alpha)*c*(1-c)	A2(P2)B4(P2)/A2(P2)B4(P2)	1/108*3*alpha*c^2	[A3(P1) + A2(P1) + A2(P2) + A2(P2)]	[B3(P1) + B1(P1) + B4(P2) + B4(P2)]	1/648*alpha*(1-alpha)*c^3*(1-c)
1310	A3(P1)B3(P1)/A2(P1)B4(P1)	1/108*6*(1-alpha)*c*(1-c)	A2(P2)B4(P2)/A2(P2)B4(P2)	1/108*3*alpha*c^2	[A3(P1) + A2(P1) + A2(P2) + A2(P2)]	[B3(P1) + B4(P1) + B4(P2) + B4(P2)]	1/648*alpha*(1-alpha)*c^3*(1-c)
1311	A3(P1)B3(P1)/A4(P1)B1(P1)	1/108*6*(1-alpha)*c*(1-c)	A2(P2)B4(P2)/A2(P2)B4(P2)	1/108*3*alpha*c^2	[A3(P1) + A4(P1) + A2(P2) + A2(P2)]	[B3(P1) + B1(P1) + B4(P2) + B4(P2)]	1/648*alpha*(1-alpha)*c^3*(1-c)
1312	A3(P1)B3(P1)/A4(P1)B2(P1)	1/108*6*(1-alpha)*c*(1-c)	A2(P2)B4(P2)/A2(P2)B4(P2)	1/108*3*alpha*c^2	[A3(P1) + A4(P1) + A2(P2) + A2(P2)]	[B3(P1) + B2(P1) + B4(P2) + B4(P2)]	1/648*alpha*(1-alpha)*c^3*(1-c)
1313	A4(P1)B4(P1)/A1(P1)B2(P1)	1/108*6*(1-alpha)*c*(1-c)	A2(P2)B4(P2)/A2(P2)B4(P2)	1/108*3*alpha*c^2	[A4(P1) + A1(P1) + A2(P2) + A2(P2)]	[B4(P1) + B2(P1) + B4(P2) + B4(P2)]	1/648*alpha*(1-alpha)*c^3*(1-c)
1314	A4(P1)B4(P1)/A1(P1)B3(P1)	1/108*6*(1-alpha)*c*(1-c)	A2(P2)B4(P2)/A2(P2)B4(P2)	1/108*3*alpha*c^2	[A4(P1) + A1(P1) + A2(P2) + A2(P2)]	[B4(P1) + B3(P1) + B4(P2) + B4(P2)]	1/648*alpha*(1-alpha)*c^3*(1-c)
1315	A4(P1)B4(P1)/A2(P1)B1(P1)	1/108*6*(1-alpha)*c*(1-c)	A2(P2)B4(P2)/A2(P2)B4(P2)	1/108*3*alpha*c^2	[A4(P1) + A2(P1) + A2(P2) + A2(P2)]	[B4(P1) + B1(P1) + B4(P2) + B4(P2)]	1/648*alpha*(1-alpha)*c^3*(1-c)
1316	A4(P1)B4(P1)/A2(P1)B3(P1)	1/108*6*(1-alpha)*c*(1-c)	A2(P2)B4(P2)/A2(P2)B4(P2)	1/108*3*alpha*c^2	[A4(P1) + A2(P1) + A2(P2) + A2(P2)]	[B4(P1) + B3(P1) + B4(P2) + B4(P2)]	1/648*alpha*(1-alpha)*c^3*(1-c)
1317	A4(P1)B4(P1)/A3(P1)B1(P1)	1/108*6*(1-alpha)*c*(1-c)	A2(P2)B4(P2)/A2(P2)B4(P2)	1/108*3*alpha*c^2	[A4(P1) + A3(P1) + A2(P2) + A2(P2)]	[B4(P1) + B1(P1) + B4(P2) + B4(P2)]	1/648*alpha*(1-alpha)*c^3*(1-c)
1318	A4(P1)B4(P1)/A3(P1)B2(P1)	1/108*6*(1-alpha)*c*(1-c)	A2(P2)B4(P2)/A2(P2)B4(P2)	1/108*3*alpha*c^2	[A4(P1) + A3(P1) + A2(P2) + A2(P2)]	[B4(P1) + B2(P1) + B4(P2) + B4(P2)]	1/648*alpha*(1-alpha)*c^3*(1-c)
1319	A1(P1)B2(P1)/A2(P1)B1(P1)	1/108*2*(1-alpha)*c^2	A2(P2)B4(P2)/A2(P2)B4(P2)	1/108*3*alpha*c^2	[A1(P1) + A2(P1) + A2(P2) + A2(P2)]	[B2(P1) + B1(P1) + B4(P2) + B4(P2)]	1/1944*alpha*(1-alpha)*c^4
1320	A1(P1)B3(P1)/A3(P1)B1(P1)	1/108*2*(1-alpha)*c^2	A2(P2)B4(P2)/A2(P2)B4(P2)	1/108*3*alpha*c^2	[A1(P1) + A3(P1) + A2(P2) + A2(P2)]	[B3(P1) + B1(P1) + B4(P2) + B4(P2)]	1/1944*alpha*(1-alpha)*c^4
1321	A1(P1)B4(P1)/A4(P1)B1(P1)	1/108*2*(1-alpha)*c^2	A2(P2)B4(P2)/A2(P2)B4(P2)	1/108*3*alpha*c^2	[A1(P1) + A4(P1) + A2(P2) + A2(P2)]	[B4(P1) + B1(P1) + B4(P2) + B4(P2)]	1/1944*alpha*(1-alpha)*c^4
1322	A2(P1)B3(P1)/A3(P1)B2(P1)	1/108*2*(1-alpha)*c^2	A2(P2)B4(P2)/A2(P2)B4(P2)	1/108*3*alpha*c^2	[A2(P1) + A3(P1) + A2(P2) + A2(P2)]	[B3(P1) + B2(P1) + B4(P2) + B4(P2)]	1/1944*alpha*(1-alpha)*c^4
1323	A2(P1)B4(P1)/A4(P1)B2(P1)	1/108*2*(1-alpha)*c^2	A2(P2)B4(P2)/A2(P2)B4(P2)	1/108*3*alpha*c^2	[A2(P1) + A4(P1) + A2(P2) + A2(P2)]	[B4(P1) + B2(P1) + B4(P2) + B4(P2)]	1/1944*alpha*(1-alpha)*c^4
1324	A3(P1)B4(P1)/A4(P1)B3(P1)	1/108*2*(1-alpha)*c^2	A2(P2)B4(P2)/A2(P2)B4(P2)	1/108*3*alpha*c^2	[A3(P1) + A4(P1) + A2(P2) + A2(P2)]	[B4(P1) + B3(P1) + B4(P2) + B4(P2)]	1/1944*alpha*(1-alpha)*c^4
1325	A1(P1)B2(P1)/A2(P1)B3(P1)	1/108*2*(1-alpha)*c^2	A2(P2)B4(P2)/A2(P2)B4(P2)	1/108*3*alpha*c^2	[A1(P1) + A2(P1) + A2(P2) + A2(P2)]	[B2(P1) + B3(P1) + B4(P2) + B4(P2)]	1/1944*alpha*(1-alpha)*c^4
1326	A1(P1)B2(P1)/A2(P1)B4(P1)	1/108*2*(1-alpha)*c^2	A2(P2)B4(P2)/A2(P2)B4(P2)	1/108*3*alpha*c^2	[A1(P1) + A2(P1) + A2(P2) + A2(P2)]	[B2(P1) + B4(P1) + B4(P2) + B4(P2)]	1/1944*alpha*(1-alpha)*c^4
1327	A1(P1)B3(P1)/A3(P1)B2(P1)	1/108*2*(1-alpha)*c^2	A2(P2)B4(P2)/A2(P2)B4(P2)	1/108*3*alpha*c^2	[A1(P1) + A3(P1) + A2(P2) + A2(P2)]	[B3(P1) + B2(P1) + B4(P2) + B4(P2)]	1/1944*alpha*(1-alpha)*c^4
1328	A1(P1)B3(P1)/A3(P1)B4(P1)	1/108*2*(1-alpha)*c^2	A2(P2)B4(P2)/A2(P2)B4(P2)	1/108*3*alpha*c^2	[A1(P1) + A3(P1) + A2(P2) + A2(P2)]	[B3(P1) + B4(P1) + B4(P2) + B4(P2)]	1/1944*alpha*(1-alpha)*c^4
1329	A1(P1)B4(P1)/A4(P1)B2(P1)	1/108*2*(1-alpha)*c^2	A2(P2)B4(P2)/A2(P2)B4(P2)	1/108*3*alpha*c^2	[A1(P1) + A4(P1) + A2(P2) + A2(P2)]	[B4(P1) + B2(P1) + B4(P2) + B4(P2)]	1/1944*alpha*(1-alpha)*c^4
1330	A1(P1)B4(P1)/A4(P1)B3(P1)	1/108*2*(1-alpha)*c^2	A2(P2)B4(P2)/A2(P2)B4(P2)	1/108*3*alpha*c^2	[A1(P1) + A4(P1) + A2(P2) + A2(P2)]	[B4(P1) + B3(P1) + B4(P2) + B4(P2)]	1/1944*alpha*(1-alpha)*c^4
1331	A2(P1)B1(P1)/A1(P1)B3(P1)	1/108*2*(1-alpha)*c^2	A2(P2)B4(P2)/A2(P2)B4(P2)	1/108*3*alpha*c^2	[A2(P1) + A1(P1) + A2(P2) + A2(P2)]	[B1(P1) + B3(P1) + B4(P2) + B4(P2)]	1/1944*alpha*(1-alpha)*c^4
1332	A2(P1)B1(P1)/A1(P1)B4(P1)	1/108*2*(1-alpha)*c^2	A2(P2)B4(P2)/A2(P2)B4(P2)	1/108*3*alpha*c^2	[A2(P1) + A1(P1) + A2(P2) + A2(P2)]	[B1(P1) + B4(P1) + B4(P2) + B4(P2)]	1/1944*alpha*(1-alpha)*c^4
1333	A2(P1)B3(P1)/A3(P1)B1(P1)	1/108*2*(1-alpha)*c^2	A2(P2)B4(P2)/A2(P2)B4(P2)	1/108*3*alpha*c^2	[A2(P1) + A3(P1) + A2(P2) + A2(P2)]	[B3(P1) + B1(P1) + B4(P2) + B4(P2)]	1/1944*alpha*(1-alpha)*c^4
1334	A2(P1)B3(P1)/A3(P1)B4(P1)	1/108*2*(1-alpha)*c^2	A2(P2)B4(P2)/A2(P2)B4(P2)	1/108*3*alpha*c^2	[A2(P1) + A3(P1) + A2(P2) + A2(P2)]	[B3(P1) + B4(P1) + B4(P2) + B4(P2)]	1/1944*alpha*(1-alpha)*c^4
1335	A2(P1)B4(P1)/A4(P1)B1(P1)	1/108*2*(1-alpha)*c^2	A2(P2)B4(P2)/A2(P2)B4(P2)	1/108*3*alpha*c^2	[A2(P1) + A4(P1) + A2(P2) + A2(P2)]	[B4(P1) + B1(P1) + B4(P2) + B4(P2)]	1/1944*alpha*(1-alpha)*c^4
1336	A2(P1)B4(P1)/A4(P1)B3(P1)	1/108*2*(1-alpha)*c^2	A2(P2)B4(P2)/A2(P2)B4(P2)	1/108*3*alpha*c^2	[A2(P1) + A4(P1) + A2(P2) + A2(P2)]	[B4(P1) + B3(P1) + B4(P2) + B4(P2)]	1/1944*alpha*(1-alpha)*c^4
1337	A3(P1)B1(P1)/A1(P1)B2(P1)	1/108*2*(1-alpha)*c^2	A2(P2)B4(P2)/A2(P2)B4(P2)	1/108*3*alpha*c^2	[A3(P1) + A1(P1) + A2(P2) + A2(P2)]	[B1(P1) + B2(P1) + B4(P2) + B4(P2)]	1/1944*alpha*(1-alpha)*c^4
1338	A3(P1)B1(P1)/A1(P1)B4(P1)	1/108*2*(1-alpha)*c^2	A2(P2)B4(P2)/A2(P2)B4(P2)	1/108*3*alpha*c^2	[A3(P1) + A1(P1) + A2(P2) + A2(P2)]	[B1(P1) + B4(P1) + B4(P2) + B4(P2)]	1/1944*alpha*(1-alpha)*c^4
1339	A3(P1)B2(P1)/A2(P1)B1(P1)	1/108*2*(1-alpha)*c^2	A2(P2)B4(P2)/A2(P2)B4(P2)	1/108*3*alpha*c^2	[A3(P1) + A2(P1) + A2(P2) + A2(P2)]	[B2(P1) + B1(P1) + B4(P2) + B4(P2)]	1/1944*alpha*(1-alpha)*c^4
1340	A3(P1)B2(P1)/A2(P1)B4(P1)	1/108*2*(1-alpha)*c^2	A2(P2)B4(P2)/A2(P2)B4(P2)	1/108*3*alpha*c^2	[A3(P1) + A2(P1) + A2(P2) + A2(P2)]	[B2(P1) + B4(P1) + B4(P2) + B4(P2)]	1/1944*alpha*(1-alpha)*c^4
1341	A3(P1)B4(P1)/A4(P1)B1(P1)	1/108*2*(1-alpha)*c^2	A2(P2)B4(P2)/A2(P2)B4(P2)	1/108*3*alpha*c^2	[A3(P1) + A4(P1) + A2(P2) + A2(P2)]	[B4(P1) + B1(P1) + B4(P2) + B4(P2)]	1/1944*alpha*(1-alpha)*c^4
1342	A3(P1)B4(P1)/A4(P1)B2(P1)	1/108*2*(1-alpha)*c^2	A2(P2)B4(P2)/A2(P2)B4(P2)	1/108*3*alpha*c^2	[A3(P1) + A4(P1) + A2(P2) + A2(P2)]	[B4(P1) + B2(P1) + B4(P2) + B4(P2)]	1/1944*alpha*(1-alpha)*c^4
1343	A4(P1)B1(P1)/A1(P1)B2(P1)	1/108*2*(1-alpha)*c^2	A2(P2)B4(P2)/A2(P2)B4(P2)	1/108*3*alpha*c^2	[A4(P1) + A1(P1) + A2(P2) + A2(P2)]	[B1(P1) + B2(P1) + B4(P2) + B4(P2)]	1/1944*alpha*(1-alpha)*c^4
1344	A4(P1)B1(P1)/A1(P1)B3(P1)	1/108*2*(1-alpha)*c^2	A2(P2)B4(P2)/A2(P2)B4(P2)	1/108*3*alpha*c^2	[A4(P1) + A1(P1) + A2(P2) + A2(P2)]	[B1(P1) + B3(P1) + B4(P2) + B4(P2)]	1/1944*alpha*(1-alpha)*c^4
1345	A4(P1)B2(P1)/A2(P1)B1(P1)	1/108*2*(1-alpha)*c^2	A2(P2)B4(P2)/A2(P2)B4(P2)	1/108*3*alpha*c^2	[A4(P1) + A2(P1) + A2(P2) + A2(P2)]	[B2(P1) + B1(P1) + B4(P2) + B4(P2)]	1/1944*alpha*(1-alpha)*c^4
1346	A4(P1)B2(P1)/A2(P1)B3(P1)	1/108*2*(1-alpha)*c^2	A2(P2)B4(P2)/A2(P2)B4(P2)	1/108*3*alpha*c^2	[A4(P1) + A2(P1) + A2(P2) + A2(P2)]	[B2(P1) + B3(P1) + B4(P2) + B4(P2)]	1/1944*alpha*(1-alpha)*c^4
1347	A4(P1)B3(P1)/A3(P1)B1(P1)	1/108*2*(1-alpha)*c^2	A2(P2)B4(P2)/A2(P2)B4(P2)	1/108*3*alpha*c^2	[A4(P1) + A3(P1) + A2(P2) + A2(P2)]	[B3(P1) + B1(P1) + B4(P2) + B4(P2)]	1/1944*alpha*(1-alpha)*c^4
1348	A4(P1)B3(P1)/A3(P1)B2(P1)	1/108*2*(1-alpha)*c^2	A2(P2)B4(P2)/A2(P2)B4(P2)	1/108*3*alpha*c^2	[A4(P1) + A3(P1) + A2(P2) + A2(P2)]	[B3(P1) + B2(P1) + B4(P2) + B4(P2)]	1/1944*alpha*(1-alpha)*c^4
1349	A1(P1)B2(P1)/A3(P1)B4(P1)	1/108*2*(1-alpha)*c^2	A2(P2)B4(P2)/A2(P2)B4(P2)	1/108*3*alpha*c^2	[A1(P1) + A3(P1) + A2(P2) + A2(P2)]	[B2(P1) + B4(P1) + B4(P2) + B4(P2)]	1/1944*alpha*(1-alpha)*c^4
1350	A1(P1)B2(P1)/A4(P1)B3(P1)	1/108*2*(1-alpha)*c^2	A2(P2)B4(P2)/A2(P2)B4(P2)	1/108*3*alpha*c^2	[A1(P1) + A4(P1) + A2(P2) + A2(P2)]	[B2(P1) + B3(P1) + B4(P2) + B4(P2)]	1/1944*alpha*(1-alpha)*c^4
1351	A1(P1)B3(P1)/A2(P1)B4(P1)	1/108*2*(1-alpha)*c^2	A2(P2)B4(P2)/A2(P2)B4(P2)	1/108*3*alpha*c^2	[A1(P1) + A2(P1) + A2(P2) + A2(P2)]	[B3(P1) + B4(P1) + B4(P2) + B4(P2)]	1/1944*alpha*(1-alpha)*c^4
1352	A1(P1)B3(P1)/A4(P1)B2(P1)	1/108*2*(1-alpha)*c^2	A2(P2)B4(P2)/A2(P2)B4(P2)	1/108*3*alpha*c^2	[A1(P1) + A4(P1) + A2(P2) + A2(P2)]	[B3(P1) + B2(P1) + B4(P2) + B4(P2)]	1/1944*alpha*(1-alpha)*c^4
1353	A1(P1)B4(P1)/A2(P1)B3(P1)	1/108*2*(1-alpha)*c^2	A2(P2)B4(P2)/A2(P2)B4(P2)	1/108*3*alpha*c^2	[A1(P1) + A2(P1) + A2(P2) + A2(P2)]	[B4(P1) + B3(P1) + B4(P2) + B4(P2)]	1/1944*alpha*(1-alpha)*c^4
1354	A1(P1)B4(P1)/A3(P1)B2(P1)	1/108*2*(1-alpha)*c^2	A2(P2)B4(P2)/A2(P2)B4(P2)	1/108*3*alpha*c^2	[A1(P1) + A3(P1) + A2(P2) + A2(P2)]	[B4(P1) + B2(P1) + B4(P2) + B4(P2)]	1/1944*alpha*(1-alpha)*c^4
1355	A2(P1)B1(P1)/A3(P1)B4(P1)	1/108*2*(1-alpha)*c^2	A2(P2)B4(P2)/A2(P2)B4(P2)	1/108*3*alpha*c^2	[A2(P1) + A3(P1) + A2(P2) + A2(P2)]	[B1(P1) + B4(P1) + B4(P2) + B4(P2)]	1/1944*alpha*(1-alpha)*c^4
1356	A2(P1)B1(P1)/A4(P1)B3(P1)	1/108*2*(1-alpha)*c^2	A2(P2)B4(P2)/A2(P2)B4(P2)	1/108*3*alpha*c^2	[A2(P1) + A4(P1) + A2(P2) + A2(P2)]	[B1(P1) + B3(P1) + B4(P2) + B4(P2)]	1/1944*alpha*(1-alpha)*c^4
1357	A3(P1)B1(P1)/A2(P1)B4(P1)	1/108*2*(1-alpha)*c^2	A2(P2)B4(P2)/A2(P2)B4(P2)	1/108*3*alpha*c^2	[A3(P1) + A2(P1) + A2(P2) + A2(P2)]	[B1(P1) + B4(P1) + B4(P2) + B4(P2)]	1/1944*alpha*(1-alpha)*c^4
1358	A3(P1)B1(P1)/A4(P1)B2(P1)	1/108*2*(1-alpha)*c^2	A2(P2)B4(P2)/A2(P2)B4(P2)	1/108*3*alpha*c^2	[A3(P1) + A4(P1) + A2(P2) + A2(P2)]	[B1(P1) + B2(P1) + B4(P2) + B4(P2)]	1/1944*alpha*(1-alpha)*c^4
1359	A4(P1)B1(P1)/A2(P1)B3(P1)	1/108*2*(1-alpha)*c^2	A2(P2)B4(P2)/A2(P2)B4(P2)	1/108*3*alpha*c^2	[A4(P1) + A2(P1) + A2(P2) + A2(P2)]	[B1(P1) + B3(P1) + B4(P2) + B4(P2)]	1/1944*alpha*(1-alpha)*c^4
1360	A4(P1)B1(P1)/A3(P1)B2(P1)	1/108*2*(1-alpha)*c^2	A2(P2)B4(P2)/A2(P2)B4(P2)	1/108*3*alpha*c^2	[A4(P1) + A3(P1) + A2(P2) + A2(P2)]	[B1(P1) + B2(P1) + B4(P2) + B4(P2)]	1/1944*alpha*(1-alpha)*c^4
1361	A1(P1)B1(P1)/A1(P1)B1(P1)	1/108*27*alpha*(1-c)^2	A3(P2)B1(P2)/A3(P2)B1(P2)	1/108*3*alpha*c^2	[A1(P1) + A1(P1) + A3(P2) + A3(P2)]	[B1(P1) + B1(P1) + B1(P2) + B1(P2)]	1/144*alpha^2*c^2*(1-c)^2
1362	A2(P1)B2(P1)/A2(P1)B2(P1)	1/108*27*alpha*(1-c)^2	A3(P2)B1(P2)/A3(P2)B1(P2)	1/108*3*alpha*c^2	[A2(P1) + A2(P1) + A3(P2) + A3(P2)]	[B2(P1) + B2(P1) + B1(P2) + B1(P2)]	1/144*alpha^2*c^2*(1-c)^2
1363	A3(P1)B3(P1)/A3(P1)B3(P1)	1/108*27*alpha*(1-c)^2	A3(P2)B1(P2)/A3(P2)B1(P2)	1/108*3*alpha*c^2	[A3(P1) + A3(P1) + A3(P2) + A3(P2)]	[B3(P1) + B3(P1) + B1(P2) + B1(P2)]	1/144*alpha^2*c^2*(1-c)^2
1364	A4(P1)B4(P1)/A4(P1)B4(P1)	1/108*27*alpha*(1-c)^2	A3(P2)B1(P2)/A3(P2)B1(P2)	1/108*3*alpha*c^2	[A4(P1) + A4(P1) + A3(P2) + A3(P2)]	[B4(P1) + B4(P1) + B1(P2) + B1(P2)]	1/144*alpha^2*c^2*(1-c)^2
1365	A1(P1)B2(P1)/A1(P1)B2(P1)	1/108*3*alpha*c^2	A3(P2)B1(P2)/A3(P2)B1(P2)	1/108*3*alpha*c^2	[A1(P1) + A1(P1) + A3(P2) + A3(P2)]	[B2(P1) + B2(P1) + B1(P2) + B1(P2)]	1/1296*alpha^2*c^4
1366	A1(P1)B3(P1)/A1(P1)B3(P1)	1/108*3*alpha*c^2	A3(P2)B1(P2)/A3(P2)B1(P2)	1/108*3*alpha*c^2	[A1(P1) + A1(P1) + A3(P2) + A3(P2)]	[B3(P1) + B3(P1) + B1(P2) + B1(P2)]	1/1296*alpha^2*c^4
1367	A1(P1)B4(P1)/A1(P1)B4(P1)	1/108*3*alpha*c^2	A3(P2)B1(P2)/A3(P2)B1(P2)	1/108*3*alpha*c^2	[A1(P1) + A1(P1) + A3(P2) + A3(P2)]	[B4(P1) + B4(P1) + B1(P2) + B1(P2)]	1/1296*alpha^2*c^4
1368	A2(P1)B1(P1)/A2(P1)B1(P1)	1/108*3*alpha*c^2	A3(P2)B1(P2)/A3(P2)B1(P2)	1/108*3*alpha*c^2	[A2(P1) + A2(P1) + A3(P2) + A3(P2)]	[B1(P1) + B1(P1) + B1(P2) + B1(P2)]	1/1296*alpha^2*c^4
1369	A2(P1)B3(P1)/A2(P1)B3(P1)	1/108*3*alpha*c^2	A3(P2)B1(P2)/A3(P2)B1(P2)	1/108*3*alpha*c^2	[A2(P1) + A2(P1) + A3(P2) + A3(P2)]	[B3(P1) + B3(P1) + B1(P2) + B1(P2)]	1/1296*alpha^2*c^4
1370	A2(P1)B4(P1)/A2(P1)B4(P1)	1/108*3*alpha*c^2	A3(P2)B1(P2)/A3(P2)B1(P2)	1/108*3*alpha*c^2	[A2(P1) + A2(P1) + A3(P2) + A3(P2)]	[B4(P1) + B4(P1) + B1(P2) + B1(P2)]	1/1296*alpha^2*c^4
1371	A3(P1)B1(P1)/A3(P1)B1(P1)	1/108*3*alpha*c^2	A3(P2)B1(P2)/A3(P2)B1(P2)	1/108*3*alpha*c^2	[A3(P1) + A3(P1) + A3(P2) + A3(P2)]	[B1(P1) + B1(P1) + B1(P2) + B1(P2)]	1/1296*alpha^2*c^4
1372	A3(P1)B2(P1)/A3(P1)B2(P1)	1/108*3*alpha*c^2	A3(P2)B1(P2)/A3(P2)B1(P2)	1/108*3*alpha*c^2	[A3(P1) + A3(P1) + A3(P2) + A3(P2)]	[B2(P1) + B2(P1) + B1(P2) + B1(P2)]	1/1296*alpha^2*c^4
1373	A3(P1)B4(P1)/A3(P1)B4(P1)	1/108*3*alpha*c^2	A3(P2)B1(P2)/A3(P2)B1(P2)	1/108*3*alpha*c^2	[A3(P1) + A3(P1) + A3(P2) + A3(P2)]	[B4(P1) + B4(P1) + B1(P2) + B1(P2)]	1/1296*alpha^2*c^4
1374	A4(P1)B1(P1)/A4(P1)B1(P1)	1/108*3*alpha*c^2	A3(P2)B1(P2)/A3(P2)B1(P2)	1/108*3*alpha*c^2	[A4(P1) + A4(P1) + A3(P2) + A3(P2)]	[B1(P1) + B1(P1) + B1(P2) + B1(P2)]	1/1296*alpha^2*c^4
1375	A4(P1)B2(P1)/A4(P1)B2(P1)	1/108*3*alpha*c^2	A3(P2)B1(P2)/A3(P2)B1(P2)	1/108*3*alpha*c^2	[A4(P1) + A4(P1) + A3(P2) + A3(P2)]	[B2(P1) + B2(P1) + B1(P2) + B1(P2)]	1/1296*alpha^2*c^4
1376	A4(P1)B3(P1)/A4(P1)B3(P1)	1/108*3*alpha*c^2	A3(P2)B1(P2)/A3(P2)B1(P2)	1/108*3*alpha*c^2	[A4(P1) + A4(P1) + A3(P2) + A3(P2)]	[B3(P1) + B3(P1) + B1(P2) + B1(P2)]	1/1296*alpha^2*c^4
1377	A1(P1)B1(P1)/A1(P1)B2(P1)	1/108*18*alpha*c*(1-c)	A3(P2)B1(P2)/A3(P2)B1(P2)	1/108*3*alpha*c^2	[A1(P1) + A1(P1) + A3(P2) + A3(P2)]	[B1(P1) + B2(P1) + B1(P2) + B1(P2)]	1/216*alpha^2*c^3*(1-c)
1378	A1(P1)B1(P1)/A1(P1)B3(P1)	1/108*18*alpha*c*(1-c)	A3(P2)B1(P2)/A3(P2)B1(P2)	1/108*3*alpha*c^2	[A1(P1) + A1(P1) + A3(P2) + A3(P2)]	[B1(P1) + B3(P1) + B1(P2) + B1(P2)]	1/216*alpha^2*c^3*(1-c)
1379	A1(P1)B1(P1)/A1(P1)B4(P1)	1/108*18*alpha*c*(1-c)	A3(P2)B1(P2)/A3(P2)B1(P2)	1/108*3*alpha*c^2	[A1(P1) + A1(P1) + A3(P2) + A3(P2)]	[B1(P1) + B4(P1) + B1(P2) + B1(P2)]	1/216*alpha^2*c^3*(1-c)
1380	A2(P1)B2(P1)/A2(P1)B1(P1)	1/108*18*alpha*c*(1-c)	A3(P2)B1(P2)/A3(P2)B1(P2)	1/108*3*alpha*c^2	[A2(P1) + A2(P1) + A3(P2) + A3(P2)]	[B2(P1) + B1(P1) + B1(P2) + B1(P2)]	1/216*alpha^2*c^3*(1-c)
1381	A2(P1)B2(P1)/A2(P1)B3(P1)	1/108*18*alpha*c*(1-c)	A3(P2)B1(P2)/A3(P2)B1(P2)	1/108*3*alpha*c^2	[A2(P1) + A2(P1) + A3(P2) + A3(P2)]	[B2(P1) + B3(P1) + B1(P2) + B1(P2)]	1/216*alpha^2*c^3*(1-c)
1382	A2(P1)B2(P1)/A2(P1)B4(P1)	1/108*18*alpha*c*(1-c)	A3(P2)B1(P2)/A3(P2)B1(P2)	1/108*3*alpha*c^2	[A2(P1) + A2(P1) + A3(P2) + A3(P2)]	[B2(P1) + B4(P1) + B1(P2) + B1(P2)]	1/216*alpha^2*c^3*(1-c)
1383	A3(P1)B3(P1)/A3(P1)B1(P1)	1/108*18*alpha*c*(1-c)	A3(P2)B1(P2)/A3(P2)B1(P2)	1/108*3*alpha*c^2	[A3(P1) + A3(P1) + A3(P2) + A3(P2)]	[B3(P1) + B1(P1) + B1(P2) + B1(P2)]	1/216*alpha^2*c^3*(1-c)
1384	A3(P1)B3(P1)/A3(P1)B2(P1)	1/108*18*alpha*c*(1-c)	A3(P2)B1(P2)/A3(P2)B1(P2)	1/108*3*alpha*c^2	[A3(P1) + A3(P1) + A3(P2) + A3(P2)]	[B3(P1) + B2(P1) + B1(P2) + B1(P2)]	1/216*alpha^2*c^3*(1-c)
1385	A3(P1)B3(P1)/A3(P1)B4(P1)	1/108*18*alpha*c*(1-c)	A3(P2)B1(P2)/A3(P2)B1(P2)	1/108*3*alpha*c^2	[A3(P1) + A3(P1) + A3(P2) + A3(P2)]	[B3(P1) + B4(P1) + B1(P2) + B1(P2)]	1/216*alpha^2*c^3*(1-c)
1386	A4(P1)B4(P1)/A4(P1)B1(P1)	1/108*18*alpha*c*(1-c)	A3(P2)B1(P2)/A3(P2)B1(P2)	1/108*3*alpha*c^2	[A4(P1) + A4(P1) + A3(P2) + A3(P2)]	[B4(P1) + B1(P1) + B1(P2) + B1(P2)]	1/216*alpha^2*c^3*(1-c)
1387	A4(P1)B4(P1)/A4(P1)B2(P1)	1/108*18*alpha*c*(1-c)	A3(P2)B1(P2)/A3(P2)B1(P2)	1/108*3*alpha*c^2	[A4(P1) + A4(P1) + A3(P2) + A3(P2)]	[B4(P1) + B2(P1) + B1(P2) + B1(P2)]	1/216*alpha^2*c^3*(1-c)
1388	A4(P1)B4(P1)/A4(P1)B3(P1)	1/108*18*alpha*c*(1-c)	A3(P2)B1(P2)/A3(P2)B1(P2)	1/108*3*alpha*c^2	[A4(P1) + A4(P1) + A3(P2) + A3(P2)]	[B4(P1) + B3(P1) + B1(P2) + B1(P2)]	1/216*alpha^2*c^3*(1-c)
1389	A1(P1)B2(P1)/A1(P1)B3(P1)	1/108*6*alpha*c^2	A3(P2)B1(P2)/A3(P2)B1(P2)	1/108*3*alpha*c^2	[A1(P1) + A1(P1) + A3(P2) + A3(P2)]	[B2(P1) + B3(P1) + B1(P2) + B1(P2)]	1/648*alpha^2*c^4
1390	A1(P1)B2(P1)/A1(P1)B4(P1)	1/108*6*alpha*c^2	A3(P2)B1(P2)/A3(P2)B1(P2)	1/108*3*alpha*c^2	[A1(P1) + A1(P1) + A3(P2) + A3(P2)]	[B2(P1) + B4(P1) + B1(P2) + B1(P2)]	1/648*alpha^2*c^4
1391	A1(P1)B3(P1)/A1(P1)B4(P1)	1/108*6*alpha*c^2	A3(P2)B1(P2)/A3(P2)B1(P2)	1/108*3*alpha*c^2	[A1(P1) + A1(P1) + A3(P2) + A3(P2)]	[B3(P1) + B4(P1) + B1(P2) + B1(P2)]	1/648*alpha^2*c^4
1392	A2(P1)B1(P1)/A2(P1)B3(P1)	1/108*6*alpha*c^2	A3(P2)B1(P2)/A3(P2)B1(P2)	1/108*3*alpha*c^2	[A2(P1) + A2(P1) + A3(P2) + A3(P2)]	[B1(P1) + B3(P1) + B1(P2) + B1(P2)]	1/648*alpha^2*c^4
1393	A2(P1)B1(P1)/A2(P1)B4(P1)	1/108*6*alpha*c^2	A3(P2)B1(P2)/A3(P2)B1(P2)	1/108*3*alpha*c^2	[A2(P1) + A2(P1) + A3(P2) + A3(P2)]	[B1(P1) + B4(P1) + B1(P2) + B1(P2)]	1/648*alpha^2*c^4
1394	A2(P1)B3(P1)/A2(P1)B4(P1)	1/108*6*alpha*c^2	A3(P2)B1(P2)/A3(P2)B1(P2)	1/108*3*alpha*c^2	[A2(P1) + A2(P1) + A3(P2) + A3(P2)]	[B3(P1) + B4(P1) + B1(P2) + B1(P2)]	1/648*alpha^2*c^4
1395	A3(P1)B1(P1)/A3(P1)B2(P1)	1/108*6*alpha*c^2	A3(P2)B1(P2)/A3(P2)B1(P2)	1/108*3*alpha*c^2	[A3(P1) + A3(P1) + A3(P2) + A3(P2)]	[B1(P1) + B2(P1) + B1(P2) + B1(P2)]	1/648*alpha^2*c^4
1396	A3(P1)B1(P1)/A3(P1)B4(P1)	1/108*6*alpha*c^2	A3(P2)B1(P2)/A3(P2)B1(P2)	1/108*3*alpha*c^2	[A3(P1) + A3(P1) + A3(P2) + A3(P2)]	[B1(P1) + B4(P1) + B1(P2) + B1(P2)]	1/648*alpha^2*c^4
1397	A3(P1)B2(P1)/A3(P1)B4(P1)	1/108*6*alpha*c^2	A3(P2)B1(P2)/A3(P2)B1(P2)	1/108*3*alpha*c^2	[A3(P1) + A3(P1) + A3(P2) + A3(P2)]	[B2(P1) + B4(P1) + B1(P2) + B1(P2)]	1/648*alpha^2*c^4
1398	A4(P1)B1(P1)/A4(P1)B2(P1)	1/108*6*alpha*c^2	A3(P2)B1(P2)/A3(P2)B1(P2)	1/108*3*alpha*c^2	[A4(P1) + A4(P1) + A3(P2) + A3(P2)]	[B1(P1) + B2(P1) + B1(P2) + B1(P2)]	1/648*alpha^2*c^4
1399	A4(P1)B1(P1)/A4(P1)B3(P1)	1/108*6*alpha*c^2	A3(P2)B1(P2)/A3(P2)B1(P2)	1/108*3*alpha*c^2	[A4(P1) + A4(P1) + A3(P2) + A3(P2)]	[B1(P1) + B3(P1) + B1(P2) + B1(P2)]	1/648*alpha^2*c^4
1400	A4(P1)B2(P1)/A4(P1)B3(P1)	1/108*6*alpha*c^2	A3(P2)B1(P2)/A3(P2)B1(P2)	1/108*3*alpha*c^2	[A4(P1) + A4(P1) + A3(P2) + A3(P2)]	[B2(P1) + B3(P1) + B1(P2) + B1(P2)]	1/648*alpha^2*c^4
1401	A1(P1)B1(P1)/A2(P1)B1(P1)	1/108*6*(1-alpha)*c*(1-c)	A3(P2)B1(P2)/A3(P2)B1(P2)	1/108*3*alpha*c^2	[A1(P1) + A2(P1) + A3(P2) + A3(P2)]	[B1(P1) + B1(P1) + B1(P2) + B1(P2)]	1/648*alpha*(1-alpha)*c^3*(1-c)
1402	A1(P1)B1(P1)/A3(P1)B1(P1)	1/108*6*(1-alpha)*c*(1-c)	A3(P2)B1(P2)/A3(P2)B1(P2)	1/108*3*alpha*c^2	[A1(P1) + A3(P1) + A3(P2) + A3(P2)]	[B1(P1) + B1(P1) + B1(P2) + B1(P2)]	1/648*alpha*(1-alpha)*c^3*(1-c)
1403	A1(P1)B1(P1)/A4(P1)B1(P1)	1/108*6*(1-alpha)*c*(1-c)	A3(P2)B1(P2)/A3(P2)B1(P2)	1/108*3*alpha*c^2	[A1(P1) + A4(P1) + A3(P2) + A3(P2)]	[B1(P1) + B1(P1) + B1(P2) + B1(P2)]	1/648*alpha*(1-alpha)*c^3*(1-c)
1404	A2(P1)B2(P1)/A1(P1)B2(P1)	1/108*6*(1-alpha)*c*(1-c)	A3(P2)B1(P2)/A3(P2)B1(P2)	1/108*3*alpha*c^2	[A2(P1) + A1(P1) + A3(P2) + A3(P2)]	[B2(P1) + B2(P1) + B1(P2) + B1(P2)]	1/648*alpha*(1-alpha)*c^3*(1-c)
1405	A2(P1)B2(P1)/A3(P1)B2(P1)	1/108*6*(1-alpha)*c*(1-c)	A3(P2)B1(P2)/A3(P2)B1(P2)	1/108*3*alpha*c^2	[A2(P1) + A3(P1) + A3(P2) + A3(P2)]	[B2(P1) + B2(P1) + B1(P2) + B1(P2)]	1/648*alpha*(1-alpha)*c^3*(1-c)
1406	A2(P1)B2(P1)/A4(P1)B2(P1)	1/108*6*(1-alpha)*c*(1-c)	A3(P2)B1(P2)/A3(P2)B1(P2)	1/108*3*alpha*c^2	[A2(P1) + A4(P1) + A3(P2) + A3(P2)]	[B2(P1) + B2(P1) + B1(P2) + B1(P2)]	1/648*alpha*(1-alpha)*c^3*(1-c)
1407	A3(P1)B3(P1)/A1(P1)B3(P1)	1/108*6*(1-alpha)*c*(1-c)	A3(P2)B1(P2)/A3(P2)B1(P2)	1/108*3*alpha*c^2	[A3(P1) + A1(P1) + A3(P2) + A3(P2)]	[B3(P1) + B3(P1) + B1(P2) + B1(P2)]	1/648*alpha*(1-alpha)*c^3*(1-c)
1408	A3(P1)B3(P1)/A2(P1)B3(P1)	1/108*6*(1-alpha)*c*(1-c)	A3(P2)B1(P2)/A3(P2)B1(P2)	1/108*3*alpha*c^2	[A3(P1) + A2(P1) + A3(P2) + A3(P2)]	[B3(P1) + B3(P1) + B1(P2) + B1(P2)]	1/648*alpha*(1-alpha)*c^3*(1-c)
1409	A3(P1)B3(P1)/A4(P1)B3(P1)	1/108*6*(1-alpha)*c*(1-c)	A3(P2)B1(P2)/A3(P2)B1(P2)	1/108*3*alpha*c^2	[A3(P1) + A4(P1) + A3(P2) + A3(P2)]	[B3(P1) + B3(P1) + B1(P2) + B1(P2)]	1/648*alpha*(1-alpha)*c^3*(1-c)
1410	A4(P1)B4(P1)/A1(P1)B4(P1)	1/108*6*(1-alpha)*c*(1-c)	A3(P2)B1(P2)/A3(P2)B1(P2)	1/108*3*alpha*c^2	[A4(P1) + A1(P1) + A3(P2) + A3(P2)]	[B4(P1) + B4(P1) + B1(P2) + B1(P2)]	1/648*alpha*(1-alpha)*c^3*(1-c)
1411	A4(P1)B4(P1)/A2(P1)B4(P1)	1/108*6*(1-alpha)*c*(1-c)	A3(P2)B1(P2)/A3(P2)B1(P2)	1/108*3*alpha*c^2	[A4(P1) + A2(P1) + A3(P2) + A3(P2)]	[B4(P1) + B4(P1) + B1(P2) + B1(P2)]	1/648*alpha*(1-alpha)*c^3*(1-c)
1412	A4(P1)B4(P1)/A3(P1)B4(P1)	1/108*6*(1-alpha)*c*(1-c)	A3(P2)B1(P2)/A3(P2)B1(P2)	1/108*3*alpha*c^2	[A4(P1) + A3(P1) + A3(P2) + A3(P2)]	[B4(P1) + B4(P1) + B1(P2) + B1(P2)]	1/648*alpha*(1-alpha)*c^3*(1-c)
1413	A2(P1)B1(P1)/A3(P1)B1(P1)	1/108*2*(1-alpha)*c^2	A3(P2)B1(P2)/A3(P2)B1(P2)	1/108*3*alpha*c^2	[A2(P1) + A3(P1) + A3(P2) + A3(P2)]	[B1(P1) + B1(P1) + B1(P2) + B1(P2)]	1/1944*alpha*(1-alpha)*c^4
1414	A2(P1)B1(P1)/A4(P1)B1(P1)	1/108*2*(1-alpha)*c^2	A3(P2)B1(P2)/A3(P2)B1(P2)	1/108*3*alpha*c^2	[A2(P1) + A4(P1) + A3(P2) + A3(P2)]	[B1(P1) + B1(P1) + B1(P2) + B1(P2)]	1/1944*alpha*(1-alpha)*c^4
1415	A3(P1)B1(P1)/A4(P1)B1(P1)	1/108*2*(1-alpha)*c^2	A3(P2)B1(P2)/A3(P2)B1(P2)	1/108*3*alpha*c^2	[A3(P1) + A4(P1) + A3(P2) + A3(P2)]	[B1(P1) + B1(P1) + B1(P2) + B1(P2)]	1/1944*alpha*(1-alpha)*c^4
1416	A1(P1)B2(P1)/A3(P1)B2(P1)	1/108*2*(1-alpha)*c^2	A3(P2)B1(P2)/A3(P2)B1(P2)	1/108*3*alpha*c^2	[A1(P1) + A3(P1) + A3(P2) + A3(P2)]	[B2(P1) + B2(P1) + B1(P2) + B1(P2)]	1/1944*alpha*(1-alpha)*c^4
1417	A1(P1)B2(P1)/A4(P1)B2(P1)	1/108*2*(1-alpha)*c^2	A3(P2)B1(P2)/A3(P2)B1(P2)	1/108*3*alpha*c^2	[A1(P1) + A4(P1) + A3(P2) + A3(P2)]	[B2(P1) + B2(P1) + B1(P2) + B1(P2)]	1/1944*alpha*(1-alpha)*c^4
1418	A3(P1)B2(P1)/A4(P1)B2(P1)	1/108*2*(1-alpha)*c^2	A3(P2)B1(P2)/A3(P2)B1(P2)	1/108*3*alpha*c^2	[A3(P1) + A4(P1) + A3(P2) + A3(P2)]	[B2(P1) + B2(P1) + B1(P2) + B1(P2)]	1/1944*alpha*(1-alpha)*c^4
1419	A1(P1)B3(P1)/A2(P1)B3(P1)	1/108*2*(1-alpha)*c^2	A3(P2)B1(P2)/A3(P2)B1(P2)	1/108*3*alpha*c^2	[A1(P1) + A2(P1) + A3(P2) + A3(P2)]	[B3(P1) + B3(P1) + B1(P2) + B1(P2)]	1/1944*alpha*(1-alpha)*c^4
1420	A1(P1)B3(P1)/A4(P1)B3(P1)	1/108*2*(1-alpha)*c^2	A3(P2)B1(P2)/A3(P2)B1(P2)	1/108*3*alpha*c^2	[A1(P1) + A4(P1) + A3(P2) + A3(P2)]	[B3(P1) + B3(P1) + B1(P2) + B1(P2)]	1/1944*alpha*(1-alpha)*c^4
1421	A2(P1)B3(P1)/A4(P1)B3(P1)	1/108*2*(1-alpha)*c^2	A3(P2)B1(P2)/A3(P2)B1(P2)	1/108*3*alpha*c^2	[A2(P1) + A4(P1) + A3(P2) + A3(P2)]	[B3(P1) + B3(P1) + B1(P2) + B1(P2)]	1/1944*alpha*(1-alpha)*c^4
1422	A1(P1)B4(P1)/A2(P1)B4(P1)	1/108*2*(1-alpha)*c^2	A3(P2)B1(P2)/A3(P2)B1(P2)	1/108*3*alpha*c^2	[A1(P1) + A2(P1) + A3(P2) + A3(P2)]	[B4(P1) + B4(P1) + B1(P2) + B1(P2)]	1/1944*alpha*(1-alpha)*c^4
1423	A1(P1)B4(P1)/A3(P1)B4(P1)	1/108*2*(1-alpha)*c^2	A3(P2)B1(P2)/A3(P2)B1(P2)	1/108*3*alpha*c^2	[A1(P1) + A3(P1) + A3(P2) + A3(P2)]	[B4(P1) + B4(P1) + B1(P2) + B1(P2)]	1/1944*alpha*(1-alpha)*c^4
1424	A2(P1)B4(P1)/A3(P1)B4(P1)	1/108*2*(1-alpha)*c^2	A3(P2)B1(P2)/A3(P2)B1(P2)	1/108*3*alpha*c^2	[A2(P1) + A3(P1) + A3(P2) + A3(P2)]	[B4(P1) + B4(P1) + B1(P2) + B1(P2)]	1/1944*alpha*(1-alpha)*c^4
1425	A1(P1)B1(P1)/A2(P1)B2(P1)	1/108*18*(1-alpha)*(1-c)^2	A3(P2)B1(P2)/A3(P2)B1(P2)	1/108*3*alpha*c^2	[A1(P1) + A2(P1) + A3(P2) + A3(P2)]	[B1(P1) + B2(P1) + B1(P2) + B1(P2)]	1/216*alpha*(1-alpha)*c^2*(1-c)^2
1426	A1(P1)B1(P1)/A3(P1)B3(P1)	1/108*18*(1-alpha)*(1-c)^2	A3(P2)B1(P2)/A3(P2)B1(P2)	1/108*3*alpha*c^2	[A1(P1) + A3(P1) + A3(P2) + A3(P2)]	[B1(P1) + B3(P1) + B1(P2) + B1(P2)]	1/216*alpha*(1-alpha)*c^2*(1-c)^2
1427	A1(P1)B1(P1)/A4(P1)B4(P1)	1/108*18*(1-alpha)*(1-c)^2	A3(P2)B1(P2)/A3(P2)B1(P2)	1/108*3*alpha*c^2	[A1(P1) + A4(P1) + A3(P2) + A3(P2)]	[B1(P1) + B4(P1) + B1(P2) + B1(P2)]	1/216*alpha*(1-alpha)*c^2*(1-c)^2
1428	A2(P1)B2(P1)/A3(P1)B3(P1)	1/108*18*(1-alpha)*(1-c)^2	A3(P2)B1(P2)/A3(P2)B1(P2)	1/108*3*alpha*c^2	[A2(P1) + A3(P1) + A3(P2) + A3(P2)]	[B2(P1) + B3(P1) + B1(P2) + B1(P2)]	1/216*alpha*(1-alpha)*c^2*(1-c)^2
1429	A2(P1)B2(P1)/A4(P1)B4(P1)	1/108*18*(1-alpha)*(1-c)^2	A3(P2)B1(P2)/A3(P2)B1(P2)	1/108*3*alpha*c^2	[A2(P1) + A4(P1) + A3(P2) + A3(P2)]	[B2(P1) + B4(P1) + B1(P2) + B1(P2)]	1/216*alpha*(1-alpha)*c^2*(1-c)^2
1430	A3(P1)B3(P1)/A4(P1)B4(P1)	1/108*18*(1-alpha)*(1-c)^2	A3(P2)B1(P2)/A3(P2)B1(P2)	1/108*3*alpha*c^2	[A3(P1) + A4(P1) + A3(P2) + A3(P2)]	[B3(P1) + B4(P1) + B1(P2) + B1(P2)]	1/216*alpha*(1-alpha)*c^2*(1-c)^2
1431	A1(P1)B1(P1)/A2(P1)B3(P1)	1/108*6*(1-alpha)*c*(1-c)	A3(P2)B1(P2)/A3(P2)B1(P2)	1/108*3*alpha*c^2	[A1(P1) + A2(P1) + A3(P2) + A3(P2)]	[B1(P1) + B3(P1) + B1(P2) + B1(P2)]	1/648*alpha*(1-alpha)*c^3*(1-c)
1432	A1(P1)B1(P1)/A2(P1)B4(P1)	1/108*6*(1-alpha)*c*(1-c)	A3(P2)B1(P2)/A3(P2)B1(P2)	1/108*3*alpha*c^2	[A1(P1) + A2(P1) + A3(P2) + A3(P2)]	[B1(P1) + B4(P1) + B1(P2) + B1(P2)]	1/648*alpha*(1-alpha)*c^3*(1-c)
1433	A1(P1)B1(P1)/A3(P1)B2(P1)	1/108*6*(1-alpha)*c*(1-c)	A3(P2)B1(P2)/A3(P2)B1(P2)	1/108*3*alpha*c^2	[A1(P1) + A3(P1) + A3(P2) + A3(P2)]	[B1(P1) + B2(P1) + B1(P2) + B1(P2)]	1/648*alpha*(1-alpha)*c^3*(1-c)
1434	A1(P1)B1(P1)/A3(P1)B4(P1)	1/108*6*(1-alpha)*c*(1-c)	A3(P2)B1(P2)/A3(P2)B1(P2)	1/108*3*alpha*c^2	[A1(P1) + A3(P1) + A3(P2) + A3(P2)]	[B1(P1) + B4(P1) + B1(P2) + B1(P2)]	1/648*alpha*(1-alpha)*c^3*(1-c)
1435	A1(P1)B1(P1)/A4(P1)B2(P1)	1/108*6*(1-alpha)*c*(1-c)	A3(P2)B1(P2)/A3(P2)B1(P2)	1/108*3*alpha*c^2	[A1(P1) + A4(P1) + A3(P2) + A3(P2)]	[B1(P1) + B2(P1) + B1(P2) + B1(P2)]	1/648*alpha*(1-alpha)*c^3*(1-c)
1436	A1(P1)B1(P1)/A4(P1)B3(P1)	1/108*6*(1-alpha)*c*(1-c)	A3(P2)B1(P2)/A3(P2)B1(P2)	1/108*3*alpha*c^2	[A1(P1) + A4(P1) + A3(P2) + A3(P2)]	[B1(P1) + B3(P1) + B1(P2) + B1(P2)]	1/648*alpha*(1-alpha)*c^3*(1-c)
1437	A2(P1)B2(P1)/A1(P1)B3(P1)	1/108*6*(1-alpha)*c*(1-c)	A3(P2)B1(P2)/A3(P2)B1(P2)	1/108*3*alpha*c^2	[A2(P1) + A1(P1) + A3(P2) + A3(P2)]	[B2(P1) + B3(P1) + B1(P2) + B1(P2)]	1/648*alpha*(1-alpha)*c^3*(1-c)
1438	A2(P1)B2(P1)/A1(P1)B4(P1)	1/108*6*(1-alpha)*c*(1-c)	A3(P2)B1(P2)/A3(P2)B1(P2)	1/108*3*alpha*c^2	[A2(P1) + A1(P1) + A3(P2) + A3(P2)]	[B2(P1) + B4(P1) + B1(P2) + B1(P2)]	1/648*alpha*(1-alpha)*c^3*(1-c)
1439	A2(P1)B2(P1)/A3(P1)B1(P1)	1/108*6*(1-alpha)*c*(1-c)	A3(P2)B1(P2)/A3(P2)B1(P2)	1/108*3*alpha*c^2	[A2(P1) + A3(P1) + A3(P2) + A3(P2)]	[B2(P1) + B1(P1) + B1(P2) + B1(P2)]	1/648*alpha*(1-alpha)*c^3*(1-c)
1440	A2(P1)B2(P1)/A3(P1)B4(P1)	1/108*6*(1-alpha)*c*(1-c)	A3(P2)B1(P2)/A3(P2)B1(P2)	1/108*3*alpha*c^2	[A2(P1) + A3(P1) + A3(P2) + A3(P2)]	[B2(P1) + B4(P1) + B1(P2) + B1(P2)]	1/648*alpha*(1-alpha)*c^3*(1-c)
1441	A2(P1)B2(P1)/A4(P1)B1(P1)	1/108*6*(1-alpha)*c*(1-c)	A3(P2)B1(P2)/A3(P2)B1(P2)	1/108*3*alpha*c^2	[A2(P1) + A4(P1) + A3(P2) + A3(P2)]	[B2(P1) + B1(P1) + B1(P2) + B1(P2)]	1/648*alpha*(1-alpha)*c^3*(1-c)
1442	A2(P1)B2(P1)/A4(P1)B3(P1)	1/108*6*(1-alpha)*c*(1-c)	A3(P2)B1(P2)/A3(P2)B1(P2)	1/108*3*alpha*c^2	[A2(P1) + A4(P1) + A3(P2) + A3(P2)]	[B2(P1) + B3(P1) + B1(P2) + B1(P2)]	1/648*alpha*(1-alpha)*c^3*(1-c)
1443	A3(P1)B3(P1)/A1(P1)B2(P1)	1/108*6*(1-alpha)*c*(1-c)	A3(P2)B1(P2)/A3(P2)B1(P2)	1/108*3*alpha*c^2	[A3(P1) + A1(P1) + A3(P2) + A3(P2)]	[B3(P1) + B2(P1) + B1(P2) + B1(P2)]	1/648*alpha*(1-alpha)*c^3*(1-c)
1444	A3(P1)B3(P1)/A1(P1)B4(P1)	1/108*6*(1-alpha)*c*(1-c)	A3(P2)B1(P2)/A3(P2)B1(P2)	1/108*3*alpha*c^2	[A3(P1) + A1(P1) + A3(P2) + A3(P2)]	[B3(P1) + B4(P1) + B1(P2) + B1(P2)]	1/648*alpha*(1-alpha)*c^3*(1-c)
1445	A3(P1)B3(P1)/A2(P1)B1(P1)	1/108*6*(1-alpha)*c*(1-c)	A3(P2)B1(P2)/A3(P2)B1(P2)	1/108*3*alpha*c^2	[A3(P1) + A2(P1) + A3(P2) + A3(P2)]	[B3(P1) + B1(P1) + B1(P2) + B1(P2)]	1/648*alpha*(1-alpha)*c^3*(1-c)
1446	A3(P1)B3(P1)/A2(P1)B4(P1)	1/108*6*(1-alpha)*c*(1-c)	A3(P2)B1(P2)/A3(P2)B1(P2)	1/108*3*alpha*c^2	[A3(P1) + A2(P1) + A3(P2) + A3(P2)]	[B3(P1) + B4(P1) + B1(P2) + B1(P2)]	1/648*alpha*(1-alpha)*c^3*(1-c)
1447	A3(P1)B3(P1)/A4(P1)B1(P1)	1/108*6*(1-alpha)*c*(1-c)	A3(P2)B1(P2)/A3(P2)B1(P2)	1/108*3*alpha*c^2	[A3(P1) + A4(P1) + A3(P2) + A3(P2)]	[B3(P1) + B1(P1) + B1(P2) + B1(P2)]	1/648*alpha*(1-alpha)*c^3*(1-c)
1448	A3(P1)B3(P1)/A4(P1)B2(P1)	1/108*6*(1-alpha)*c*(1-c)	A3(P2)B1(P2)/A3(P2)B1(P2)	1/108*3*alpha*c^2	[A3(P1) + A4(P1) + A3(P2) + A3(P2)]	[B3(P1) + B2(P1) + B1(P2) + B1(P2)]	1/648*alpha*(1-alpha)*c^3*(1-c)
1449	A4(P1)B4(P1)/A1(P1)B2(P1)	1/108*6*(1-alpha)*c*(1-c)	A3(P2)B1(P2)/A3(P2)B1(P2)	1/108*3*alpha*c^2	[A4(P1) + A1(P1) + A3(P2) + A3(P2)]	[B4(P1) + B2(P1) + B1(P2) + B1(P2)]	1/648*alpha*(1-alpha)*c^3*(1-c)
1450	A4(P1)B4(P1)/A1(P1)B3(P1)	1/108*6*(1-alpha)*c*(1-c)	A3(P2)B1(P2)/A3(P2)B1(P2)	1/108*3*alpha*c^2	[A4(P1) + A1(P1) + A3(P2) + A3(P2)]	[B4(P1) + B3(P1) + B1(P2) + B1(P2)]	1/648*alpha*(1-alpha)*c^3*(1-c)
1451	A4(P1)B4(P1)/A2(P1)B1(P1)	1/108*6*(1-alpha)*c*(1-c)	A3(P2)B1(P2)/A3(P2)B1(P2)	1/108*3*alpha*c^2	[A4(P1) + A2(P1) + A3(P2) + A3(P2)]	[B4(P1) + B1(P1) + B1(P2) + B1(P2)]	1/648*alpha*(1-alpha)*c^3*(1-c)
1452	A4(P1)B4(P1)/A2(P1)B3(P1)	1/108*6*(1-alpha)*c*(1-c)	A3(P2)B1(P2)/A3(P2)B1(P2)	1/108*3*alpha*c^2	[A4(P1) + A2(P1) + A3(P2) + A3(P2)]	[B4(P1) + B3(P1) + B1(P2) + B1(P2)]	1/648*alpha*(1-alpha)*c^3*(1-c)
1453	A4(P1)B4(P1)/A3(P1)B1(P1)	1/108*6*(1-alpha)*c*(1-c)	A3(P2)B1(P2)/A3(P2)B1(P2)	1/108*3*alpha*c^2	[A4(P1) + A3(P1) + A3(P2) + A3(P2)]	[B4(P1) + B1(P1) + B1(P2) + B1(P2)]	1/648*alpha*(1-alpha)*c^3*(1-c)
1454	A4(P1)B4(P1)/A3(P1)B2(P1)	1/108*6*(1-alpha)*c*(1-c)	A3(P2)B1(P2)/A3(P2)B1(P2)	1/108*3*alpha*c^2	[A4(P1) + A3(P1) + A3(P2) + A3(P2)]	[B4(P1) + B2(P1) + B1(P2) + B1(P2)]	1/648*alpha*(1-alpha)*c^3*(1-c)
1455	A1(P1)B2(P1)/A2(P1)B1(P1)	1/108*2*(1-alpha)*c^2	A3(P2)B1(P2)/A3(P2)B1(P2)	1/108*3*alpha*c^2	[A1(P1) + A2(P1) + A3(P2) + A3(P2)]	[B2(P1) + B1(P1) + B1(P2) + B1(P2)]	1/1944*alpha*(1-alpha)*c^4
1456	A1(P1)B3(P1)/A3(P1)B1(P1)	1/108*2*(1-alpha)*c^2	A3(P2)B1(P2)/A3(P2)B1(P2)	1/108*3*alpha*c^2	[A1(P1) + A3(P1) + A3(P2) + A3(P2)]	[B3(P1) + B1(P1) + B1(P2) + B1(P2)]	1/1944*alpha*(1-alpha)*c^4
1457	A1(P1)B4(P1)/A4(P1)B1(P1)	1/108*2*(1-alpha)*c^2	A3(P2)B1(P2)/A3(P2)B1(P2)	1/108*3*alpha*c^2	[A1(P1) + A4(P1) + A3(P2) + A3(P2)]	[B4(P1) + B1(P1) + B1(P2) + B1(P2)]	1/1944*alpha*(1-alpha)*c^4
1458	A2(P1)B3(P1)/A3(P1)B2(P1)	1/108*2*(1-alpha)*c^2	A3(P2)B1(P2)/A3(P2)B1(P2)	1/108*3*alpha*c^2	[A2(P1) + A3(P1) + A3(P2) + A3(P2)]	[B3(P1) + B2(P1) + B1(P2) + B1(P2)]	1/1944*alpha*(1-alpha)*c^4
1459	A2(P1)B4(P1)/A4(P1)B2(P1)	1/108*2*(1-alpha)*c^2	A3(P2)B1(P2)/A3(P2)B1(P2)	1/108*3*alpha*c^2	[A2(P1) + A4(P1) + A3(P2) + A3(P2)]	[B4(P1) + B2(P1) + B1(P2) + B1(P2)]	1/1944*alpha*(1-alpha)*c^4
1460	A3(P1)B4(P1)/A4(P1)B3(P1)	1/108*2*(1-alpha)*c^2	A3(P2)B1(P2)/A3(P2)B1(P2)	1/108*3*alpha*c^2	[A3(P1) + A4(P1) + A3(P2) + A3(P2)]	[B4(P1) + B3(P1) + B1(P2) + B1(P2)]	1/1944*alpha*(1-alpha)*c^4
1461	A1(P1)B2(P1)/A2(P1)B3(P1)	1/108*2*(1-alpha)*c^2	A3(P2)B1(P2)/A3(P2)B1(P2)	1/108*3*alpha*c^2	[A1(P1) + A2(P1) + A3(P2) + A3(P2)]	[B2(P1) + B3(P1) + B1(P2) + B1(P2)]	1/1944*alpha*(1-alpha)*c^4
1462	A1(P1)B2(P1)/A2(P1)B4(P1)	1/108*2*(1-alpha)*c^2	A3(P2)B1(P2)/A3(P2)B1(P2)	1/108*3*alpha*c^2	[A1(P1) + A2(P1) + A3(P2) + A3(P2)]	[B2(P1) + B4(P1) + B1(P2) + B1(P2)]	1/1944*alpha*(1-alpha)*c^4
1463	A1(P1)B3(P1)/A3(P1)B2(P1)	1/108*2*(1-alpha)*c^2	A3(P2)B1(P2)/A3(P2)B1(P2)	1/108*3*alpha*c^2	[A1(P1) + A3(P1) + A3(P2) + A3(P2)]	[B3(P1) + B2(P1) + B1(P2) + B1(P2)]	1/1944*alpha*(1-alpha)*c^4
1464	A1(P1)B3(P1)/A3(P1)B4(P1)	1/108*2*(1-alpha)*c^2	A3(P2)B1(P2)/A3(P2)B1(P2)	1/108*3*alpha*c^2	[A1(P1) + A3(P1) + A3(P2) + A3(P2)]	[B3(P1) + B4(P1) + B1(P2) + B1(P2)]	1/1944*alpha*(1-alpha)*c^4
1465	A1(P1)B4(P1)/A4(P1)B2(P1)	1/108*2*(1-alpha)*c^2	A3(P2)B1(P2)/A3(P2)B1(P2)	1/108*3*alpha*c^2	[A1(P1) + A4(P1) + A3(P2) + A3(P2)]	[B4(P1) + B2(P1) + B1(P2) + B1(P2)]	1/1944*alpha*(1-alpha)*c^4
1466	A1(P1)B4(P1)/A4(P1)B3(P1)	1/108*2*(1-alpha)*c^2	A3(P2)B1(P2)/A3(P2)B1(P2)	1/108*3*alpha*c^2	[A1(P1) + A4(P1) + A3(P2) + A3(P2)]	[B4(P1) + B3(P1) + B1(P2) + B1(P2)]	1/1944*alpha*(1-alpha)*c^4
1467	A2(P1)B1(P1)/A1(P1)B3(P1)	1/108*2*(1-alpha)*c^2	A3(P2)B1(P2)/A3(P2)B1(P2)	1/108*3*alpha*c^2	[A2(P1) + A1(P1) + A3(P2) + A3(P2)]	[B1(P1) + B3(P1) + B1(P2) + B1(P2)]	1/1944*alpha*(1-alpha)*c^4
1468	A2(P1)B1(P1)/A1(P1)B4(P1)	1/108*2*(1-alpha)*c^2	A3(P2)B1(P2)/A3(P2)B1(P2)	1/108*3*alpha*c^2	[A2(P1) + A1(P1) + A3(P2) + A3(P2)]	[B1(P1) + B4(P1) + B1(P2) + B1(P2)]	1/1944*alpha*(1-alpha)*c^4
1469	A2(P1)B3(P1)/A3(P1)B1(P1)	1/108*2*(1-alpha)*c^2	A3(P2)B1(P2)/A3(P2)B1(P2)	1/108*3*alpha*c^2	[A2(P1) + A3(P1) + A3(P2) + A3(P2)]	[B3(P1) + B1(P1) + B1(P2) + B1(P2)]	1/1944*alpha*(1-alpha)*c^4
1470	A2(P1)B3(P1)/A3(P1)B4(P1)	1/108*2*(1-alpha)*c^2	A3(P2)B1(P2)/A3(P2)B1(P2)	1/108*3*alpha*c^2	[A2(P1) + A3(P1) + A3(P2) + A3(P2)]	[B3(P1) + B4(P1) + B1(P2) + B1(P2)]	1/1944*alpha*(1-alpha)*c^4
1471	A2(P1)B4(P1)/A4(P1)B1(P1)	1/108*2*(1-alpha)*c^2	A3(P2)B1(P2)/A3(P2)B1(P2)	1/108*3*alpha*c^2	[A2(P1) + A4(P1) + A3(P2) + A3(P2)]	[B4(P1) + B1(P1) + B1(P2) + B1(P2)]	1/1944*alpha*(1-alpha)*c^4
1472	A2(P1)B4(P1)/A4(P1)B3(P1)	1/108*2*(1-alpha)*c^2	A3(P2)B1(P2)/A3(P2)B1(P2)	1/108*3*alpha*c^2	[A2(P1) + A4(P1) + A3(P2) + A3(P2)]	[B4(P1) + B3(P1) + B1(P2) + B1(P2)]	1/1944*alpha*(1-alpha)*c^4
1473	A3(P1)B1(P1)/A1(P1)B2(P1)	1/108*2*(1-alpha)*c^2	A3(P2)B1(P2)/A3(P2)B1(P2)	1/108*3*alpha*c^2	[A3(P1) + A1(P1) + A3(P2) + A3(P2)]	[B1(P1) + B2(P1) + B1(P2) + B1(P2)]	1/1944*alpha*(1-alpha)*c^4
1474	A3(P1)B1(P1)/A1(P1)B4(P1)	1/108*2*(1-alpha)*c^2	A3(P2)B1(P2)/A3(P2)B1(P2)	1/108*3*alpha*c^2	[A3(P1) + A1(P1) + A3(P2) + A3(P2)]	[B1(P1) + B4(P1) + B1(P2) + B1(P2)]	1/1944*alpha*(1-alpha)*c^4
1475	A3(P1)B2(P1)/A2(P1)B1(P1)	1/108*2*(1-alpha)*c^2	A3(P2)B1(P2)/A3(P2)B1(P2)	1/108*3*alpha*c^2	[A3(P1) + A2(P1) + A3(P2) + A3(P2)]	[B2(P1) + B1(P1) + B1(P2) + B1(P2)]	1/1944*alpha*(1-alpha)*c^4
1476	A3(P1)B2(P1)/A2(P1)B4(P1)	1/108*2*(1-alpha)*c^2	A3(P2)B1(P2)/A3(P2)B1(P2)	1/108*3*alpha*c^2	[A3(P1) + A2(P1) + A3(P2) + A3(P2)]	[B2(P1) + B4(P1) + B1(P2) + B1(P2)]	1/1944*alpha*(1-alpha)*c^4
1477	A3(P1)B4(P1)/A4(P1)B1(P1)	1/108*2*(1-alpha)*c^2	A3(P2)B1(P2)/A3(P2)B1(P2)	1/108*3*alpha*c^2	[A3(P1) + A4(P1) + A3(P2) + A3(P2)]	[B4(P1) + B1(P1) + B1(P2) + B1(P2)]	1/1944*alpha*(1-alpha)*c^4
1478	A3(P1)B4(P1)/A4(P1)B2(P1)	1/108*2*(1-alpha)*c^2	A3(P2)B1(P2)/A3(P2)B1(P2)	1/108*3*alpha*c^2	[A3(P1) + A4(P1) + A3(P2) + A3(P2)]	[B4(P1) + B2(P1) + B1(P2) + B1(P2)]	1/1944*alpha*(1-alpha)*c^4
1479	A4(P1)B1(P1)/A1(P1)B2(P1)	1/108*2*(1-alpha)*c^2	A3(P2)B1(P2)/A3(P2)B1(P2)	1/108*3*alpha*c^2	[A4(P1) + A1(P1) + A3(P2) + A3(P2)]	[B1(P1) + B2(P1) + B1(P2) + B1(P2)]	1/1944*alpha*(1-alpha)*c^4
1480	A4(P1)B1(P1)/A1(P1)B3(P1)	1/108*2*(1-alpha)*c^2	A3(P2)B1(P2)/A3(P2)B1(P2)	1/108*3*alpha*c^2	[A4(P1) + A1(P1) + A3(P2) + A3(P2)]	[B1(P1) + B3(P1) + B1(P2) + B1(P2)]	1/1944*alpha*(1-alpha)*c^4
1481	A4(P1)B2(P1)/A2(P1)B1(P1)	1/108*2*(1-alpha)*c^2	A3(P2)B1(P2)/A3(P2)B1(P2)	1/108*3*alpha*c^2	[A4(P1) + A2(P1) + A3(P2) + A3(P2)]	[B2(P1) + B1(P1) + B1(P2) + B1(P2)]	1/1944*alpha*(1-alpha)*c^4
1482	A4(P1)B2(P1)/A2(P1)B3(P1)	1/108*2*(1-alpha)*c^2	A3(P2)B1(P2)/A3(P2)B1(P2)	1/108*3*alpha*c^2	[A4(P1) + A2(P1) + A3(P2) + A3(P2)]	[B2(P1) + B3(P1) + B1(P2) + B1(P2)]	1/1944*alpha*(1-alpha)*c^4
1483	A4(P1)B3(P1)/A3(P1)B1(P1)	1/108*2*(1-alpha)*c^2	A3(P2)B1(P2)/A3(P2)B1(P2)	1/108*3*alpha*c^2	[A4(P1) + A3(P1) + A3(P2) + A3(P2)]	[B3(P1) + B1(P1) + B1(P2) + B1(P2)]	1/1944*alpha*(1-alpha)*c^4
1484	A4(P1)B3(P1)/A3(P1)B2(P1)	1/108*2*(1-alpha)*c^2	A3(P2)B1(P2)/A3(P2)B1(P2)	1/108*3*alpha*c^2	[A4(P1) + A3(P1) + A3(P2) + A3(P2)]	[B3(P1) + B2(P1) + B1(P2) + B1(P2)]	1/1944*alpha*(1-alpha)*c^4
1485	A1(P1)B2(P1)/A3(P1)B4(P1)	1/108*2*(1-alpha)*c^2	A3(P2)B1(P2)/A3(P2)B1(P2)	1/108*3*alpha*c^2	[A1(P1) + A3(P1) + A3(P2) + A3(P2)]	[B2(P1) + B4(P1) + B1(P2) + B1(P2)]	1/1944*alpha*(1-alpha)*c^4
1486	A1(P1)B2(P1)/A4(P1)B3(P1)	1/108*2*(1-alpha)*c^2	A3(P2)B1(P2)/A3(P2)B1(P2)	1/108*3*alpha*c^2	[A1(P1) + A4(P1) + A3(P2) + A3(P2)]	[B2(P1) + B3(P1) + B1(P2) + B1(P2)]	1/1944*alpha*(1-alpha)*c^4
1487	A1(P1)B3(P1)/A2(P1)B4(P1)	1/108*2*(1-alpha)*c^2	A3(P2)B1(P2)/A3(P2)B1(P2)	1/108*3*alpha*c^2	[A1(P1) + A2(P1) + A3(P2) + A3(P2)]	[B3(P1) + B4(P1) + B1(P2) + B1(P2)]	1/1944*alpha*(1-alpha)*c^4
1488	A1(P1)B3(P1)/A4(P1)B2(P1)	1/108*2*(1-alpha)*c^2	A3(P2)B1(P2)/A3(P2)B1(P2)	1/108*3*alpha*c^2	[A1(P1) + A4(P1) + A3(P2) + A3(P2)]	[B3(P1) + B2(P1) + B1(P2) + B1(P2)]	1/1944*alpha*(1-alpha)*c^4
1489	A1(P1)B4(P1)/A2(P1)B3(P1)	1/108*2*(1-alpha)*c^2	A3(P2)B1(P2)/A3(P2)B1(P2)	1/108*3*alpha*c^2	[A1(P1) + A2(P1) + A3(P2) + A3(P2)]	[B4(P1) + B3(P1) + B1(P2) + B1(P2)]	1/1944*alpha*(1-alpha)*c^4
1490	A1(P1)B4(P1)/A3(P1)B2(P1)	1/108*2*(1-alpha)*c^2	A3(P2)B1(P2)/A3(P2)B1(P2)	1/108*3*alpha*c^2	[A1(P1) + A3(P1) + A3(P2) + A3(P2)]	[B4(P1) + B2(P1) + B1(P2) + B1(P2)]	1/1944*alpha*(1-alpha)*c^4
1491	A2(P1)B1(P1)/A3(P1)B4(P1)	1/108*2*(1-alpha)*c^2	A3(P2)B1(P2)/A3(P2)B1(P2)	1/108*3*alpha*c^2	[A2(P1) + A3(P1) + A3(P2) + A3(P2)]	[B1(P1) + B4(P1) + B1(P2) + B1(P2)]	1/1944*alpha*(1-alpha)*c^4
1492	A2(P1)B1(P1)/A4(P1)B3(P1)	1/108*2*(1-alpha)*c^2	A3(P2)B1(P2)/A3(P2)B1(P2)	1/108*3*alpha*c^2	[A2(P1) + A4(P1) + A3(P2) + A3(P2)]	[B1(P1) + B3(P1) + B1(P2) + B1(P2)]	1/1944*alpha*(1-alpha)*c^4
1493	A3(P1)B1(P1)/A2(P1)B4(P1)	1/108*2*(1-alpha)*c^2	A3(P2)B1(P2)/A3(P2)B1(P2)	1/108*3*alpha*c^2	[A3(P1) + A2(P1) + A3(P2) + A3(P2)]	[B1(P1) + B4(P1) + B1(P2) + B1(P2)]	1/1944*alpha*(1-alpha)*c^4
1494	A3(P1)B1(P1)/A4(P1)B2(P1)	1/108*2*(1-alpha)*c^2	A3(P2)B1(P2)/A3(P2)B1(P2)	1/108*3*alpha*c^2	[A3(P1) + A4(P1) + A3(P2) + A3(P2)]	[B1(P1) + B2(P1) + B1(P2) + B1(P2)]	1/1944*alpha*(1-alpha)*c^4
1495	A4(P1)B1(P1)/A2(P1)B3(P1)	1/108*2*(1-alpha)*c^2	A3(P2)B1(P2)/A3(P2)B1(P2)	1/108*3*alpha*c^2	[A4(P1) + A2(P1) + A3(P2) + A3(P2)]	[B1(P1) + B3(P1) + B1(P2) + B1(P2)]	1/1944*alpha*(1-alpha)*c^4
1496	A4(P1)B1(P1)/A3(P1)B2(P1)	1/108*2*(1-alpha)*c^2	A3(P2)B1(P2)/A3(P2)B1(P2)	1/108*3*alpha*c^2	[A4(P1) + A3(P1) + A3(P2) + A3(P2)]	[B1(P1) + B2(P1) + B1(P2) + B1(P2)]	1/1944*alpha*(1-alpha)*c^4
1497	A1(P1)B1(P1)/A1(P1)B1(P1)	1/108*27*alpha*(1-c)^2	A3(P2)B2(P2)/A3(P2)B2(P2)	1/108*3*alpha*c^2	[A1(P1) + A1(P1) + A3(P2) + A3(P2)]	[B1(P1) + B1(P1) + B2(P2) + B2(P2)]	1/144*alpha^2*c^2*(1-c)^2
1498	A2(P1)B2(P1)/A2(P1)B2(P1)	1/108*27*alpha*(1-c)^2	A3(P2)B2(P2)/A3(P2)B2(P2)	1/108*3*alpha*c^2	[A2(P1) + A2(P1) + A3(P2) + A3(P2)]	[B2(P1) + B2(P1) + B2(P2) + B2(P2)]	1/144*alpha^2*c^2*(1-c)^2
1499	A3(P1)B3(P1)/A3(P1)B3(P1)	1/108*27*alpha*(1-c)^2	A3(P2)B2(P2)/A3(P2)B2(P2)	1/108*3*alpha*c^2	[A3(P1) + A3(P1) + A3(P2) + A3(P2)]	[B3(P1) + B3(P1) + B2(P2) + B2(P2)]	1/144*alpha^2*c^2*(1-c)^2
1500	A4(P1)B4(P1)/A4(P1)B4(P1)	1/108*27*alpha*(1-c)^2	A3(P2)B2(P2)/A3(P2)B2(P2)	1/108*3*alpha*c^2	[A4(P1) + A4(P1) + A3(P2) + A3(P2)]	[B4(P1) + B4(P1) + B2(P2) + B2(P2)]	1/144*alpha^2*c^2*(1-c)^2
1501	A1(P1)B2(P1)/A1(P1)B2(P1)	1/108*3*alpha*c^2	A3(P2)B2(P2)/A3(P2)B2(P2)	1/108*3*alpha*c^2	[A1(P1) + A1(P1) + A3(P2) + A3(P2)]	[B2(P1) + B2(P1) + B2(P2) + B2(P2)]	1/1296*alpha^2*c^4
1502	A1(P1)B3(P1)/A1(P1)B3(P1)	1/108*3*alpha*c^2	A3(P2)B2(P2)/A3(P2)B2(P2)	1/108*3*alpha*c^2	[A1(P1) + A1(P1) + A3(P2) + A3(P2)]	[B3(P1) + B3(P1) + B2(P2) + B2(P2)]	1/1296*alpha^2*c^4
1503	A1(P1)B4(P1)/A1(P1)B4(P1)	1/108*3*alpha*c^2	A3(P2)B2(P2)/A3(P2)B2(P2)	1/108*3*alpha*c^2	[A1(P1) + A1(P1) + A3(P2) + A3(P2)]	[B4(P1) + B4(P1) + B2(P2) + B2(P2)]	1/1296*alpha^2*c^4
1504	A2(P1)B1(P1)/A2(P1)B1(P1)	1/108*3*alpha*c^2	A3(P2)B2(P2)/A3(P2)B2(P2)	1/108*3*alpha*c^2	[A2(P1) + A2(P1) + A3(P2) + A3(P2)]	[B1(P1) + B1(P1) + B2(P2) + B2(P2)]	1/1296*alpha^2*c^4
1505	A2(P1)B3(P1)/A2(P1)B3(P1)	1/108*3*alpha*c^2	A3(P2)B2(P2)/A3(P2)B2(P2)	1/108*3*alpha*c^2	[A2(P1) + A2(P1) + A3(P2) + A3(P2)]	[B3(P1) + B3(P1) + B2(P2) + B2(P2)]	1/1296*alpha^2*c^4
1506	A2(P1)B4(P1)/A2(P1)B4(P1)	1/108*3*alpha*c^2	A3(P2)B2(P2)/A3(P2)B2(P2)	1/108*3*alpha*c^2	[A2(P1) + A2(P1) + A3(P2) + A3(P2)]	[B4(P1) + B4(P1) + B2(P2) + B2(P2)]	1/1296*alpha^2*c^4
1507	A3(P1)B1(P1)/A3(P1)B1(P1)	1/108*3*alpha*c^2	A3(P2)B2(P2)/A3(P2)B2(P2)	1/108*3*alpha*c^2	[A3(P1) + A3(P1) + A3(P2) + A3(P2)]	[B1(P1) + B1(P1) + B2(P2) + B2(P2)]	1/1296*alpha^2*c^4
1508	A3(P1)B2(P1)/A3(P1)B2(P1)	1/108*3*alpha*c^2	A3(P2)B2(P2)/A3(P2)B2(P2)	1/108*3*alpha*c^2	[A3(P1) + A3(P1) + A3(P2) + A3(P2)]	[B2(P1) + B2(P1) + B2(P2) + B2(P2)]	1/1296*alpha^2*c^4
1509	A3(P1)B4(P1)/A3(P1)B4(P1)	1/108*3*alpha*c^2	A3(P2)B2(P2)/A3(P2)B2(P2)	1/108*3*alpha*c^2	[A3(P1) + A3(P1) + A3(P2) + A3(P2)]	[B4(P1) + B4(P1) + B2(P2) + B2(P2)]	1/1296*alpha^2*c^4
1510	A4(P1)B1(P1)/A4(P1)B1(P1)	1/108*3*alpha*c^2	A3(P2)B2(P2)/A3(P2)B2(P2)	1/108*3*alpha*c^2	[A4(P1) + A4(P1) + A3(P2) + A3(P2)]	[B1(P1) + B1(P1) + B2(P2) + B2(P2)]	1/1296*alpha^2*c^4
1511	A4(P1)B2(P1)/A4(P1)B2(P1)	1/108*3*alpha*c^2	A3(P2)B2(P2)/A3(P2)B2(P2)	1/108*3*alpha*c^2	[A4(P1) + A4(P1) + A3(P2) + A3(P2)]	[B2(P1) + B2(P1) + B2(P2) + B2(P2)]	1/1296*alpha^2*c^4
1512	A4(P1)B3(P1)/A4(P1)B3(P1)	1/108*3*alpha*c^2	A3(P2)B2(P2)/A3(P2)B2(P2)	1/108*3*alpha*c^2	[A4(P1) + A4(P1) + A3(P2) + A3(P2)]	[B3(P1) + B3(P1) + B2(P2) + B2(P2)]	1/1296*alpha^2*c^4
1513	A1(P1)B1(P1)/A1(P1)B2(P1)	1/108*18*alpha*c*(1-c)	A3(P2)B2(P2)/A3(P2)B2(P2)	1/108*3*alpha*c^2	[A1(P1) + A1(P1) + A3(P2) + A3(P2)]	[B1(P1) + B2(P1) + B2(P2) + B2(P2)]	1/216*alpha^2*c^3*(1-c)
1514	A1(P1)B1(P1)/A1(P1)B3(P1)	1/108*18*alpha*c*(1-c)	A3(P2)B2(P2)/A3(P2)B2(P2)	1/108*3*alpha*c^2	[A1(P1) + A1(P1) + A3(P2) + A3(P2)]	[B1(P1) + B3(P1) + B2(P2) + B2(P2)]	1/216*alpha^2*c^3*(1-c)
1515	A1(P1)B1(P1)/A1(P1)B4(P1)	1/108*18*alpha*c*(1-c)	A3(P2)B2(P2)/A3(P2)B2(P2)	1/108*3*alpha*c^2	[A1(P1) + A1(P1) + A3(P2) + A3(P2)]	[B1(P1) + B4(P1) + B2(P2) + B2(P2)]	1/216*alpha^2*c^3*(1-c)
1516	A2(P1)B2(P1)/A2(P1)B1(P1)	1/108*18*alpha*c*(1-c)	A3(P2)B2(P2)/A3(P2)B2(P2)	1/108*3*alpha*c^2	[A2(P1) + A2(P1) + A3(P2) + A3(P2)]	[B2(P1) + B1(P1) + B2(P2) + B2(P2)]	1/216*alpha^2*c^3*(1-c)
1517	A2(P1)B2(P1)/A2(P1)B3(P1)	1/108*18*alpha*c*(1-c)	A3(P2)B2(P2)/A3(P2)B2(P2)	1/108*3*alpha*c^2	[A2(P1) + A2(P1) + A3(P2) + A3(P2)]	[B2(P1) + B3(P1) + B2(P2) + B2(P2)]	1/216*alpha^2*c^3*(1-c)
1518	A2(P1)B2(P1)/A2(P1)B4(P1)	1/108*18*alpha*c*(1-c)	A3(P2)B2(P2)/A3(P2)B2(P2)	1/108*3*alpha*c^2	[A2(P1) + A2(P1) + A3(P2) + A3(P2)]	[B2(P1) + B4(P1) + B2(P2) + B2(P2)]	1/216*alpha^2*c^3*(1-c)
1519	A3(P1)B3(P1)/A3(P1)B1(P1)	1/108*18*alpha*c*(1-c)	A3(P2)B2(P2)/A3(P2)B2(P2)	1/108*3*alpha*c^2	[A3(P1) + A3(P1) + A3(P2) + A3(P2)]	[B3(P1) + B1(P1) + B2(P2) + B2(P2)]	1/216*alpha^2*c^3*(1-c)
1520	A3(P1)B3(P1)/A3(P1)B2(P1)	1/108*18*alpha*c*(1-c)	A3(P2)B2(P2)/A3(P2)B2(P2)	1/108*3*alpha*c^2	[A3(P1) + A3(P1) + A3(P2) + A3(P2)]	[B3(P1) + B2(P1) + B2(P2) + B2(P2)]	1/216*alpha^2*c^3*(1-c)
1521	A3(P1)B3(P1)/A3(P1)B4(P1)	1/108*18*alpha*c*(1-c)	A3(P2)B2(P2)/A3(P2)B2(P2)	1/108*3*alpha*c^2	[A3(P1) + A3(P1) + A3(P2) + A3(P2)]	[B3(P1) + B4(P1) + B2(P2) + B2(P2)]	1/216*alpha^2*c^3*(1-c)
1522	A4(P1)B4(P1)/A4(P1)B1(P1)	1/108*18*alpha*c*(1-c)	A3(P2)B2(P2)/A3(P2)B2(P2)	1/108*3*alpha*c^2	[A4(P1) + A4(P1) + A3(P2) + A3(P2)]	[B4(P1) + B1(P1) + B2(P2) + B2(P2)]	1/216*alpha^2*c^3*(1-c)
1523	A4(P1)B4(P1)/A4(P1)B2(P1)	1/108*18*alpha*c*(1-c)	A3(P2)B2(P2)/A3(P2)B2(P2)	1/108*3*alpha*c^2	[A4(P1) + A4(P1) + A3(P2) + A3(P2)]	[B4(P1) + B2(P1) + B2(P2) + B2(P2)]	1/216*alpha^2*c^3*(1-c)
1524	A4(P1)B4(P1)/A4(P1)B3(P1)	1/108*18*alpha*c*(1-c)	A3(P2)B2(P2)/A3(P2)B2(P2)	1/108*3*alpha*c^2	[A4(P1) + A4(P1) + A3(P2) + A3(P2)]	[B4(P1) + B3(P1) + B2(P2) + B2(P2)]	1/216*alpha^2*c^3*(1-c)
1525	A1(P1)B2(P1)/A1(P1)B3(P1)	1/108*6*alpha*c^2	A3(P2)B2(P2)/A3(P2)B2(P2)	1/108*3*alpha*c^2	[A1(P1) + A1(P1) + A3(P2) + A3(P2)]	[B2(P1) + B3(P1) + B2(P2) + B2(P2)]	1/648*alpha^2*c^4
1526	A1(P1)B2(P1)/A1(P1)B4(P1)	1/108*6*alpha*c^2	A3(P2)B2(P2)/A3(P2)B2(P2)	1/108*3*alpha*c^2	[A1(P1) + A1(P1) + A3(P2) + A3(P2)]	[B2(P1) + B4(P1) + B2(P2) + B2(P2)]	1/648*alpha^2*c^4
1527	A1(P1)B3(P1)/A1(P1)B4(P1)	1/108*6*alpha*c^2	A3(P2)B2(P2)/A3(P2)B2(P2)	1/108*3*alpha*c^2	[A1(P1) + A1(P1) + A3(P2) + A3(P2)]	[B3(P1) + B4(P1) + B2(P2) + B2(P2)]	1/648*alpha^2*c^4
1528	A2(P1)B1(P1)/A2(P1)B3(P1)	1/108*6*alpha*c^2	A3(P2)B2(P2)/A3(P2)B2(P2)	1/108*3*alpha*c^2	[A2(P1) + A2(P1) + A3(P2) + A3(P2)]	[B1(P1) + B3(P1) + B2(P2) + B2(P2)]	1/648*alpha^2*c^4
1529	A2(P1)B1(P1)/A2(P1)B4(P1)	1/108*6*alpha*c^2	A3(P2)B2(P2)/A3(P2)B2(P2)	1/108*3*alpha*c^2	[A2(P1) + A2(P1) + A3(P2) + A3(P2)]	[B1(P1) + B4(P1) + B2(P2) + B2(P2)]	1/648*alpha^2*c^4
1530	A2(P1)B3(P1)/A2(P1)B4(P1)	1/108*6*alpha*c^2	A3(P2)B2(P2)/A3(P2)B2(P2)	1/108*3*alpha*c^2	[A2(P1) + A2(P1) + A3(P2) + A3(P2)]	[B3(P1) + B4(P1) + B2(P2) + B2(P2)]	1/648*alpha^2*c^4
1531	A3(P1)B1(P1)/A3(P1)B2(P1)	1/108*6*alpha*c^2	A3(P2)B2(P2)/A3(P2)B2(P2)	1/108*3*alpha*c^2	[A3(P1) + A3(P1) + A3(P2) + A3(P2)]	[B1(P1) + B2(P1) + B2(P2) + B2(P2)]	1/648*alpha^2*c^4
1532	A3(P1)B1(P1)/A3(P1)B4(P1)	1/108*6*alpha*c^2	A3(P2)B2(P2)/A3(P2)B2(P2)	1/108*3*alpha*c^2	[A3(P1) + A3(P1) + A3(P2) + A3(P2)]	[B1(P1) + B4(P1) + B2(P2) + B2(P2)]	1/648*alpha^2*c^4
1533	A3(P1)B2(P1)/A3(P1)B4(P1)	1/108*6*alpha*c^2	A3(P2)B2(P2)/A3(P2)B2(P2)	1/108*3*alpha*c^2	[A3(P1) + A3(P1) + A3(P2) + A3(P2)]	[B2(P1) + B4(P1) + B2(P2) + B2(P2)]	1/648*alpha^2*c^4
1534	A4(P1)B1(P1)/A4(P1)B2(P1)	1/108*6*alpha*c^2	A3(P2)B2(P2)/A3(P2)B2(P2)	1/108*3*alpha*c^2	[A4(P1) + A4(P1) + A3(P2) + A3(P2)]	[B1(P1) + B2(P1) + B2(P2) + B2(P2)]	1/648*alpha^2*c^4
1535	A4(P1)B1(P1)/A4(P1)B3(P1)	1/108*6*alpha*c^2	A3(P2)B2(P2)/A3(P2)B2(P2)	1/108*3*alpha*c^2	[A4(P1) + A4(P1) + A3(P2) + A3(P2)]	[B1(P1) + B3(P1) + B2(P2) + B2(P2)]	1/648*alpha^2*c^4
1536	A4(P1)B2(P1)/A4(P1)B3(P1)	1/108*6*alpha*c^2	A3(P2)B2(P2)/A3(P2)B2(P2)	1/108*3*alpha*c^2	[A4(P1) + A4(P1) + A3(P2) + A3(P2)]	[B2(P1) + B3(P1) + B2(P2) + B2(P2)]	1/648*alpha^2*c^4
1537	A1(P1)B1(P1)/A2(P1)B1(P1)	1/108*6*(1-alpha)*c*(1-c)	A3(P2)B2(P2)/A3(P2)B2(P2)	1/108*3*alpha*c^2	[A1(P1) + A2(P1) + A3(P2) + A3(P2)]	[B1(P1) + B1(P1) + B2(P2) + B2(P2)]	1/648*alpha*(1-alpha)*c^3*(1-c)
1538	A1(P1)B1(P1)/A3(P1)B1(P1)	1/108*6*(1-alpha)*c*(1-c)	A3(P2)B2(P2)/A3(P2)B2(P2)	1/108*3*alpha*c^2	[A1(P1) + A3(P1) + A3(P2) + A3(P2)]	[B1(P1) + B1(P1) + B2(P2) + B2(P2)]	1/648*alpha*(1-alpha)*c^3*(1-c)
1539	A1(P1)B1(P1)/A4(P1)B1(P1)	1/108*6*(1-alpha)*c*(1-c)	A3(P2)B2(P2)/A3(P2)B2(P2)	1/108*3*alpha*c^2	[A1(P1) + A4(P1) + A3(P2) + A3(P2)]	[B1(P1) + B1(P1) + B2(P2) + B2(P2)]	1/648*alpha*(1-alpha)*c^3*(1-c)
1540	A2(P1)B2(P1)/A1(P1)B2(P1)	1/108*6*(1-alpha)*c*(1-c)	A3(P2)B2(P2)/A3(P2)B2(P2)	1/108*3*alpha*c^2	[A2(P1) + A1(P1) + A3(P2) + A3(P2)]	[B2(P1) + B2(P1) + B2(P2) + B2(P2)]	1/648*alpha*(1-alpha)*c^3*(1-c)
1541	A2(P1)B2(P1)/A3(P1)B2(P1)	1/108*6*(1-alpha)*c*(1-c)	A3(P2)B2(P2)/A3(P2)B2(P2)	1/108*3*alpha*c^2	[A2(P1) + A3(P1) + A3(P2) + A3(P2)]	[B2(P1) + B2(P1) + B2(P2) + B2(P2)]	1/648*alpha*(1-alpha)*c^3*(1-c)
1542	A2(P1)B2(P1)/A4(P1)B2(P1)	1/108*6*(1-alpha)*c*(1-c)	A3(P2)B2(P2)/A3(P2)B2(P2)	1/108*3*alpha*c^2	[A2(P1) + A4(P1) + A3(P2) + A3(P2)]	[B2(P1) + B2(P1) + B2(P2) + B2(P2)]	1/648*alpha*(1-alpha)*c^3*(1-c)
1543	A3(P1)B3(P1)/A1(P1)B3(P1)	1/108*6*(1-alpha)*c*(1-c)	A3(P2)B2(P2)/A3(P2)B2(P2)	1/108*3*alpha*c^2	[A3(P1) + A1(P1) + A3(P2) + A3(P2)]	[B3(P1) + B3(P1) + B2(P2) + B2(P2)]	1/648*alpha*(1-alpha)*c^3*(1-c)
1544	A3(P1)B3(P1)/A2(P1)B3(P1)	1/108*6*(1-alpha)*c*(1-c)	A3(P2)B2(P2)/A3(P2)B2(P2)	1/108*3*alpha*c^2	[A3(P1) + A2(P1) + A3(P2) + A3(P2)]	[B3(P1) + B3(P1) + B2(P2) + B2(P2)]	1/648*alpha*(1-alpha)*c^3*(1-c)
1545	A3(P1)B3(P1)/A4(P1)B3(P1)	1/108*6*(1-alpha)*c*(1-c)	A3(P2)B2(P2)/A3(P2)B2(P2)	1/108*3*alpha*c^2	[A3(P1) + A4(P1) + A3(P2) + A3(P2)]	[B3(P1) + B3(P1) + B2(P2) + B2(P2)]	1/648*alpha*(1-alpha)*c^3*(1-c)
1546	A4(P1)B4(P1)/A1(P1)B4(P1)	1/108*6*(1-alpha)*c*(1-c)	A3(P2)B2(P2)/A3(P2)B2(P2)	1/108*3*alpha*c^2	[A4(P1) + A1(P1) + A3(P2) + A3(P2)]	[B4(P1) + B4(P1) + B2(P2) + B2(P2)]	1/648*alpha*(1-alpha)*c^3*(1-c)
1547	A4(P1)B4(P1)/A2(P1)B4(P1)	1/108*6*(1-alpha)*c*(1-c)	A3(P2)B2(P2)/A3(P2)B2(P2)	1/108*3*alpha*c^2	[A4(P1) + A2(P1) + A3(P2) + A3(P2)]	[B4(P1) + B4(P1) + B2(P2) + B2(P2)]	1/648*alpha*(1-alpha)*c^3*(1-c)
1548	A4(P1)B4(P1)/A3(P1)B4(P1)	1/108*6*(1-alpha)*c*(1-c)	A3(P2)B2(P2)/A3(P2)B2(P2)	1/108*3*alpha*c^2	[A4(P1) + A3(P1) + A3(P2) + A3(P2)]	[B4(P1) + B4(P1) + B2(P2) + B2(P2)]	1/648*alpha*(1-alpha)*c^3*(1-c)
1549	A2(P1)B1(P1)/A3(P1)B1(P1)	1/108*2*(1-alpha)*c^2	A3(P2)B2(P2)/A3(P2)B2(P2)	1/108*3*alpha*c^2	[A2(P1) + A3(P1) + A3(P2) + A3(P2)]	[B1(P1) + B1(P1) + B2(P2) + B2(P2)]	1/1944*alpha*(1-alpha)*c^4
1550	A2(P1)B1(P1)/A4(P1)B1(P1)	1/108*2*(1-alpha)*c^2	A3(P2)B2(P2)/A3(P2)B2(P2)	1/108*3*alpha*c^2	[A2(P1) + A4(P1) + A3(P2) + A3(P2)]	[B1(P1) + B1(P1) + B2(P2) + B2(P2)]	1/1944*alpha*(1-alpha)*c^4
1551	A3(P1)B1(P1)/A4(P1)B1(P1)	1/108*2*(1-alpha)*c^2	A3(P2)B2(P2)/A3(P2)B2(P2)	1/108*3*alpha*c^2	[A3(P1) + A4(P1) + A3(P2) + A3(P2)]	[B1(P1) + B1(P1) + B2(P2) + B2(P2)]	1/1944*alpha*(1-alpha)*c^4
1552	A1(P1)B2(P1)/A3(P1)B2(P1)	1/108*2*(1-alpha)*c^2	A3(P2)B2(P2)/A3(P2)B2(P2)	1/108*3*alpha*c^2	[A1(P1) + A3(P1) + A3(P2) + A3(P2)]	[B2(P1) + B2(P1) + B2(P2) + B2(P2)]	1/1944*alpha*(1-alpha)*c^4
1553	A1(P1)B2(P1)/A4(P1)B2(P1)	1/108*2*(1-alpha)*c^2	A3(P2)B2(P2)/A3(P2)B2(P2)	1/108*3*alpha*c^2	[A1(P1) + A4(P1) + A3(P2) + A3(P2)]	[B2(P1) + B2(P1) + B2(P2) + B2(P2)]	1/1944*alpha*(1-alpha)*c^4
1554	A3(P1)B2(P1)/A4(P1)B2(P1)	1/108*2*(1-alpha)*c^2	A3(P2)B2(P2)/A3(P2)B2(P2)	1/108*3*alpha*c^2	[A3(P1) + A4(P1) + A3(P2) + A3(P2)]	[B2(P1) + B2(P1) + B2(P2) + B2(P2)]	1/1944*alpha*(1-alpha)*c^4
1555	A1(P1)B3(P1)/A2(P1)B3(P1)	1/108*2*(1-alpha)*c^2	A3(P2)B2(P2)/A3(P2)B2(P2)	1/108*3*alpha*c^2	[A1(P1) + A2(P1) + A3(P2) + A3(P2)]	[B3(P1) + B3(P1) + B2(P2) + B2(P2)]	1/1944*alpha*(1-alpha)*c^4
1556	A1(P1)B3(P1)/A4(P1)B3(P1)	1/108*2*(1-alpha)*c^2	A3(P2)B2(P2)/A3(P2)B2(P2)	1/108*3*alpha*c^2	[A1(P1) + A4(P1) + A3(P2) + A3(P2)]	[B3(P1) + B3(P1) + B2(P2) + B2(P2)]	1/1944*alpha*(1-alpha)*c^4
1557	A2(P1)B3(P1)/A4(P1)B3(P1)	1/108*2*(1-alpha)*c^2	A3(P2)B2(P2)/A3(P2)B2(P2)	1/108*3*alpha*c^2	[A2(P1) + A4(P1) + A3(P2) + A3(P2)]	[B3(P1) + B3(P1) + B2(P2) + B2(P2)]	1/1944*alpha*(1-alpha)*c^4
1558	A1(P1)B4(P1)/A2(P1)B4(P1)	1/108*2*(1-alpha)*c^2	A3(P2)B2(P2)/A3(P2)B2(P2)	1/108*3*alpha*c^2	[A1(P1) + A2(P1) + A3(P2) + A3(P2)]	[B4(P1) + B4(P1) + B2(P2) + B2(P2)]	1/1944*alpha*(1-alpha)*c^4
1559	A1(P1)B4(P1)/A3(P1)B4(P1)	1/108*2*(1-alpha)*c^2	A3(P2)B2(P2)/A3(P2)B2(P2)	1/108*3*alpha*c^2	[A1(P1) + A3(P1) + A3(P2) + A3(P2)]	[B4(P1) + B4(P1) + B2(P2) + B2(P2)]	1/1944*alpha*(1-alpha)*c^4
1560	A2(P1)B4(P1)/A3(P1)B4(P1)	1/108*2*(1-alpha)*c^2	A3(P2)B2(P2)/A3(P2)B2(P2)	1/108*3*alpha*c^2	[A2(P1) + A3(P1) + A3(P2) + A3(P2)]	[B4(P1) + B4(P1) + B2(P2) + B2(P2)]	1/1944*alpha*(1-alpha)*c^4
1561	A1(P1)B1(P1)/A2(P1)B2(P1)	1/108*18*(1-alpha)*(1-c)^2	A3(P2)B2(P2)/A3(P2)B2(P2)	1/108*3*alpha*c^2	[A1(P1) + A2(P1) + A3(P2) + A3(P2)]	[B1(P1) + B2(P1) + B2(P2) + B2(P2)]	1/216*alpha*(1-alpha)*c^2*(1-c)^2
1562	A1(P1)B1(P1)/A3(P1)B3(P1)	1/108*18*(1-alpha)*(1-c)^2	A3(P2)B2(P2)/A3(P2)B2(P2)	1/108*3*alpha*c^2	[A1(P1) + A3(P1) + A3(P2) + A3(P2)]	[B1(P1) + B3(P1) + B2(P2) + B2(P2)]	1/216*alpha*(1-alpha)*c^2*(1-c)^2
1563	A1(P1)B1(P1)/A4(P1)B4(P1)	1/108*18*(1-alpha)*(1-c)^2	A3(P2)B2(P2)/A3(P2)B2(P2)	1/108*3*alpha*c^2	[A1(P1) + A4(P1) + A3(P2) + A3(P2)]	[B1(P1) + B4(P1) + B2(P2) + B2(P2)]	1/216*alpha*(1-alpha)*c^2*(1-c)^2
1564	A2(P1)B2(P1)/A3(P1)B3(P1)	1/108*18*(1-alpha)*(1-c)^2	A3(P2)B2(P2)/A3(P2)B2(P2)	1/108*3*alpha*c^2	[A2(P1) + A3(P1) + A3(P2) + A3(P2)]	[B2(P1) + B3(P1) + B2(P2) + B2(P2)]	1/216*alpha*(1-alpha)*c^2*(1-c)^2
1565	A2(P1)B2(P1)/A4(P1)B4(P1)	1/108*18*(1-alpha)*(1-c)^2	A3(P2)B2(P2)/A3(P2)B2(P2)	1/108*3*alpha*c^2	[A2(P1) + A4(P1) + A3(P2) + A3(P2)]	[B2(P1) + B4(P1) + B2(P2) + B2(P2)]	1/216*alpha*(1-alpha)*c^2*(1-c)^2
1566	A3(P1)B3(P1)/A4(P1)B4(P1)	1/108*18*(1-alpha)*(1-c)^2	A3(P2)B2(P2)/A3(P2)B2(P2)	1/108*3*alpha*c^2	[A3(P1) + A4(P1) + A3(P2) + A3(P2)]	[B3(P1) + B4(P1) + B2(P2) + B2(P2)]	1/216*alpha*(1-alpha)*c^2*(1-c)^2
1567	A1(P1)B1(P1)/A2(P1)B3(P1)	1/108*6*(1-alpha)*c*(1-c)	A3(P2)B2(P2)/A3(P2)B2(P2)	1/108*3*alpha*c^2	[A1(P1) + A2(P1) + A3(P2) + A3(P2)]	[B1(P1) + B3(P1) + B2(P2) + B2(P2)]	1/648*alpha*(1-alpha)*c^3*(1-c)
1568	A1(P1)B1(P1)/A2(P1)B4(P1)	1/108*6*(1-alpha)*c*(1-c)	A3(P2)B2(P2)/A3(P2)B2(P2)	1/108*3*alpha*c^2	[A1(P1) + A2(P1) + A3(P2) + A3(P2)]	[B1(P1) + B4(P1) + B2(P2) + B2(P2)]	1/648*alpha*(1-alpha)*c^3*(1-c)
1569	A1(P1)B1(P1)/A3(P1)B2(P1)	1/108*6*(1-alpha)*c*(1-c)	A3(P2)B2(P2)/A3(P2)B2(P2)	1/108*3*alpha*c^2	[A1(P1) + A3(P1) + A3(P2) + A3(P2)]	[B1(P1) + B2(P1) + B2(P2) + B2(P2)]	1/648*alpha*(1-alpha)*c^3*(1-c)
1570	A1(P1)B1(P1)/A3(P1)B4(P1)	1/108*6*(1-alpha)*c*(1-c)	A3(P2)B2(P2)/A3(P2)B2(P2)	1/108*3*alpha*c^2	[A1(P1) + A3(P1) + A3(P2) + A3(P2)]	[B1(P1) + B4(P1) + B2(P2) + B2(P2)]	1/648*alpha*(1-alpha)*c^3*(1-c)
1571	A1(P1)B1(P1)/A4(P1)B2(P1)	1/108*6*(1-alpha)*c*(1-c)	A3(P2)B2(P2)/A3(P2)B2(P2)	1/108*3*alpha*c^2	[A1(P1) + A4(P1) + A3(P2) + A3(P2)]	[B1(P1) + B2(P1) + B2(P2) + B2(P2)]	1/648*alpha*(1-alpha)*c^3*(1-c)
1572	A1(P1)B1(P1)/A4(P1)B3(P1)	1/108*6*(1-alpha)*c*(1-c)	A3(P2)B2(P2)/A3(P2)B2(P2)	1/108*3*alpha*c^2	[A1(P1) + A4(P1) + A3(P2) + A3(P2)]	[B1(P1) + B3(P1) + B2(P2) + B2(P2)]	1/648*alpha*(1-alpha)*c^3*(1-c)
1573	A2(P1)B2(P1)/A1(P1)B3(P1)	1/108*6*(1-alpha)*c*(1-c)	A3(P2)B2(P2)/A3(P2)B2(P2)	1/108*3*alpha*c^2	[A2(P1) + A1(P1) + A3(P2) + A3(P2)]	[B2(P1) + B3(P1) + B2(P2) + B2(P2)]	1/648*alpha*(1-alpha)*c^3*(1-c)
1574	A2(P1)B2(P1)/A1(P1)B4(P1)	1/108*6*(1-alpha)*c*(1-c)	A3(P2)B2(P2)/A3(P2)B2(P2)	1/108*3*alpha*c^2	[A2(P1) + A1(P1) + A3(P2) + A3(P2)]	[B2(P1) + B4(P1) + B2(P2) + B2(P2)]	1/648*alpha*(1-alpha)*c^3*(1-c)
1575	A2(P1)B2(P1)/A3(P1)B1(P1)	1/108*6*(1-alpha)*c*(1-c)	A3(P2)B2(P2)/A3(P2)B2(P2)	1/108*3*alpha*c^2	[A2(P1) + A3(P1) + A3(P2) + A3(P2)]	[B2(P1) + B1(P1) + B2(P2) + B2(P2)]	1/648*alpha*(1-alpha)*c^3*(1-c)
1576	A2(P1)B2(P1)/A3(P1)B4(P1)	1/108*6*(1-alpha)*c*(1-c)	A3(P2)B2(P2)/A3(P2)B2(P2)	1/108*3*alpha*c^2	[A2(P1) + A3(P1) + A3(P2) + A3(P2)]	[B2(P1) + B4(P1) + B2(P2) + B2(P2)]	1/648*alpha*(1-alpha)*c^3*(1-c)
1577	A2(P1)B2(P1)/A4(P1)B1(P1)	1/108*6*(1-alpha)*c*(1-c)	A3(P2)B2(P2)/A3(P2)B2(P2)	1/108*3*alpha*c^2	[A2(P1) + A4(P1) + A3(P2) + A3(P2)]	[B2(P1) + B1(P1) + B2(P2) + B2(P2)]	1/648*alpha*(1-alpha)*c^3*(1-c)
1578	A2(P1)B2(P1)/A4(P1)B3(P1)	1/108*6*(1-alpha)*c*(1-c)	A3(P2)B2(P2)/A3(P2)B2(P2)	1/108*3*alpha*c^2	[A2(P1) + A4(P1) + A3(P2) + A3(P2)]	[B2(P1) + B3(P1) + B2(P2) + B2(P2)]	1/648*alpha*(1-alpha)*c^3*(1-c)
1579	A3(P1)B3(P1)/A1(P1)B2(P1)	1/108*6*(1-alpha)*c*(1-c)	A3(P2)B2(P2)/A3(P2)B2(P2)	1/108*3*alpha*c^2	[A3(P1) + A1(P1) + A3(P2) + A3(P2)]	[B3(P1) + B2(P1) + B2(P2) + B2(P2)]	1/648*alpha*(1-alpha)*c^3*(1-c)
1580	A3(P1)B3(P1)/A1(P1)B4(P1)	1/108*6*(1-alpha)*c*(1-c)	A3(P2)B2(P2)/A3(P2)B2(P2)	1/108*3*alpha*c^2	[A3(P1) + A1(P1) + A3(P2) + A3(P2)]	[B3(P1) + B4(P1) + B2(P2) + B2(P2)]	1/648*alpha*(1-alpha)*c^3*(1-c)
1581	A3(P1)B3(P1)/A2(P1)B1(P1)	1/108*6*(1-alpha)*c*(1-c)	A3(P2)B2(P2)/A3(P2)B2(P2)	1/108*3*alpha*c^2	[A3(P1) + A2(P1) + A3(P2) + A3(P2)]	[B3(P1) + B1(P1) + B2(P2) + B2(P2)]	1/648*alpha*(1-alpha)*c^3*(1-c)
1582	A3(P1)B3(P1)/A2(P1)B4(P1)	1/108*6*(1-alpha)*c*(1-c)	A3(P2)B2(P2)/A3(P2)B2(P2)	1/108*3*alpha*c^2	[A3(P1) + A2(P1) + A3(P2) + A3(P2)]	[B3(P1) + B4(P1) + B2(P2) + B2(P2)]	1/648*alpha*(1-alpha)*c^3*(1-c)
1583	A3(P1)B3(P1)/A4(P1)B1(P1)	1/108*6*(1-alpha)*c*(1-c)	A3(P2)B2(P2)/A3(P2)B2(P2)	1/108*3*alpha*c^2	[A3(P1) + A4(P1) + A3(P2) + A3(P2)]	[B3(P1) + B1(P1) + B2(P2) + B2(P2)]	1/648*alpha*(1-alpha)*c^3*(1-c)
1584	A3(P1)B3(P1)/A4(P1)B2(P1)	1/108*6*(1-alpha)*c*(1-c)	A3(P2)B2(P2)/A3(P2)B2(P2)	1/108*3*alpha*c^2	[A3(P1) + A4(P1) + A3(P2) + A3(P2)]	[B3(P1) + B2(P1) + B2(P2) + B2(P2)]	1/648*alpha*(1-alpha)*c^3*(1-c)
1585	A4(P1)B4(P1)/A1(P1)B2(P1)	1/108*6*(1-alpha)*c*(1-c)	A3(P2)B2(P2)/A3(P2)B2(P2)	1/108*3*alpha*c^2	[A4(P1) + A1(P1) + A3(P2) + A3(P2)]	[B4(P1) + B2(P1) + B2(P2) + B2(P2)]	1/648*alpha*(1-alpha)*c^3*(1-c)
1586	A4(P1)B4(P1)/A1(P1)B3(P1)	1/108*6*(1-alpha)*c*(1-c)	A3(P2)B2(P2)/A3(P2)B2(P2)	1/108*3*alpha*c^2	[A4(P1) + A1(P1) + A3(P2) + A3(P2)]	[B4(P1) + B3(P1) + B2(P2) + B2(P2)]	1/648*alpha*(1-alpha)*c^3*(1-c)
1587	A4(P1)B4(P1)/A2(P1)B1(P1)	1/108*6*(1-alpha)*c*(1-c)	A3(P2)B2(P2)/A3(P2)B2(P2)	1/108*3*alpha*c^2	[A4(P1) + A2(P1) + A3(P2) + A3(P2)]	[B4(P1) + B1(P1) + B2(P2) + B2(P2)]	1/648*alpha*(1-alpha)*c^3*(1-c)
1588	A4(P1)B4(P1)/A2(P1)B3(P1)	1/108*6*(1-alpha)*c*(1-c)	A3(P2)B2(P2)/A3(P2)B2(P2)	1/108*3*alpha*c^2	[A4(P1) + A2(P1) + A3(P2) + A3(P2)]	[B4(P1) + B3(P1) + B2(P2) + B2(P2)]	1/648*alpha*(1-alpha)*c^3*(1-c)
1589	A4(P1)B4(P1)/A3(P1)B1(P1)	1/108*6*(1-alpha)*c*(1-c)	A3(P2)B2(P2)/A3(P2)B2(P2)	1/108*3*alpha*c^2	[A4(P1) + A3(P1) + A3(P2) + A3(P2)]	[B4(P1) + B1(P1) + B2(P2) + B2(P2)]	1/648*alpha*(1-alpha)*c^3*(1-c)
1590	A4(P1)B4(P1)/A3(P1)B2(P1)	1/108*6*(1-alpha)*c*(1-c)	A3(P2)B2(P2)/A3(P2)B2(P2)	1/108*3*alpha*c^2	[A4(P1) + A3(P1) + A3(P2) + A3(P2)]	[B4(P1) + B2(P1) + B2(P2) + B2(P2)]	1/648*alpha*(1-alpha)*c^3*(1-c)
1591	A1(P1)B2(P1)/A2(P1)B1(P1)	1/108*2*(1-alpha)*c^2	A3(P2)B2(P2)/A3(P2)B2(P2)	1/108*3*alpha*c^2	[A1(P1) + A2(P1) + A3(P2) + A3(P2)]	[B2(P1) + B1(P1) + B2(P2) + B2(P2)]	1/1944*alpha*(1-alpha)*c^4
1592	A1(P1)B3(P1)/A3(P1)B1(P1)	1/108*2*(1-alpha)*c^2	A3(P2)B2(P2)/A3(P2)B2(P2)	1/108*3*alpha*c^2	[A1(P1) + A3(P1) + A3(P2) + A3(P2)]	[B3(P1) + B1(P1) + B2(P2) + B2(P2)]	1/1944*alpha*(1-alpha)*c^4
1593	A1(P1)B4(P1)/A4(P1)B1(P1)	1/108*2*(1-alpha)*c^2	A3(P2)B2(P2)/A3(P2)B2(P2)	1/108*3*alpha*c^2	[A1(P1) + A4(P1) + A3(P2) + A3(P2)]	[B4(P1) + B1(P1) + B2(P2) + B2(P2)]	1/1944*alpha*(1-alpha)*c^4
1594	A2(P1)B3(P1)/A3(P1)B2(P1)	1/108*2*(1-alpha)*c^2	A3(P2)B2(P2)/A3(P2)B2(P2)	1/108*3*alpha*c^2	[A2(P1) + A3(P1) + A3(P2) + A3(P2)]	[B3(P1) + B2(P1) + B2(P2) + B2(P2)]	1/1944*alpha*(1-alpha)*c^4
1595	A2(P1)B4(P1)/A4(P1)B2(P1)	1/108*2*(1-alpha)*c^2	A3(P2)B2(P2)/A3(P2)B2(P2)	1/108*3*alpha*c^2	[A2(P1) + A4(P1) + A3(P2) + A3(P2)]	[B4(P1) + B2(P1) + B2(P2) + B2(P2)]	1/1944*alpha*(1-alpha)*c^4
1596	A3(P1)B4(P1)/A4(P1)B3(P1)	1/108*2*(1-alpha)*c^2	A3(P2)B2(P2)/A3(P2)B2(P2)	1/108*3*alpha*c^2	[A3(P1) + A4(P1) + A3(P2) + A3(P2)]	[B4(P1) + B3(P1) + B2(P2) + B2(P2)]	1/1944*alpha*(1-alpha)*c^4
1597	A1(P1)B2(P1)/A2(P1)B3(P1)	1/108*2*(1-alpha)*c^2	A3(P2)B2(P2)/A3(P2)B2(P2)	1/108*3*alpha*c^2	[A1(P1) + A2(P1) + A3(P2) + A3(P2)]	[B2(P1) + B3(P1) + B2(P2) + B2(P2)]	1/1944*alpha*(1-alpha)*c^4
1598	A1(P1)B2(P1)/A2(P1)B4(P1)	1/108*2*(1-alpha)*c^2	A3(P2)B2(P2)/A3(P2)B2(P2)	1/108*3*alpha*c^2	[A1(P1) + A2(P1) + A3(P2) + A3(P2)]	[B2(P1) + B4(P1) + B2(P2) + B2(P2)]	1/1944*alpha*(1-alpha)*c^4
1599	A1(P1)B3(P1)/A3(P1)B2(P1)	1/108*2*(1-alpha)*c^2	A3(P2)B2(P2)/A3(P2)B2(P2)	1/108*3*alpha*c^2	[A1(P1) + A3(P1) + A3(P2) + A3(P2)]	[B3(P1) + B2(P1) + B2(P2) + B2(P2)]	1/1944*alpha*(1-alpha)*c^4
1600	A1(P1)B3(P1)/A3(P1)B4(P1)	1/108*2*(1-alpha)*c^2	A3(P2)B2(P2)/A3(P2)B2(P2)	1/108*3*alpha*c^2	[A1(P1) + A3(P1) + A3(P2) + A3(P2)]	[B3(P1) + B4(P1) + B2(P2) + B2(P2)]	1/1944*alpha*(1-alpha)*c^4
1601	A1(P1)B4(P1)/A4(P1)B2(P1)	1/108*2*(1-alpha)*c^2	A3(P2)B2(P2)/A3(P2)B2(P2)	1/108*3*alpha*c^2	[A1(P1) + A4(P1) + A3(P2) + A3(P2)]	[B4(P1) + B2(P1) + B2(P2) + B2(P2)]	1/1944*alpha*(1-alpha)*c^4
1602	A1(P1)B4(P1)/A4(P1)B3(P1)	1/108*2*(1-alpha)*c^2	A3(P2)B2(P2)/A3(P2)B2(P2)	1/108*3*alpha*c^2	[A1(P1) + A4(P1) + A3(P2) + A3(P2)]	[B4(P1) + B3(P1) + B2(P2) + B2(P2)]	1/1944*alpha*(1-alpha)*c^4
1603	A2(P1)B1(P1)/A1(P1)B3(P1)	1/108*2*(1-alpha)*c^2	A3(P2)B2(P2)/A3(P2)B2(P2)	1/108*3*alpha*c^2	[A2(P1) + A1(P1) + A3(P2) + A3(P2)]	[B1(P1) + B3(P1) + B2(P2) + B2(P2)]	1/1944*alpha*(1-alpha)*c^4
1604	A2(P1)B1(P1)/A1(P1)B4(P1)	1/108*2*(1-alpha)*c^2	A3(P2)B2(P2)/A3(P2)B2(P2)	1/108*3*alpha*c^2	[A2(P1) + A1(P1) + A3(P2) + A3(P2)]	[B1(P1) + B4(P1) + B2(P2) + B2(P2)]	1/1944*alpha*(1-alpha)*c^4
1605	A2(P1)B3(P1)/A3(P1)B1(P1)	1/108*2*(1-alpha)*c^2	A3(P2)B2(P2)/A3(P2)B2(P2)	1/108*3*alpha*c^2	[A2(P1) + A3(P1) + A3(P2) + A3(P2)]	[B3(P1) + B1(P1) + B2(P2) + B2(P2)]	1/1944*alpha*(1-alpha)*c^4
1606	A2(P1)B3(P1)/A3(P1)B4(P1)	1/108*2*(1-alpha)*c^2	A3(P2)B2(P2)/A3(P2)B2(P2)	1/108*3*alpha*c^2	[A2(P1) + A3(P1) + A3(P2) + A3(P2)]	[B3(P1) + B4(P1) + B2(P2) + B2(P2)]	1/1944*alpha*(1-alpha)*c^4
1607	A2(P1)B4(P1)/A4(P1)B1(P1)	1/108*2*(1-alpha)*c^2	A3(P2)B2(P2)/A3(P2)B2(P2)	1/108*3*alpha*c^2	[A2(P1) + A4(P1) + A3(P2) + A3(P2)]	[B4(P1) + B1(P1) + B2(P2) + B2(P2)]	1/1944*alpha*(1-alpha)*c^4
1608	A2(P1)B4(P1)/A4(P1)B3(P1)	1/108*2*(1-alpha)*c^2	A3(P2)B2(P2)/A3(P2)B2(P2)	1/108*3*alpha*c^2	[A2(P1) + A4(P1) + A3(P2) + A3(P2)]	[B4(P1) + B3(P1) + B2(P2) + B2(P2)]	1/1944*alpha*(1-alpha)*c^4
1609	A3(P1)B1(P1)/A1(P1)B2(P1)	1/108*2*(1-alpha)*c^2	A3(P2)B2(P2)/A3(P2)B2(P2)	1/108*3*alpha*c^2	[A3(P1) + A1(P1) + A3(P2) + A3(P2)]	[B1(P1) + B2(P1) + B2(P2) + B2(P2)]	1/1944*alpha*(1-alpha)*c^4
1610	A3(P1)B1(P1)/A1(P1)B4(P1)	1/108*2*(1-alpha)*c^2	A3(P2)B2(P2)/A3(P2)B2(P2)	1/108*3*alpha*c^2	[A3(P1) + A1(P1) + A3(P2) + A3(P2)]	[B1(P1) + B4(P1) + B2(P2) + B2(P2)]	1/1944*alpha*(1-alpha)*c^4
1611	A3(P1)B2(P1)/A2(P1)B1(P1)	1/108*2*(1-alpha)*c^2	A3(P2)B2(P2)/A3(P2)B2(P2)	1/108*3*alpha*c^2	[A3(P1) + A2(P1) + A3(P2) + A3(P2)]	[B2(P1) + B1(P1) + B2(P2) + B2(P2)]	1/1944*alpha*(1-alpha)*c^4
1612	A3(P1)B2(P1)/A2(P1)B4(P1)	1/108*2*(1-alpha)*c^2	A3(P2)B2(P2)/A3(P2)B2(P2)	1/108*3*alpha*c^2	[A3(P1) + A2(P1) + A3(P2) + A3(P2)]	[B2(P1) + B4(P1) + B2(P2) + B2(P2)]	1/1944*alpha*(1-alpha)*c^4
1613	A3(P1)B4(P1)/A4(P1)B1(P1)	1/108*2*(1-alpha)*c^2	A3(P2)B2(P2)/A3(P2)B2(P2)	1/108*3*alpha*c^2	[A3(P1) + A4(P1) + A3(P2) + A3(P2)]	[B4(P1) + B1(P1) + B2(P2) + B2(P2)]	1/1944*alpha*(1-alpha)*c^4
1614	A3(P1)B4(P1)/A4(P1)B2(P1)	1/108*2*(1-alpha)*c^2	A3(P2)B2(P2)/A3(P2)B2(P2)	1/108*3*alpha*c^2	[A3(P1) + A4(P1) + A3(P2) + A3(P2)]	[B4(P1) + B2(P1) + B2(P2) + B2(P2)]	1/1944*alpha*(1-alpha)*c^4
1615	A4(P1)B1(P1)/A1(P1)B2(P1)	1/108*2*(1-alpha)*c^2	A3(P2)B2(P2)/A3(P2)B2(P2)	1/108*3*alpha*c^2	[A4(P1) + A1(P1) + A3(P2) + A3(P2)]	[B1(P1) + B2(P1) + B2(P2) + B2(P2)]	1/1944*alpha*(1-alpha)*c^4
1616	A4(P1)B1(P1)/A1(P1)B3(P1)	1/108*2*(1-alpha)*c^2	A3(P2)B2(P2)/A3(P2)B2(P2)	1/108*3*alpha*c^2	[A4(P1) + A1(P1) + A3(P2) + A3(P2)]	[B1(P1) + B3(P1) + B2(P2) + B2(P2)]	1/1944*alpha*(1-alpha)*c^4
1617	A4(P1)B2(P1)/A2(P1)B1(P1)	1/108*2*(1-alpha)*c^2	A3(P2)B2(P2)/A3(P2)B2(P2)	1/108*3*alpha*c^2	[A4(P1) + A2(P1) + A3(P2) + A3(P2)]	[B2(P1) + B1(P1) + B2(P2) + B2(P2)]	1/1944*alpha*(1-alpha)*c^4
1618	A4(P1)B2(P1)/A2(P1)B3(P1)	1/108*2*(1-alpha)*c^2	A3(P2)B2(P2)/A3(P2)B2(P2)	1/108*3*alpha*c^2	[A4(P1) + A2(P1) + A3(P2) + A3(P2)]	[B2(P1) + B3(P1) + B2(P2) + B2(P2)]	1/1944*alpha*(1-alpha)*c^4
1619	A4(P1)B3(P1)/A3(P1)B1(P1)	1/108*2*(1-alpha)*c^2	A3(P2)B2(P2)/A3(P2)B2(P2)	1/108*3*alpha*c^2	[A4(P1) + A3(P1) + A3(P2) + A3(P2)]	[B3(P1) + B1(P1) + B2(P2) + B2(P2)]	1/1944*alpha*(1-alpha)*c^4
1620	A4(P1)B3(P1)/A3(P1)B2(P1)	1/108*2*(1-alpha)*c^2	A3(P2)B2(P2)/A3(P2)B2(P2)	1/108*3*alpha*c^2	[A4(P1) + A3(P1) + A3(P2) + A3(P2)]	[B3(P1) + B2(P1) + B2(P2) + B2(P2)]	1/1944*alpha*(1-alpha)*c^4
1621	A1(P1)B2(P1)/A3(P1)B4(P1)	1/108*2*(1-alpha)*c^2	A3(P2)B2(P2)/A3(P2)B2(P2)	1/108*3*alpha*c^2	[A1(P1) + A3(P1) + A3(P2) + A3(P2)]	[B2(P1) + B4(P1) + B2(P2) + B2(P2)]	1/1944*alpha*(1-alpha)*c^4
1622	A1(P1)B2(P1)/A4(P1)B3(P1)	1/108*2*(1-alpha)*c^2	A3(P2)B2(P2)/A3(P2)B2(P2)	1/108*3*alpha*c^2	[A1(P1) + A4(P1) + A3(P2) + A3(P2)]	[B2(P1) + B3(P1) + B2(P2) + B2(P2)]	1/1944*alpha*(1-alpha)*c^4
1623	A1(P1)B3(P1)/A2(P1)B4(P1)	1/108*2*(1-alpha)*c^2	A3(P2)B2(P2)/A3(P2)B2(P2)	1/108*3*alpha*c^2	[A1(P1) + A2(P1) + A3(P2) + A3(P2)]	[B3(P1) + B4(P1) + B2(P2) + B2(P2)]	1/1944*alpha*(1-alpha)*c^4
1624	A1(P1)B3(P1)/A4(P1)B2(P1)	1/108*2*(1-alpha)*c^2	A3(P2)B2(P2)/A3(P2)B2(P2)	1/108*3*alpha*c^2	[A1(P1) + A4(P1) + A3(P2) + A3(P2)]	[B3(P1) + B2(P1) + B2(P2) + B2(P2)]	1/1944*alpha*(1-alpha)*c^4
1625	A1(P1)B4(P1)/A2(P1)B3(P1)	1/108*2*(1-alpha)*c^2	A3(P2)B2(P2)/A3(P2)B2(P2)	1/108*3*alpha*c^2	[A1(P1) + A2(P1) + A3(P2) + A3(P2)]	[B4(P1) + B3(P1) + B2(P2) + B2(P2)]	1/1944*alpha*(1-alpha)*c^4
1626	A1(P1)B4(P1)/A3(P1)B2(P1)	1/108*2*(1-alpha)*c^2	A3(P2)B2(P2)/A3(P2)B2(P2)	1/108*3*alpha*c^2	[A1(P1) + A3(P1) + A3(P2) + A3(P2)]	[B4(P1) + B2(P1) + B2(P2) + B2(P2)]	1/1944*alpha*(1-alpha)*c^4
1627	A2(P1)B1(P1)/A3(P1)B4(P1)	1/108*2*(1-alpha)*c^2	A3(P2)B2(P2)/A3(P2)B2(P2)	1/108*3*alpha*c^2	[A2(P1) + A3(P1) + A3(P2) + A3(P2)]	[B1(P1) + B4(P1) + B2(P2) + B2(P2)]	1/1944*alpha*(1-alpha)*c^4
1628	A2(P1)B1(P1)/A4(P1)B3(P1)	1/108*2*(1-alpha)*c^2	A3(P2)B2(P2)/A3(P2)B2(P2)	1/108*3*alpha*c^2	[A2(P1) + A4(P1) + A3(P2) + A3(P2)]	[B1(P1) + B3(P1) + B2(P2) + B2(P2)]	1/1944*alpha*(1-alpha)*c^4
1629	A3(P1)B1(P1)/A2(P1)B4(P1)	1/108*2*(1-alpha)*c^2	A3(P2)B2(P2)/A3(P2)B2(P2)	1/108*3*alpha*c^2	[A3(P1) + A2(P1) + A3(P2) + A3(P2)]	[B1(P1) + B4(P1) + B2(P2) + B2(P2)]	1/1944*alpha*(1-alpha)*c^4
1630	A3(P1)B1(P1)/A4(P1)B2(P1)	1/108*2*(1-alpha)*c^2	A3(P2)B2(P2)/A3(P2)B2(P2)	1/108*3*alpha*c^2	[A3(P1) + A4(P1) + A3(P2) + A3(P2)]	[B1(P1) + B2(P1) + B2(P2) + B2(P2)]	1/1944*alpha*(1-alpha)*c^4
1631	A4(P1)B1(P1)/A2(P1)B3(P1)	1/108*2*(1-alpha)*c^2	A3(P2)B2(P2)/A3(P2)B2(P2)	1/108*3*alpha*c^2	[A4(P1) + A2(P1) + A3(P2) + A3(P2)]	[B1(P1) + B3(P1) + B2(P2) + B2(P2)]	1/1944*alpha*(1-alpha)*c^4
1632	A4(P1)B1(P1)/A3(P1)B2(P1)	1/108*2*(1-alpha)*c^2	A3(P2)B2(P2)/A3(P2)B2(P2)	1/108*3*alpha*c^2	[A4(P1) + A3(P1) + A3(P2) + A3(P2)]	[B1(P1) + B2(P1) + B2(P2) + B2(P2)]	1/1944*alpha*(1-alpha)*c^4
1633	A1(P1)B1(P1)/A1(P1)B1(P1)	1/108*27*alpha*(1-c)^2	A3(P2)B4(P2)/A3(P2)B4(P2)	1/108*3*alpha*c^2	[A1(P1) + A1(P1) + A3(P2) + A3(P2)]	[B1(P1) + B1(P1) + B4(P2) + B4(P2)]	1/144*alpha^2*c^2*(1-c)^2
1634	A2(P1)B2(P1)/A2(P1)B2(P1)	1/108*27*alpha*(1-c)^2	A3(P2)B4(P2)/A3(P2)B4(P2)	1/108*3*alpha*c^2	[A2(P1) + A2(P1) + A3(P2) + A3(P2)]	[B2(P1) + B2(P1) + B4(P2) + B4(P2)]	1/144*alpha^2*c^2*(1-c)^2
1635	A3(P1)B3(P1)/A3(P1)B3(P1)	1/108*27*alpha*(1-c)^2	A3(P2)B4(P2)/A3(P2)B4(P2)	1/108*3*alpha*c^2	[A3(P1) + A3(P1) + A3(P2) + A3(P2)]	[B3(P1) + B3(P1) + B4(P2) + B4(P2)]	1/144*alpha^2*c^2*(1-c)^2
1636	A4(P1)B4(P1)/A4(P1)B4(P1)	1/108*27*alpha*(1-c)^2	A3(P2)B4(P2)/A3(P2)B4(P2)	1/108*3*alpha*c^2	[A4(P1) + A4(P1) + A3(P2) + A3(P2)]	[B4(P1) + B4(P1) + B4(P2) + B4(P2)]	1/144*alpha^2*c^2*(1-c)^2
1637	A1(P1)B2(P1)/A1(P1)B2(P1)	1/108*3*alpha*c^2	A3(P2)B4(P2)/A3(P2)B4(P2)	1/108*3*alpha*c^2	[A1(P1) + A1(P1) + A3(P2) + A3(P2)]	[B2(P1) + B2(P1) + B4(P2) + B4(P2)]	1/1296*alpha^2*c^4
1638	A1(P1)B3(P1)/A1(P1)B3(P1)	1/108*3*alpha*c^2	A3(P2)B4(P2)/A3(P2)B4(P2)	1/108*3*alpha*c^2	[A1(P1) + A1(P1) + A3(P2) + A3(P2)]	[B3(P1) + B3(P1) + B4(P2) + B4(P2)]	1/1296*alpha^2*c^4
1639	A1(P1)B4(P1)/A1(P1)B4(P1)	1/108*3*alpha*c^2	A3(P2)B4(P2)/A3(P2)B4(P2)	1/108*3*alpha*c^2	[A1(P1) + A1(P1) + A3(P2) + A3(P2)]	[B4(P1) + B4(P1) + B4(P2) + B4(P2)]	1/1296*alpha^2*c^4
1640	A2(P1)B1(P1)/A2(P1)B1(P1)	1/108*3*alpha*c^2	A3(P2)B4(P2)/A3(P2)B4(P2)	1/108*3*alpha*c^2	[A2(P1) + A2(P1) + A3(P2) + A3(P2)]	[B1(P1) + B1(P1) + B4(P2) + B4(P2)]	1/1296*alpha^2*c^4
1641	A2(P1)B3(P1)/A2(P1)B3(P1)	1/108*3*alpha*c^2	A3(P2)B4(P2)/A3(P2)B4(P2)	1/108*3*alpha*c^2	[A2(P1) + A2(P1) + A3(P2) + A3(P2)]	[B3(P1) + B3(P1) + B4(P2) + B4(P2)]	1/1296*alpha^2*c^4
1642	A2(P1)B4(P1)/A2(P1)B4(P1)	1/108*3*alpha*c^2	A3(P2)B4(P2)/A3(P2)B4(P2)	1/108*3*alpha*c^2	[A2(P1) + A2(P1) + A3(P2) + A3(P2)]	[B4(P1) + B4(P1) + B4(P2) + B4(P2)]	1/1296*alpha^2*c^4
1643	A3(P1)B1(P1)/A3(P1)B1(P1)	1/108*3*alpha*c^2	A3(P2)B4(P2)/A3(P2)B4(P2)	1/108*3*alpha*c^2	[A3(P1) + A3(P1) + A3(P2) + A3(P2)]	[B1(P1) + B1(P1) + B4(P2) + B4(P2)]	1/1296*alpha^2*c^4
1644	A3(P1)B2(P1)/A3(P1)B2(P1)	1/108*3*alpha*c^2	A3(P2)B4(P2)/A3(P2)B4(P2)	1/108*3*alpha*c^2	[A3(P1) + A3(P1) + A3(P2) + A3(P2)]	[B2(P1) + B2(P1) + B4(P2) + B4(P2)]	1/1296*alpha^2*c^4
1645	A3(P1)B4(P1)/A3(P1)B4(P1)	1/108*3*alpha*c^2	A3(P2)B4(P2)/A3(P2)B4(P2)	1/108*3*alpha*c^2	[A3(P1) + A3(P1) + A3(P2) + A3(P2)]	[B4(P1) + B4(P1) + B4(P2) + B4(P2)]	1/1296*alpha^2*c^4
1646	A4(P1)B1(P1)/A4(P1)B1(P1)	1/108*3*alpha*c^2	A3(P2)B4(P2)/A3(P2)B4(P2)	1/108*3*alpha*c^2	[A4(P1) + A4(P1) + A3(P2) + A3(P2)]	[B1(P1) + B1(P1) + B4(P2) + B4(P2)]	1/1296*alpha^2*c^4
1647	A4(P1)B2(P1)/A4(P1)B2(P1)	1/108*3*alpha*c^2	A3(P2)B4(P2)/A3(P2)B4(P2)	1/108*3*alpha*c^2	[A4(P1) + A4(P1) + A3(P2) + A3(P2)]	[B2(P1) + B2(P1) + B4(P2) + B4(P2)]	1/1296*alpha^2*c^4
1648	A4(P1)B3(P1)/A4(P1)B3(P1)	1/108*3*alpha*c^2	A3(P2)B4(P2)/A3(P2)B4(P2)	1/108*3*alpha*c^2	[A4(P1) + A4(P1) + A3(P2) + A3(P2)]	[B3(P1) + B3(P1) + B4(P2) + B4(P2)]	1/1296*alpha^2*c^4
1649	A1(P1)B1(P1)/A1(P1)B2(P1)	1/108*18*alpha*c*(1-c)	A3(P2)B4(P2)/A3(P2)B4(P2)	1/108*3*alpha*c^2	[A1(P1) + A1(P1) + A3(P2) + A3(P2)]	[B1(P1) + B2(P1) + B4(P2) + B4(P2)]	1/216*alpha^2*c^3*(1-c)
1650	A1(P1)B1(P1)/A1(P1)B3(P1)	1/108*18*alpha*c*(1-c)	A3(P2)B4(P2)/A3(P2)B4(P2)	1/108*3*alpha*c^2	[A1(P1) + A1(P1) + A3(P2) + A3(P2)]	[B1(P1) + B3(P1) + B4(P2) + B4(P2)]	1/216*alpha^2*c^3*(1-c)
1651	A1(P1)B1(P1)/A1(P1)B4(P1)	1/108*18*alpha*c*(1-c)	A3(P2)B4(P2)/A3(P2)B4(P2)	1/108*3*alpha*c^2	[A1(P1) + A1(P1) + A3(P2) + A3(P2)]	[B1(P1) + B4(P1) + B4(P2) + B4(P2)]	1/216*alpha^2*c^3*(1-c)
1652	A2(P1)B2(P1)/A2(P1)B1(P1)	1/108*18*alpha*c*(1-c)	A3(P2)B4(P2)/A3(P2)B4(P2)	1/108*3*alpha*c^2	[A2(P1) + A2(P1) + A3(P2) + A3(P2)]	[B2(P1) + B1(P1) + B4(P2) + B4(P2)]	1/216*alpha^2*c^3*(1-c)
1653	A2(P1)B2(P1)/A2(P1)B3(P1)	1/108*18*alpha*c*(1-c)	A3(P2)B4(P2)/A3(P2)B4(P2)	1/108*3*alpha*c^2	[A2(P1) + A2(P1) + A3(P2) + A3(P2)]	[B2(P1) + B3(P1) + B4(P2) + B4(P2)]	1/216*alpha^2*c^3*(1-c)
1654	A2(P1)B2(P1)/A2(P1)B4(P1)	1/108*18*alpha*c*(1-c)	A3(P2)B4(P2)/A3(P2)B4(P2)	1/108*3*alpha*c^2	[A2(P1) + A2(P1) + A3(P2) + A3(P2)]	[B2(P1) + B4(P1) + B4(P2) + B4(P2)]	1/216*alpha^2*c^3*(1-c)
1655	A3(P1)B3(P1)/A3(P1)B1(P1)	1/108*18*alpha*c*(1-c)	A3(P2)B4(P2)/A3(P2)B4(P2)	1/108*3*alpha*c^2	[A3(P1) + A3(P1) + A3(P2) + A3(P2)]	[B3(P1) + B1(P1) + B4(P2) + B4(P2)]	1/216*alpha^2*c^3*(1-c)
1656	A3(P1)B3(P1)/A3(P1)B2(P1)	1/108*18*alpha*c*(1-c)	A3(P2)B4(P2)/A3(P2)B4(P2)	1/108*3*alpha*c^2	[A3(P1) + A3(P1) + A3(P2) + A3(P2)]	[B3(P1) + B2(P1) + B4(P2) + B4(P2)]	1/216*alpha^2*c^3*(1-c)
1657	A3(P1)B3(P1)/A3(P1)B4(P1)	1/108*18*alpha*c*(1-c)	A3(P2)B4(P2)/A3(P2)B4(P2)	1/108*3*alpha*c^2	[A3(P1) + A3(P1) + A3(P2) + A3(P2)]	[B3(P1) + B4(P1) + B4(P2) + B4(P2)]	1/216*alpha^2*c^3*(1-c)
1658	A4(P1)B4(P1)/A4(P1)B1(P1)	1/108*18*alpha*c*(1-c)	A3(P2)B4(P2)/A3(P2)B4(P2)	1/108*3*alpha*c^2	[A4(P1) + A4(P1) + A3(P2) + A3(P2)]	[B4(P1) + B1(P1) + B4(P2) + B4(P2)]	1/216*alpha^2*c^3*(1-c)
1659	A4(P1)B4(P1)/A4(P1)B2(P1)	1/108*18*alpha*c*(1-c)	A3(P2)B4(P2)/A3(P2)B4(P2)	1/108*3*alpha*c^2	[A4(P1) + A4(P1) + A3(P2) + A3(P2)]	[B4(P1) + B2(P1) + B4(P2) + B4(P2)]	1/216*alpha^2*c^3*(1-c)
1660	A4(P1)B4(P1)/A4(P1)B3(P1)	1/108*18*alpha*c*(1-c)	A3(P2)B4(P2)/A3(P2)B4(P2)	1/108*3*alpha*c^2	[A4(P1) + A4(P1) + A3(P2) + A3(P2)]	[B4(P1) + B3(P1) + B4(P2) + B4(P2)]	1/216*alpha^2*c^3*(1-c)
1661	A1(P1)B2(P1)/A1(P1)B3(P1)	1/108*6*alpha*c^2	A3(P2)B4(P2)/A3(P2)B4(P2)	1/108*3*alpha*c^2	[A1(P1) + A1(P1) + A3(P2) + A3(P2)]	[B2(P1) + B3(P1) + B4(P2) + B4(P2)]	1/648*alpha^2*c^4
1662	A1(P1)B2(P1)/A1(P1)B4(P1)	1/108*6*alpha*c^2	A3(P2)B4(P2)/A3(P2)B4(P2)	1/108*3*alpha*c^2	[A1(P1) + A1(P1) + A3(P2) + A3(P2)]	[B2(P1) + B4(P1) + B4(P2) + B4(P2)]	1/648*alpha^2*c^4
1663	A1(P1)B3(P1)/A1(P1)B4(P1)	1/108*6*alpha*c^2	A3(P2)B4(P2)/A3(P2)B4(P2)	1/108*3*alpha*c^2	[A1(P1) + A1(P1) + A3(P2) + A3(P2)]	[B3(P1) + B4(P1) + B4(P2) + B4(P2)]	1/648*alpha^2*c^4
1664	A2(P1)B1(P1)/A2(P1)B3(P1)	1/108*6*alpha*c^2	A3(P2)B4(P2)/A3(P2)B4(P2)	1/108*3*alpha*c^2	[A2(P1) + A2(P1) + A3(P2) + A3(P2)]	[B1(P1) + B3(P1) + B4(P2) + B4(P2)]	1/648*alpha^2*c^4
1665	A2(P1)B1(P1)/A2(P1)B4(P1)	1/108*6*alpha*c^2	A3(P2)B4(P2)/A3(P2)B4(P2)	1/108*3*alpha*c^2	[A2(P1) + A2(P1) + A3(P2) + A3(P2)]	[B1(P1) + B4(P1) + B4(P2) + B4(P2)]	1/648*alpha^2*c^4
1666	A2(P1)B3(P1)/A2(P1)B4(P1)	1/108*6*alpha*c^2	A3(P2)B4(P2)/A3(P2)B4(P2)	1/108*3*alpha*c^2	[A2(P1) + A2(P1) + A3(P2) + A3(P2)]	[B3(P1) + B4(P1) + B4(P2) + B4(P2)]	1/648*alpha^2*c^4
1667	A3(P1)B1(P1)/A3(P1)B2(P1)	1/108*6*alpha*c^2	A3(P2)B4(P2)/A3(P2)B4(P2)	1/108*3*alpha*c^2	[A3(P1) + A3(P1) + A3(P2) + A3(P2)]	[B1(P1) + B2(P1) + B4(P2) + B4(P2)]	1/648*alpha^2*c^4
1668	A3(P1)B1(P1)/A3(P1)B4(P1)	1/108*6*alpha*c^2	A3(P2)B4(P2)/A3(P2)B4(P2)	1/108*3*alpha*c^2	[A3(P1) + A3(P1) + A3(P2) + A3(P2)]	[B1(P1) + B4(P1) + B4(P2) + B4(P2)]	1/648*alpha^2*c^4
1669	A3(P1)B2(P1)/A3(P1)B4(P1)	1/108*6*alpha*c^2	A3(P2)B4(P2)/A3(P2)B4(P2)	1/108*3*alpha*c^2	[A3(P1) + A3(P1) + A3(P2) + A3(P2)]	[B2(P1) + B4(P1) + B4(P2) + B4(P2)]	1/648*alpha^2*c^4
1670	A4(P1)B1(P1)/A4(P1)B2(P1)	1/108*6*alpha*c^2	A3(P2)B4(P2)/A3(P2)B4(P2)	1/108*3*alpha*c^2	[A4(P1) + A4(P1) + A3(P2) + A3(P2)]	[B1(P1) + B2(P1) + B4(P2) + B4(P2)]	1/648*alpha^2*c^4
1671	A4(P1)B1(P1)/A4(P1)B3(P1)	1/108*6*alpha*c^2	A3(P2)B4(P2)/A3(P2)B4(P2)	1/108*3*alpha*c^2	[A4(P1) + A4(P1) + A3(P2) + A3(P2)]	[B1(P1) + B3(P1) + B4(P2) + B4(P2)]	1/648*alpha^2*c^4
1672	A4(P1)B2(P1)/A4(P1)B3(P1)	1/108*6*alpha*c^2	A3(P2)B4(P2)/A3(P2)B4(P2)	1/108*3*alpha*c^2	[A4(P1) + A4(P1) + A3(P2) + A3(P2)]	[B2(P1) + B3(P1) + B4(P2) + B4(P2)]	1/648*alpha^2*c^4
1673	A1(P1)B1(P1)/A2(P1)B1(P1)	1/108*6*(1-alpha)*c*(1-c)	A3(P2)B4(P2)/A3(P2)B4(P2)	1/108*3*alpha*c^2	[A1(P1) + A2(P1) + A3(P2) + A3(P2)]	[B1(P1) + B1(P1) + B4(P2) + B4(P2)]	1/648*alpha*(1-alpha)*c^3*(1-c)
1674	A1(P1)B1(P1)/A3(P1)B1(P1)	1/108*6*(1-alpha)*c*(1-c)	A3(P2)B4(P2)/A3(P2)B4(P2)	1/108*3*alpha*c^2	[A1(P1) + A3(P1) + A3(P2) + A3(P2)]	[B1(P1) + B1(P1) + B4(P2) + B4(P2)]	1/648*alpha*(1-alpha)*c^3*(1-c)
1675	A1(P1)B1(P1)/A4(P1)B1(P1)	1/108*6*(1-alpha)*c*(1-c)	A3(P2)B4(P2)/A3(P2)B4(P2)	1/108*3*alpha*c^2	[A1(P1) + A4(P1) + A3(P2) + A3(P2)]	[B1(P1) + B1(P1) + B4(P2) + B4(P2)]	1/648*alpha*(1-alpha)*c^3*(1-c)
1676	A2(P1)B2(P1)/A1(P1)B2(P1)	1/108*6*(1-alpha)*c*(1-c)	A3(P2)B4(P2)/A3(P2)B4(P2)	1/108*3*alpha*c^2	[A2(P1) + A1(P1) + A3(P2) + A3(P2)]	[B2(P1) + B2(P1) + B4(P2) + B4(P2)]	1/648*alpha*(1-alpha)*c^3*(1-c)
1677	A2(P1)B2(P1)/A3(P1)B2(P1)	1/108*6*(1-alpha)*c*(1-c)	A3(P2)B4(P2)/A3(P2)B4(P2)	1/108*3*alpha*c^2	[A2(P1) + A3(P1) + A3(P2) + A3(P2)]	[B2(P1) + B2(P1) + B4(P2) + B4(P2)]	1/648*alpha*(1-alpha)*c^3*(1-c)
1678	A2(P1)B2(P1)/A4(P1)B2(P1)	1/108*6*(1-alpha)*c*(1-c)	A3(P2)B4(P2)/A3(P2)B4(P2)	1/108*3*alpha*c^2	[A2(P1) + A4(P1) + A3(P2) + A3(P2)]	[B2(P1) + B2(P1) + B4(P2) + B4(P2)]	1/648*alpha*(1-alpha)*c^3*(1-c)
1679	A3(P1)B3(P1)/A1(P1)B3(P1)	1/108*6*(1-alpha)*c*(1-c)	A3(P2)B4(P2)/A3(P2)B4(P2)	1/108*3*alpha*c^2	[A3(P1) + A1(P1) + A3(P2) + A3(P2)]	[B3(P1) + B3(P1) + B4(P2) + B4(P2)]	1/648*alpha*(1-alpha)*c^3*(1-c)
1680	A3(P1)B3(P1)/A2(P1)B3(P1)	1/108*6*(1-alpha)*c*(1-c)	A3(P2)B4(P2)/A3(P2)B4(P2)	1/108*3*alpha*c^2	[A3(P1) + A2(P1) + A3(P2) + A3(P2)]	[B3(P1) + B3(P1) + B4(P2) + B4(P2)]	1/648*alpha*(1-alpha)*c^3*(1-c)
1681	A3(P1)B3(P1)/A4(P1)B3(P1)	1/108*6*(1-alpha)*c*(1-c)	A3(P2)B4(P2)/A3(P2)B4(P2)	1/108*3*alpha*c^2	[A3(P1) + A4(P1) + A3(P2) + A3(P2)]	[B3(P1) + B3(P1) + B4(P2) + B4(P2)]	1/648*alpha*(1-alpha)*c^3*(1-c)
1682	A4(P1)B4(P1)/A1(P1)B4(P1)	1/108*6*(1-alpha)*c*(1-c)	A3(P2)B4(P2)/A3(P2)B4(P2)	1/108*3*alpha*c^2	[A4(P1) + A1(P1) + A3(P2) + A3(P2)]	[B4(P1) + B4(P1) + B4(P2) + B4(P2)]	1/648*alpha*(1-alpha)*c^3*(1-c)
1683	A4(P1)B4(P1)/A2(P1)B4(P1)	1/108*6*(1-alpha)*c*(1-c)	A3(P2)B4(P2)/A3(P2)B4(P2)	1/108*3*alpha*c^2	[A4(P1) + A2(P1) + A3(P2) + A3(P2)]	[B4(P1) + B4(P1) + B4(P2) + B4(P2)]	1/648*alpha*(1-alpha)*c^3*(1-c)
1684	A4(P1)B4(P1)/A3(P1)B4(P1)	1/108*6*(1-alpha)*c*(1-c)	A3(P2)B4(P2)/A3(P2)B4(P2)	1/108*3*alpha*c^2	[A4(P1) + A3(P1) + A3(P2) + A3(P2)]	[B4(P1) + B4(P1) + B4(P2) + B4(P2)]	1/648*alpha*(1-alpha)*c^3*(1-c)
1685	A2(P1)B1(P1)/A3(P1)B1(P1)	1/108*2*(1-alpha)*c^2	A3(P2)B4(P2)/A3(P2)B4(P2)	1/108*3*alpha*c^2	[A2(P1) + A3(P1) + A3(P2) + A3(P2)]	[B1(P1) + B1(P1) + B4(P2) + B4(P2)]	1/1944*alpha*(1-alpha)*c^4
1686	A2(P1)B1(P1)/A4(P1)B1(P1)	1/108*2*(1-alpha)*c^2	A3(P2)B4(P2)/A3(P2)B4(P2)	1/108*3*alpha*c^2	[A2(P1) + A4(P1) + A3(P2) + A3(P2)]	[B1(P1) + B1(P1) + B4(P2) + B4(P2)]	1/1944*alpha*(1-alpha)*c^4
1687	A3(P1)B1(P1)/A4(P1)B1(P1)	1/108*2*(1-alpha)*c^2	A3(P2)B4(P2)/A3(P2)B4(P2)	1/108*3*alpha*c^2	[A3(P1) + A4(P1) + A3(P2) + A3(P2)]	[B1(P1) + B1(P1) + B4(P2) + B4(P2)]	1/1944*alpha*(1-alpha)*c^4
1688	A1(P1)B2(P1)/A3(P1)B2(P1)	1/108*2*(1-alpha)*c^2	A3(P2)B4(P2)/A3(P2)B4(P2)	1/108*3*alpha*c^2	[A1(P1) + A3(P1) + A3(P2) + A3(P2)]	[B2(P1) + B2(P1) + B4(P2) + B4(P2)]	1/1944*alpha*(1-alpha)*c^4
1689	A1(P1)B2(P1)/A4(P1)B2(P1)	1/108*2*(1-alpha)*c^2	A3(P2)B4(P2)/A3(P2)B4(P2)	1/108*3*alpha*c^2	[A1(P1) + A4(P1) + A3(P2) + A3(P2)]	[B2(P1) + B2(P1) + B4(P2) + B4(P2)]	1/1944*alpha*(1-alpha)*c^4
1690	A3(P1)B2(P1)/A4(P1)B2(P1)	1/108*2*(1-alpha)*c^2	A3(P2)B4(P2)/A3(P2)B4(P2)	1/108*3*alpha*c^2	[A3(P1) + A4(P1) + A3(P2) + A3(P2)]	[B2(P1) + B2(P1) + B4(P2) + B4(P2)]	1/1944*alpha*(1-alpha)*c^4
1691	A1(P1)B3(P1)/A2(P1)B3(P1)	1/108*2*(1-alpha)*c^2	A3(P2)B4(P2)/A3(P2)B4(P2)	1/108*3*alpha*c^2	[A1(P1) + A2(P1) + A3(P2) + A3(P2)]	[B3(P1) + B3(P1) + B4(P2) + B4(P2)]	1/1944*alpha*(1-alpha)*c^4
1692	A1(P1)B3(P1)/A4(P1)B3(P1)	1/108*2*(1-alpha)*c^2	A3(P2)B4(P2)/A3(P2)B4(P2)	1/108*3*alpha*c^2	[A1(P1) + A4(P1) + A3(P2) + A3(P2)]	[B3(P1) + B3(P1) + B4(P2) + B4(P2)]	1/1944*alpha*(1-alpha)*c^4
1693	A2(P1)B3(P1)/A4(P1)B3(P1)	1/108*2*(1-alpha)*c^2	A3(P2)B4(P2)/A3(P2)B4(P2)	1/108*3*alpha*c^2	[A2(P1) + A4(P1) + A3(P2) + A3(P2)]	[B3(P1) + B3(P1) + B4(P2) + B4(P2)]	1/1944*alpha*(1-alpha)*c^4
1694	A1(P1)B4(P1)/A2(P1)B4(P1)	1/108*2*(1-alpha)*c^2	A3(P2)B4(P2)/A3(P2)B4(P2)	1/108*3*alpha*c^2	[A1(P1) + A2(P1) + A3(P2) + A3(P2)]	[B4(P1) + B4(P1) + B4(P2) + B4(P2)]	1/1944*alpha*(1-alpha)*c^4
1695	A1(P1)B4(P1)/A3(P1)B4(P1)	1/108*2*(1-alpha)*c^2	A3(P2)B4(P2)/A3(P2)B4(P2)	1/108*3*alpha*c^2	[A1(P1) + A3(P1) + A3(P2) + A3(P2)]	[B4(P1) + B4(P1) + B4(P2) + B4(P2)]	1/1944*alpha*(1-alpha)*c^4
1696	A2(P1)B4(P1)/A3(P1)B4(P1)	1/108*2*(1-alpha)*c^2	A3(P2)B4(P2)/A3(P2)B4(P2)	1/108*3*alpha*c^2	[A2(P1) + A3(P1) + A3(P2) + A3(P2)]	[B4(P1) + B4(P1) + B4(P2) + B4(P2)]	1/1944*alpha*(1-alpha)*c^4
1697	A1(P1)B1(P1)/A2(P1)B2(P1)	1/108*18*(1-alpha)*(1-c)^2	A3(P2)B4(P2)/A3(P2)B4(P2)	1/108*3*alpha*c^2	[A1(P1) + A2(P1) + A3(P2) + A3(P2)]	[B1(P1) + B2(P1) + B4(P2) + B4(P2)]	1/216*alpha*(1-alpha)*c^2*(1-c)^2
1698	A1(P1)B1(P1)/A3(P1)B3(P1)	1/108*18*(1-alpha)*(1-c)^2	A3(P2)B4(P2)/A3(P2)B4(P2)	1/108*3*alpha*c^2	[A1(P1) + A3(P1) + A3(P2) + A3(P2)]	[B1(P1) + B3(P1) + B4(P2) + B4(P2)]	1/216*alpha*(1-alpha)*c^2*(1-c)^2
1699	A1(P1)B1(P1)/A4(P1)B4(P1)	1/108*18*(1-alpha)*(1-c)^2	A3(P2)B4(P2)/A3(P2)B4(P2)	1/108*3*alpha*c^2	[A1(P1) + A4(P1) + A3(P2) + A3(P2)]	[B1(P1) + B4(P1) + B4(P2) + B4(P2)]	1/216*alpha*(1-alpha)*c^2*(1-c)^2
1700	A2(P1)B2(P1)/A3(P1)B3(P1)	1/108*18*(1-alpha)*(1-c)^2	A3(P2)B4(P2)/A3(P2)B4(P2)	1/108*3*alpha*c^2	[A2(P1) + A3(P1) + A3(P2) + A3(P2)]	[B2(P1) + B3(P1) + B4(P2) + B4(P2)]	1/216*alpha*(1-alpha)*c^2*(1-c)^2
1701	A2(P1)B2(P1)/A4(P1)B4(P1)	1/108*18*(1-alpha)*(1-c)^2	A3(P2)B4(P2)/A3(P2)B4(P2)	1/108*3*alpha*c^2	[A2(P1) + A4(P1) + A3(P2) + A3(P2)]	[B2(P1) + B4(P1) + B4(P2) + B4(P2)]	1/216*alpha*(1-alpha)*c^2*(1-c)^2
1702	A3(P1)B3(P1)/A4(P1)B4(P1)	1/108*18*(1-alpha)*(1-c)^2	A3(P2)B4(P2)/A3(P2)B4(P2)	1/108*3*alpha*c^2	[A3(P1) + A4(P1) + A3(P2) + A3(P2)]	[B3(P1) + B4(P1) + B4(P2) + B4(P2)]	1/216*alpha*(1-alpha)*c^2*(1-c)^2
1703	A1(P1)B1(P1)/A2(P1)B3(P1)	1/108*6*(1-alpha)*c*(1-c)	A3(P2)B4(P2)/A3(P2)B4(P2)	1/108*3*alpha*c^2	[A1(P1) + A2(P1) + A3(P2) + A3(P2)]	[B1(P1) + B3(P1) + B4(P2) + B4(P2)]	1/648*alpha*(1-alpha)*c^3*(1-c)
1704	A1(P1)B1(P1)/A2(P1)B4(P1)	1/108*6*(1-alpha)*c*(1-c)	A3(P2)B4(P2)/A3(P2)B4(P2)	1/108*3*alpha*c^2	[A1(P1) + A2(P1) + A3(P2) + A3(P2)]	[B1(P1) + B4(P1) + B4(P2) + B4(P2)]	1/648*alpha*(1-alpha)*c^3*(1-c)
1705	A1(P1)B1(P1)/A3(P1)B2(P1)	1/108*6*(1-alpha)*c*(1-c)	A3(P2)B4(P2)/A3(P2)B4(P2)	1/108*3*alpha*c^2	[A1(P1) + A3(P1) + A3(P2) + A3(P2)]	[B1(P1) + B2(P1) + B4(P2) + B4(P2)]	1/648*alpha*(1-alpha)*c^3*(1-c)
1706	A1(P1)B1(P1)/A3(P1)B4(P1)	1/108*6*(1-alpha)*c*(1-c)	A3(P2)B4(P2)/A3(P2)B4(P2)	1/108*3*alpha*c^2	[A1(P1) + A3(P1) + A3(P2) + A3(P2)]	[B1(P1) + B4(P1) + B4(P2) + B4(P2)]	1/648*alpha*(1-alpha)*c^3*(1-c)
1707	A1(P1)B1(P1)/A4(P1)B2(P1)	1/108*6*(1-alpha)*c*(1-c)	A3(P2)B4(P2)/A3(P2)B4(P2)	1/108*3*alpha*c^2	[A1(P1) + A4(P1) + A3(P2) + A3(P2)]	[B1(P1) + B2(P1) + B4(P2) + B4(P2)]	1/648*alpha*(1-alpha)*c^3*(1-c)
1708	A1(P1)B1(P1)/A4(P1)B3(P1)	1/108*6*(1-alpha)*c*(1-c)	A3(P2)B4(P2)/A3(P2)B4(P2)	1/108*3*alpha*c^2	[A1(P1) + A4(P1) + A3(P2) + A3(P2)]	[B1(P1) + B3(P1) + B4(P2) + B4(P2)]	1/648*alpha*(1-alpha)*c^3*(1-c)
1709	A2(P1)B2(P1)/A1(P1)B3(P1)	1/108*6*(1-alpha)*c*(1-c)	A3(P2)B4(P2)/A3(P2)B4(P2)	1/108*3*alpha*c^2	[A2(P1) + A1(P1) + A3(P2) + A3(P2)]	[B2(P1) + B3(P1) + B4(P2) + B4(P2)]	1/648*alpha*(1-alpha)*c^3*(1-c)
1710	A2(P1)B2(P1)/A1(P1)B4(P1)	1/108*6*(1-alpha)*c*(1-c)	A3(P2)B4(P2)/A3(P2)B4(P2)	1/108*3*alpha*c^2	[A2(P1) + A1(P1) + A3(P2) + A3(P2)]	[B2(P1) + B4(P1) + B4(P2) + B4(P2)]	1/648*alpha*(1-alpha)*c^3*(1-c)
1711	A2(P1)B2(P1)/A3(P1)B1(P1)	1/108*6*(1-alpha)*c*(1-c)	A3(P2)B4(P2)/A3(P2)B4(P2)	1/108*3*alpha*c^2	[A2(P1) + A3(P1) + A3(P2) + A3(P2)]	[B2(P1) + B1(P1) + B4(P2) + B4(P2)]	1/648*alpha*(1-alpha)*c^3*(1-c)
1712	A2(P1)B2(P1)/A3(P1)B4(P1)	1/108*6*(1-alpha)*c*(1-c)	A3(P2)B4(P2)/A3(P2)B4(P2)	1/108*3*alpha*c^2	[A2(P1) + A3(P1) + A3(P2) + A3(P2)]	[B2(P1) + B4(P1) + B4(P2) + B4(P2)]	1/648*alpha*(1-alpha)*c^3*(1-c)
1713	A2(P1)B2(P1)/A4(P1)B1(P1)	1/108*6*(1-alpha)*c*(1-c)	A3(P2)B4(P2)/A3(P2)B4(P2)	1/108*3*alpha*c^2	[A2(P1) + A4(P1) + A3(P2) + A3(P2)]	[B2(P1) + B1(P1) + B4(P2) + B4(P2)]	1/648*alpha*(1-alpha)*c^3*(1-c)
1714	A2(P1)B2(P1)/A4(P1)B3(P1)	1/108*6*(1-alpha)*c*(1-c)	A3(P2)B4(P2)/A3(P2)B4(P2)	1/108*3*alpha*c^2	[A2(P1) + A4(P1) + A3(P2) + A3(P2)]	[B2(P1) + B3(P1) + B4(P2) + B4(P2)]	1/648*alpha*(1-alpha)*c^3*(1-c)
1715	A3(P1)B3(P1)/A1(P1)B2(P1)	1/108*6*(1-alpha)*c*(1-c)	A3(P2)B4(P2)/A3(P2)B4(P2)	1/108*3*alpha*c^2	[A3(P1) + A1(P1) + A3(P2) + A3(P2)]	[B3(P1) + B2(P1) + B4(P2) + B4(P2)]	1/648*alpha*(1-alpha)*c^3*(1-c)
1716	A3(P1)B3(P1)/A1(P1)B4(P1)	1/108*6*(1-alpha)*c*(1-c)	A3(P2)B4(P2)/A3(P2)B4(P2)	1/108*3*alpha*c^2	[A3(P1) + A1(P1) + A3(P2) + A3(P2)]	[B3(P1) + B4(P1) + B4(P2) + B4(P2)]	1/648*alpha*(1-alpha)*c^3*(1-c)
1717	A3(P1)B3(P1)/A2(P1)B1(P1)	1/108*6*(1-alpha)*c*(1-c)	A3(P2)B4(P2)/A3(P2)B4(P2)	1/108*3*alpha*c^2	[A3(P1) + A2(P1) + A3(P2) + A3(P2)]	[B3(P1) + B1(P1) + B4(P2) + B4(P2)]	1/648*alpha*(1-alpha)*c^3*(1-c)
1718	A3(P1)B3(P1)/A2(P1)B4(P1)	1/108*6*(1-alpha)*c*(1-c)	A3(P2)B4(P2)/A3(P2)B4(P2)	1/108*3*alpha*c^2	[A3(P1) + A2(P1) + A3(P2) + A3(P2)]	[B3(P1) + B4(P1) + B4(P2) + B4(P2)]	1/648*alpha*(1-alpha)*c^3*(1-c)
1719	A3(P1)B3(P1)/A4(P1)B1(P1)	1/108*6*(1-alpha)*c*(1-c)	A3(P2)B4(P2)/A3(P2)B4(P2)	1/108*3*alpha*c^2	[A3(P1) + A4(P1) + A3(P2) + A3(P2)]	[B3(P1) + B1(P1) + B4(P2) + B4(P2)]	1/648*alpha*(1-alpha)*c^3*(1-c)
1720	A3(P1)B3(P1)/A4(P1)B2(P1)	1/108*6*(1-alpha)*c*(1-c)	A3(P2)B4(P2)/A3(P2)B4(P2)	1/108*3*alpha*c^2	[A3(P1) + A4(P1) + A3(P2) + A3(P2)]	[B3(P1) + B2(P1) + B4(P2) + B4(P2)]	1/648*alpha*(1-alpha)*c^3*(1-c)
1721	A4(P1)B4(P1)/A1(P1)B2(P1)	1/108*6*(1-alpha)*c*(1-c)	A3(P2)B4(P2)/A3(P2)B4(P2)	1/108*3*alpha*c^2	[A4(P1) + A1(P1) + A3(P2) + A3(P2)]	[B4(P1) + B2(P1) + B4(P2) + B4(P2)]	1/648*alpha*(1-alpha)*c^3*(1-c)
1722	A4(P1)B4(P1)/A1(P1)B3(P1)	1/108*6*(1-alpha)*c*(1-c)	A3(P2)B4(P2)/A3(P2)B4(P2)	1/108*3*alpha*c^2	[A4(P1) + A1(P1) + A3(P2) + A3(P2)]	[B4(P1) + B3(P1) + B4(P2) + B4(P2)]	1/648*alpha*(1-alpha)*c^3*(1-c)
1723	A4(P1)B4(P1)/A2(P1)B1(P1)	1/108*6*(1-alpha)*c*(1-c)	A3(P2)B4(P2)/A3(P2)B4(P2)	1/108*3*alpha*c^2	[A4(P1) + A2(P1) + A3(P2) + A3(P2)]	[B4(P1) + B1(P1) + B4(P2) + B4(P2)]	1/648*alpha*(1-alpha)*c^3*(1-c)
1724	A4(P1)B4(P1)/A2(P1)B3(P1)	1/108*6*(1-alpha)*c*(1-c)	A3(P2)B4(P2)/A3(P2)B4(P2)	1/108*3*alpha*c^2	[A4(P1) + A2(P1) + A3(P2) + A3(P2)]	[B4(P1) + B3(P1) + B4(P2) + B4(P2)]	1/648*alpha*(1-alpha)*c^3*(1-c)
1725	A4(P1)B4(P1)/A3(P1)B1(P1)	1/108*6*(1-alpha)*c*(1-c)	A3(P2)B4(P2)/A3(P2)B4(P2)	1/108*3*alpha*c^2	[A4(P1) + A3(P1) + A3(P2) + A3(P2)]	[B4(P1) + B1(P1) + B4(P2) + B4(P2)]	1/648*alpha*(1-alpha)*c^3*(1-c)
1726	A4(P1)B4(P1)/A3(P1)B2(P1)	1/108*6*(1-alpha)*c*(1-c)	A3(P2)B4(P2)/A3(P2)B4(P2)	1/108*3*alpha*c^2	[A4(P1) + A3(P1) + A3(P2) + A3(P2)]	[B4(P1) + B2(P1) + B4(P2) + B4(P2)]	1/648*alpha*(1-alpha)*c^3*(1-c)
1727	A1(P1)B2(P1)/A2(P1)B1(P1)	1/108*2*(1-alpha)*c^2	A3(P2)B4(P2)/A3(P2)B4(P2)	1/108*3*alpha*c^2	[A1(P1) + A2(P1) + A3(P2) + A3(P2)]	[B2(P1) + B1(P1) + B4(P2) + B4(P2)]	1/1944*alpha*(1-alpha)*c^4
1728	A1(P1)B3(P1)/A3(P1)B1(P1)	1/108*2*(1-alpha)*c^2	A3(P2)B4(P2)/A3(P2)B4(P2)	1/108*3*alpha*c^2	[A1(P1) + A3(P1) + A3(P2) + A3(P2)]	[B3(P1) + B1(P1) + B4(P2) + B4(P2)]	1/1944*alpha*(1-alpha)*c^4
1729	A1(P1)B4(P1)/A4(P1)B1(P1)	1/108*2*(1-alpha)*c^2	A3(P2)B4(P2)/A3(P2)B4(P2)	1/108*3*alpha*c^2	[A1(P1) + A4(P1) + A3(P2) + A3(P2)]	[B4(P1) + B1(P1) + B4(P2) + B4(P2)]	1/1944*alpha*(1-alpha)*c^4
1730	A2(P1)B3(P1)/A3(P1)B2(P1)	1/108*2*(1-alpha)*c^2	A3(P2)B4(P2)/A3(P2)B4(P2)	1/108*3*alpha*c^2	[A2(P1) + A3(P1) + A3(P2) + A3(P2)]	[B3(P1) + B2(P1) + B4(P2) + B4(P2)]	1/1944*alpha*(1-alpha)*c^4
1731	A2(P1)B4(P1)/A4(P1)B2(P1)	1/108*2*(1-alpha)*c^2	A3(P2)B4(P2)/A3(P2)B4(P2)	1/108*3*alpha*c^2	[A2(P1) + A4(P1) + A3(P2) + A3(P2)]	[B4(P1) + B2(P1) + B4(P2) + B4(P2)]	1/1944*alpha*(1-alpha)*c^4
1732	A3(P1)B4(P1)/A4(P1)B3(P1)	1/108*2*(1-alpha)*c^2	A3(P2)B4(P2)/A3(P2)B4(P2)	1/108*3*alpha*c^2	[A3(P1) + A4(P1) + A3(P2) + A3(P2)]	[B4(P1) + B3(P1) + B4(P2) + B4(P2)]	1/1944*alpha*(1-alpha)*c^4
1733	A1(P1)B2(P1)/A2(P1)B3(P1)	1/108*2*(1-alpha)*c^2	A3(P2)B4(P2)/A3(P2)B4(P2)	1/108*3*alpha*c^2	[A1(P1) + A2(P1) + A3(P2) + A3(P2)]	[B2(P1) + B3(P1) + B4(P2) + B4(P2)]	1/1944*alpha*(1-alpha)*c^4
1734	A1(P1)B2(P1)/A2(P1)B4(P1)	1/108*2*(1-alpha)*c^2	A3(P2)B4(P2)/A3(P2)B4(P2)	1/108*3*alpha*c^2	[A1(P1) + A2(P1) + A3(P2) + A3(P2)]	[B2(P1) + B4(P1) + B4(P2) + B4(P2)]	1/1944*alpha*(1-alpha)*c^4
1735	A1(P1)B3(P1)/A3(P1)B2(P1)	1/108*2*(1-alpha)*c^2	A3(P2)B4(P2)/A3(P2)B4(P2)	1/108*3*alpha*c^2	[A1(P1) + A3(P1) + A3(P2) + A3(P2)]	[B3(P1) + B2(P1) + B4(P2) + B4(P2)]	1/1944*alpha*(1-alpha)*c^4
1736	A1(P1)B3(P1)/A3(P1)B4(P1)	1/108*2*(1-alpha)*c^2	A3(P2)B4(P2)/A3(P2)B4(P2)	1/108*3*alpha*c^2	[A1(P1) + A3(P1) + A3(P2) + A3(P2)]	[B3(P1) + B4(P1) + B4(P2) + B4(P2)]	1/1944*alpha*(1-alpha)*c^4
1737	A1(P1)B4(P1)/A4(P1)B2(P1)	1/108*2*(1-alpha)*c^2	A3(P2)B4(P2)/A3(P2)B4(P2)	1/108*3*alpha*c^2	[A1(P1) + A4(P1) + A3(P2) + A3(P2)]	[B4(P1) + B2(P1) + B4(P2) + B4(P2)]	1/1944*alpha*(1-alpha)*c^4
1738	A1(P1)B4(P1)/A4(P1)B3(P1)	1/108*2*(1-alpha)*c^2	A3(P2)B4(P2)/A3(P2)B4(P2)	1/108*3*alpha*c^2	[A1(P1) + A4(P1) + A3(P2) + A3(P2)]	[B4(P1) + B3(P1) + B4(P2) + B4(P2)]	1/1944*alpha*(1-alpha)*c^4
1739	A2(P1)B1(P1)/A1(P1)B3(P1)	1/108*2*(1-alpha)*c^2	A3(P2)B4(P2)/A3(P2)B4(P2)	1/108*3*alpha*c^2	[A2(P1) + A1(P1) + A3(P2) + A3(P2)]	[B1(P1) + B3(P1) + B4(P2) + B4(P2)]	1/1944*alpha*(1-alpha)*c^4
1740	A2(P1)B1(P1)/A1(P1)B4(P1)	1/108*2*(1-alpha)*c^2	A3(P2)B4(P2)/A3(P2)B4(P2)	1/108*3*alpha*c^2	[A2(P1) + A1(P1) + A3(P2) + A3(P2)]	[B1(P1) + B4(P1) + B4(P2) + B4(P2)]	1/1944*alpha*(1-alpha)*c^4
1741	A2(P1)B3(P1)/A3(P1)B1(P1)	1/108*2*(1-alpha)*c^2	A3(P2)B4(P2)/A3(P2)B4(P2)	1/108*3*alpha*c^2	[A2(P1) + A3(P1) + A3(P2) + A3(P2)]	[B3(P1) + B1(P1) + B4(P2) + B4(P2)]	1/1944*alpha*(1-alpha)*c^4
1742	A2(P1)B3(P1)/A3(P1)B4(P1)	1/108*2*(1-alpha)*c^2	A3(P2)B4(P2)/A3(P2)B4(P2)	1/108*3*alpha*c^2	[A2(P1) + A3(P1) + A3(P2) + A3(P2)]	[B3(P1) + B4(P1) + B4(P2) + B4(P2)]	1/1944*alpha*(1-alpha)*c^4
1743	A2(P1)B4(P1)/A4(P1)B1(P1)	1/108*2*(1-alpha)*c^2	A3(P2)B4(P2)/A3(P2)B4(P2)	1/108*3*alpha*c^2	[A2(P1) + A4(P1) + A3(P2) + A3(P2)]	[B4(P1) + B1(P1) + B4(P2) + B4(P2)]	1/1944*alpha*(1-alpha)*c^4
1744	A2(P1)B4(P1)/A4(P1)B3(P1)	1/108*2*(1-alpha)*c^2	A3(P2)B4(P2)/A3(P2)B4(P2)	1/108*3*alpha*c^2	[A2(P1) + A4(P1) + A3(P2) + A3(P2)]	[B4(P1) + B3(P1) + B4(P2) + B4(P2)]	1/1944*alpha*(1-alpha)*c^4
1745	A3(P1)B1(P1)/A1(P1)B2(P1)	1/108*2*(1-alpha)*c^2	A3(P2)B4(P2)/A3(P2)B4(P2)	1/108*3*alpha*c^2	[A3(P1) + A1(P1) + A3(P2) + A3(P2)]	[B1(P1) + B2(P1) + B4(P2) + B4(P2)]	1/1944*alpha*(1-alpha)*c^4
1746	A3(P1)B1(P1)/A1(P1)B4(P1)	1/108*2*(1-alpha)*c^2	A3(P2)B4(P2)/A3(P2)B4(P2)	1/108*3*alpha*c^2	[A3(P1) + A1(P1) + A3(P2) + A3(P2)]	[B1(P1) + B4(P1) + B4(P2) + B4(P2)]	1/1944*alpha*(1-alpha)*c^4
1747	A3(P1)B2(P1)/A2(P1)B1(P1)	1/108*2*(1-alpha)*c^2	A3(P2)B4(P2)/A3(P2)B4(P2)	1/108*3*alpha*c^2	[A3(P1) + A2(P1) + A3(P2) + A3(P2)]	[B2(P1) + B1(P1) + B4(P2) + B4(P2)]	1/1944*alpha*(1-alpha)*c^4
1748	A3(P1)B2(P1)/A2(P1)B4(P1)	1/108*2*(1-alpha)*c^2	A3(P2)B4(P2)/A3(P2)B4(P2)	1/108*3*alpha*c^2	[A3(P1) + A2(P1) + A3(P2) + A3(P2)]	[B2(P1) + B4(P1) + B4(P2) + B4(P2)]	1/1944*alpha*(1-alpha)*c^4
1749	A3(P1)B4(P1)/A4(P1)B1(P1)	1/108*2*(1-alpha)*c^2	A3(P2)B4(P2)/A3(P2)B4(P2)	1/108*3*alpha*c^2	[A3(P1) + A4(P1) + A3(P2) + A3(P2)]	[B4(P1) + B1(P1) + B4(P2) + B4(P2)]	1/1944*alpha*(1-alpha)*c^4
1750	A3(P1)B4(P1)/A4(P1)B2(P1)	1/108*2*(1-alpha)*c^2	A3(P2)B4(P2)/A3(P2)B4(P2)	1/108*3*alpha*c^2	[A3(P1) + A4(P1) + A3(P2) + A3(P2)]	[B4(P1) + B2(P1) + B4(P2) + B4(P2)]	1/1944*alpha*(1-alpha)*c^4
1751	A4(P1)B1(P1)/A1(P1)B2(P1)	1/108*2*(1-alpha)*c^2	A3(P2)B4(P2)/A3(P2)B4(P2)	1/108*3*alpha*c^2	[A4(P1) + A1(P1) + A3(P2) + A3(P2)]	[B1(P1) + B2(P1) + B4(P2) + B4(P2)]	1/1944*alpha*(1-alpha)*c^4
1752	A4(P1)B1(P1)/A1(P1)B3(P1)	1/108*2*(1-alpha)*c^2	A3(P2)B4(P2)/A3(P2)B4(P2)	1/108*3*alpha*c^2	[A4(P1) + A1(P1) + A3(P2) + A3(P2)]	[B1(P1) + B3(P1) + B4(P2) + B4(P2)]	1/1944*alpha*(1-alpha)*c^4
1753	A4(P1)B2(P1)/A2(P1)B1(P1)	1/108*2*(1-alpha)*c^2	A3(P2)B4(P2)/A3(P2)B4(P2)	1/108*3*alpha*c^2	[A4(P1) + A2(P1) + A3(P2) + A3(P2)]	[B2(P1) + B1(P1) + B4(P2) + B4(P2)]	1/1944*alpha*(1-alpha)*c^4
1754	A4(P1)B2(P1)/A2(P1)B3(P1)	1/108*2*(1-alpha)*c^2	A3(P2)B4(P2)/A3(P2)B4(P2)	1/108*3*alpha*c^2	[A4(P1) + A2(P1) + A3(P2) + A3(P2)]	[B2(P1) + B3(P1) + B4(P2) + B4(P2)]	1/1944*alpha*(1-alpha)*c^4
1755	A4(P1)B3(P1)/A3(P1)B1(P1)	1/108*2*(1-alpha)*c^2	A3(P2)B4(P2)/A3(P2)B4(P2)	1/108*3*alpha*c^2	[A4(P1) + A3(P1) + A3(P2) + A3(P2)]	[B3(P1) + B1(P1) + B4(P2) + B4(P2)]	1/1944*alpha*(1-alpha)*c^4
1756	A4(P1)B3(P1)/A3(P1)B2(P1)	1/108*2*(1-alpha)*c^2	A3(P2)B4(P2)/A3(P2)B4(P2)	1/108*3*alpha*c^2	[A4(P1) + A3(P1) + A3(P2) + A3(P2)]	[B3(P1) + B2(P1) + B4(P2) + B4(P2)]	1/1944*alpha*(1-alpha)*c^4
1757	A1(P1)B2(P1)/A3(P1)B4(P1)	1/108*2*(1-alpha)*c^2	A3(P2)B4(P2)/A3(P2)B4(P2)	1/108*3*alpha*c^2	[A1(P1) + A3(P1) + A3(P2) + A3(P2)]	[B2(P1) + B4(P1) + B4(P2) + B4(P2)]	1/1944*alpha*(1-alpha)*c^4
1758	A1(P1)B2(P1)/A4(P1)B3(P1)	1/108*2*(1-alpha)*c^2	A3(P2)B4(P2)/A3(P2)B4(P2)	1/108*3*alpha*c^2	[A1(P1) + A4(P1) + A3(P2) + A3(P2)]	[B2(P1) + B3(P1) + B4(P2) + B4(P2)]	1/1944*alpha*(1-alpha)*c^4
1759	A1(P1)B3(P1)/A2(P1)B4(P1)	1/108*2*(1-alpha)*c^2	A3(P2)B4(P2)/A3(P2)B4(P2)	1/108*3*alpha*c^2	[A1(P1) + A2(P1) + A3(P2) + A3(P2)]	[B3(P1) + B4(P1) + B4(P2) + B4(P2)]	1/1944*alpha*(1-alpha)*c^4
1760	A1(P1)B3(P1)/A4(P1)B2(P1)	1/108*2*(1-alpha)*c^2	A3(P2)B4(P2)/A3(P2)B4(P2)	1/108*3*alpha*c^2	[A1(P1) + A4(P1) + A3(P2) + A3(P2)]	[B3(P1) + B2(P1) + B4(P2) + B4(P2)]	1/1944*alpha*(1-alpha)*c^4
1761	A1(P1)B4(P1)/A2(P1)B3(P1)	1/108*2*(1-alpha)*c^2	A3(P2)B4(P2)/A3(P2)B4(P2)	1/108*3*alpha*c^2	[A1(P1) + A2(P1) + A3(P2) + A3(P2)]	[B4(P1) + B3(P1) + B4(P2) + B4(P2)]	1/1944*alpha*(1-alpha)*c^4
1762	A1(P1)B4(P1)/A3(P1)B2(P1)	1/108*2*(1-alpha)*c^2	A3(P2)B4(P2)/A3(P2)B4(P2)	1/108*3*alpha*c^2	[A1(P1) + A3(P1) + A3(P2) + A3(P2)]	[B4(P1) + B2(P1) + B4(P2) + B4(P2)]	1/1944*alpha*(1-alpha)*c^4
1763	A2(P1)B1(P1)/A3(P1)B4(P1)	1/108*2*(1-alpha)*c^2	A3(P2)B4(P2)/A3(P2)B4(P2)	1/108*3*alpha*c^2	[A2(P1) + A3(P1) + A3(P2) + A3(P2)]	[B1(P1) + B4(P1) + B4(P2) + B4(P2)]	1/1944*alpha*(1-alpha)*c^4
1764	A2(P1)B1(P1)/A4(P1)B3(P1)	1/108*2*(1-alpha)*c^2	A3(P2)B4(P2)/A3(P2)B4(P2)	1/108*3*alpha*c^2	[A2(P1) + A4(P1) + A3(P2) + A3(P2)]	[B1(P1) + B3(P1) + B4(P2) + B4(P2)]	1/1944*alpha*(1-alpha)*c^4
1765	A3(P1)B1(P1)/A2(P1)B4(P1)	1/108*2*(1-alpha)*c^2	A3(P2)B4(P2)/A3(P2)B4(P2)	1/108*3*alpha*c^2	[A3(P1) + A2(P1) + A3(P2) + A3(P2)]	[B1(P1) + B4(P1) + B4(P2) + B4(P2)]	1/1944*alpha*(1-alpha)*c^4
1766	A3(P1)B1(P1)/A4(P1)B2(P1)	1/108*2*(1-alpha)*c^2	A3(P2)B4(P2)/A3(P2)B4(P2)	1/108*3*alpha*c^2	[A3(P1) + A4(P1) + A3(P2) + A3(P2)]	[B1(P1) + B2(P1) + B4(P2) + B4(P2)]	1/1944*alpha*(1-alpha)*c^4
1767	A4(P1)B1(P1)/A2(P1)B3(P1)	1/108*2*(1-alpha)*c^2	A3(P2)B4(P2)/A3(P2)B4(P2)	1/108*3*alpha*c^2	[A4(P1) + A2(P1) + A3(P2) + A3(P2)]	[B1(P1) + B3(P1) + B4(P2) + B4(P2)]	1/1944*alpha*(1-alpha)*c^4
1768	A4(P1)B1(P1)/A3(P1)B2(P1)	1/108*2*(1-alpha)*c^2	A3(P2)B4(P2)/A3(P2)B4(P2)	1/108*3*alpha*c^2	[A4(P1) + A3(P1) + A3(P2) + A3(P2)]	[B1(P1) + B2(P1) + B4(P2) + B4(P2)]	1/1944*alpha*(1-alpha)*c^4
1769	A1(P1)B1(P1)/A1(P1)B1(P1)	1/108*27*alpha*(1-c)^2	A4(P2)B1(P2)/A4(P2)B1(P2)	1/108*3*alpha*c^2	[A1(P1) + A1(P1) + A4(P2) + A4(P2)]	[B1(P1) + B1(P1) + B1(P2) + B1(P2)]	1/144*alpha^2*c^2*(1-c)^2
1770	A2(P1)B2(P1)/A2(P1)B2(P1)	1/108*27*alpha*(1-c)^2	A4(P2)B1(P2)/A4(P2)B1(P2)	1/108*3*alpha*c^2	[A2(P1) + A2(P1) + A4(P2) + A4(P2)]	[B2(P1) + B2(P1) + B1(P2) + B1(P2)]	1/144*alpha^2*c^2*(1-c)^2
1771	A3(P1)B3(P1)/A3(P1)B3(P1)	1/108*27*alpha*(1-c)^2	A4(P2)B1(P2)/A4(P2)B1(P2)	1/108*3*alpha*c^2	[A3(P1) + A3(P1) + A4(P2) + A4(P2)]	[B3(P1) + B3(P1) + B1(P2) + B1(P2)]	1/144*alpha^2*c^2*(1-c)^2
1772	A4(P1)B4(P1)/A4(P1)B4(P1)	1/108*27*alpha*(1-c)^2	A4(P2)B1(P2)/A4(P2)B1(P2)	1/108*3*alpha*c^2	[A4(P1) + A4(P1) + A4(P2) + A4(P2)]	[B4(P1) + B4(P1) + B1(P2) + B1(P2)]	1/144*alpha^2*c^2*(1-c)^2
1773	A1(P1)B2(P1)/A1(P1)B2(P1)	1/108*3*alpha*c^2	A4(P2)B1(P2)/A4(P2)B1(P2)	1/108*3*alpha*c^2	[A1(P1) + A1(P1) + A4(P2) + A4(P2)]	[B2(P1) + B2(P1) + B1(P2) + B1(P2)]	1/1296*alpha^2*c^4
1774	A1(P1)B3(P1)/A1(P1)B3(P1)	1/108*3*alpha*c^2	A4(P2)B1(P2)/A4(P2)B1(P2)	1/108*3*alpha*c^2	[A1(P1) + A1(P1) + A4(P2) + A4(P2)]	[B3(P1) + B3(P1) + B1(P2) + B1(P2)]	1/1296*alpha^2*c^4
1775	A1(P1)B4(P1)/A1(P1)B4(P1)	1/108*3*alpha*c^2	A4(P2)B1(P2)/A4(P2)B1(P2)	1/108*3*alpha*c^2	[A1(P1) + A1(P1) + A4(P2) + A4(P2)]	[B4(P1) + B4(P1) + B1(P2) + B1(P2)]	1/1296*alpha^2*c^4
1776	A2(P1)B1(P1)/A2(P1)B1(P1)	1/108*3*alpha*c^2	A4(P2)B1(P2)/A4(P2)B1(P2)	1/108*3*alpha*c^2	[A2(P1) + A2(P1) + A4(P2) + A4(P2)]	[B1(P1) + B1(P1) + B1(P2) + B1(P2)]	1/1296*alpha^2*c^4
1777	A2(P1)B3(P1)/A2(P1)B3(P1)	1/108*3*alpha*c^2	A4(P2)B1(P2)/A4(P2)B1(P2)	1/108*3*alpha*c^2	[A2(P1) + A2(P1) + A4(P2) + A4(P2)]	[B3(P1) + B3(P1) + B1(P2) + B1(P2)]	1/1296*alpha^2*c^4
1778	A2(P1)B4(P1)/A2(P1)B4(P1)	1/108*3*alpha*c^2	A4(P2)B1(P2)/A4(P2)B1(P2)	1/108*3*alpha*c^2	[A2(P1) + A2(P1) + A4(P2) + A4(P2)]	[B4(P1) + B4(P1) + B1(P2) + B1(P2)]	1/1296*alpha^2*c^4
1779	A3(P1)B1(P1)/A3(P1)B1(P1)	1/108*3*alpha*c^2	A4(P2)B1(P2)/A4(P2)B1(P2)	1/108*3*alpha*c^2	[A3(P1) + A3(P1) + A4(P2) + A4(P2)]	[B1(P1) + B1(P1) + B1(P2) + B1(P2)]	1/1296*alpha^2*c^4
1780	A3(P1)B2(P1)/A3(P1)B2(P1)	1/108*3*alpha*c^2	A4(P2)B1(P2)/A4(P2)B1(P2)	1/108*3*alpha*c^2	[A3(P1) + A3(P1) + A4(P2) + A4(P2)]	[B2(P1) + B2(P1) + B1(P2) + B1(P2)]	1/1296*alpha^2*c^4
1781	A3(P1)B4(P1)/A3(P1)B4(P1)	1/108*3*alpha*c^2	A4(P2)B1(P2)/A4(P2)B1(P2)	1/108*3*alpha*c^2	[A3(P1) + A3(P1) + A4(P2) + A4(P2)]	[B4(P1) + B4(P1) + B1(P2) + B1(P2)]	1/1296*alpha^2*c^4
1782	A4(P1)B1(P1)/A4(P1)B1(P1)	1/108*3*alpha*c^2	A4(P2)B1(P2)/A4(P2)B1(P2)	1/108*3*alpha*c^2	[A4(P1) + A4(P1) + A4(P2) + A4(P2)]	[B1(P1) + B1(P1) + B1(P2) + B1(P2)]	1/1296*alpha^2*c^4
1783	A4(P1)B2(P1)/A4(P1)B2(P1)	1/108*3*alpha*c^2	A4(P2)B1(P2)/A4(P2)B1(P2)	1/108*3*alpha*c^2	[A4(P1) + A4(P1) + A4(P2) + A4(P2)]	[B2(P1) + B2(P1) + B1(P2) + B1(P2)]	1/1296*alpha^2*c^4
1784	A4(P1)B3(P1)/A4(P1)B3(P1)	1/108*3*alpha*c^2	A4(P2)B1(P2)/A4(P2)B1(P2)	1/108*3*alpha*c^2	[A4(P1) + A4(P1) + A4(P2) + A4(P2)]	[B3(P1) + B3(P1) + B1(P2) + B1(P2)]	1/1296*alpha^2*c^4
1785	A1(P1)B1(P1)/A1(P1)B2(P1)	1/108*18*alpha*c*(1-c)	A4(P2)B1(P2)/A4(P2)B1(P2)	1/108*3*alpha*c^2	[A1(P1) + A1(P1) + A4(P2) + A4(P2)]	[B1(P1) + B2(P1) + B1(P2) + B1(P2)]	1/216*alpha^2*c^3*(1-c)
1786	A1(P1)B1(P1)/A1(P1)B3(P1)	1/108*18*alpha*c*(1-c)	A4(P2)B1(P2)/A4(P2)B1(P2)	1/108*3*alpha*c^2	[A1(P1) + A1(P1) + A4(P2) + A4(P2)]	[B1(P1) + B3(P1) + B1(P2) + B1(P2)]	1/216*alpha^2*c^3*(1-c)
1787	A1(P1)B1(P1)/A1(P1)B4(P1)	1/108*18*alpha*c*(1-c)	A4(P2)B1(P2)/A4(P2)B1(P2)	1/108*3*alpha*c^2	[A1(P1) + A1(P1) + A4(P2) + A4(P2)]	[B1(P1) + B4(P1) + B1(P2) + B1(P2)]	1/216*alpha^2*c^3*(1-c)
1788	A2(P1)B2(P1)/A2(P1)B1(P1)	1/108*18*alpha*c*(1-c)	A4(P2)B1(P2)/A4(P2)B1(P2)	1/108*3*alpha*c^2	[A2(P1) + A2(P1) + A4(P2) + A4(P2)]	[B2(P1) + B1(P1) + B1(P2) + B1(P2)]	1/216*alpha^2*c^3*(1-c)
1789	A2(P1)B2(P1)/A2(P1)B3(P1)	1/108*18*alpha*c*(1-c)	A4(P2)B1(P2)/A4(P2)B1(P2)	1/108*3*alpha*c^2	[A2(P1) + A2(P1) + A4(P2) + A4(P2)]	[B2(P1) + B3(P1) + B1(P2) + B1(P2)]	1/216*alpha^2*c^3*(1-c)
1790	A2(P1)B2(P1)/A2(P1)B4(P1)	1/108*18*alpha*c*(1-c)	A4(P2)B1(P2)/A4(P2)B1(P2)	1/108*3*alpha*c^2	[A2(P1) + A2(P1) + A4(P2) + A4(P2)]	[B2(P1) + B4(P1) + B1(P2) + B1(P2)]	1/216*alpha^2*c^3*(1-c)
1791	A3(P1)B3(P1)/A3(P1)B1(P1)	1/108*18*alpha*c*(1-c)	A4(P2)B1(P2)/A4(P2)B1(P2)	1/108*3*alpha*c^2	[A3(P1) + A3(P1) + A4(P2) + A4(P2)]	[B3(P1) + B1(P1) + B1(P2) + B1(P2)]	1/216*alpha^2*c^3*(1-c)
1792	A3(P1)B3(P1)/A3(P1)B2(P1)	1/108*18*alpha*c*(1-c)	A4(P2)B1(P2)/A4(P2)B1(P2)	1/108*3*alpha*c^2	[A3(P1) + A3(P1) + A4(P2) + A4(P2)]	[B3(P1) + B2(P1) + B1(P2) + B1(P2)]	1/216*alpha^2*c^3*(1-c)
1793	A3(P1)B3(P1)/A3(P1)B4(P1)	1/108*18*alpha*c*(1-c)	A4(P2)B1(P2)/A4(P2)B1(P2)	1/108*3*alpha*c^2	[A3(P1) + A3(P1) + A4(P2) + A4(P2)]	[B3(P1) + B4(P1) + B1(P2) + B1(P2)]	1/216*alpha^2*c^3*(1-c)
1794	A4(P1)B4(P1)/A4(P1)B1(P1)	1/108*18*alpha*c*(1-c)	A4(P2)B1(P2)/A4(P2)B1(P2)	1/108*3*alpha*c^2	[A4(P1) + A4(P1) + A4(P2) + A4(P2)]	[B4(P1) + B1(P1) + B1(P2) + B1(P2)]	1/216*alpha^2*c^3*(1-c)
1795	A4(P1)B4(P1)/A4(P1)B2(P1)	1/108*18*alpha*c*(1-c)	A4(P2)B1(P2)/A4(P2)B1(P2)	1/108*3*alpha*c^2	[A4(P1) + A4(P1) + A4(P2) + A4(P2)]	[B4(P1) + B2(P1) + B1(P2) + B1(P2)]	1/216*alpha^2*c^3*(1-c)
1796	A4(P1)B4(P1)/A4(P1)B3(P1)	1/108*18*alpha*c*(1-c)	A4(P2)B1(P2)/A4(P2)B1(P2)	1/108*3*alpha*c^2	[A4(P1) + A4(P1) + A4(P2) + A4(P2)]	[B4(P1) + B3(P1) + B1(P2) + B1(P2)]	1/216*alpha^2*c^3*(1-c)
1797	A1(P1)B2(P1)/A1(P1)B3(P1)	1/108*6*alpha*c^2	A4(P2)B1(P2)/A4(P2)B1(P2)	1/108*3*alpha*c^2	[A1(P1) + A1(P1) + A4(P2) + A4(P2)]	[B2(P1) + B3(P1) + B1(P2) + B1(P2)]	1/648*alpha^2*c^4
1798	A1(P1)B2(P1)/A1(P1)B4(P1)	1/108*6*alpha*c^2	A4(P2)B1(P2)/A4(P2)B1(P2)	1/108*3*alpha*c^2	[A1(P1) + A1(P1) + A4(P2) + A4(P2)]	[B2(P1) + B4(P1) + B1(P2) + B1(P2)]	1/648*alpha^2*c^4
1799	A1(P1)B3(P1)/A1(P1)B4(P1)	1/108*6*alpha*c^2	A4(P2)B1(P2)/A4(P2)B1(P2)	1/108*3*alpha*c^2	[A1(P1) + A1(P1) + A4(P2) + A4(P2)]	[B3(P1) + B4(P1) + B1(P2) + B1(P2)]	1/648*alpha^2*c^4
1800	A2(P1)B1(P1)/A2(P1)B3(P1)	1/108*6*alpha*c^2	A4(P2)B1(P2)/A4(P2)B1(P2)	1/108*3*alpha*c^2	[A2(P1) + A2(P1) + A4(P2) + A4(P2)]	[B1(P1) + B3(P1) + B1(P2) + B1(P2)]	1/648*alpha^2*c^4
1801	A2(P1)B1(P1)/A2(P1)B4(P1)	1/108*6*alpha*c^2	A4(P2)B1(P2)/A4(P2)B1(P2)	1/108*3*alpha*c^2	[A2(P1) + A2(P1) + A4(P2) + A4(P2)]	[B1(P1) + B4(P1) + B1(P2) + B1(P2)]	1/648*alpha^2*c^4
1802	A2(P1)B3(P1)/A2(P1)B4(P1)	1/108*6*alpha*c^2	A4(P2)B1(P2)/A4(P2)B1(P2)	1/108*3*alpha*c^2	[A2(P1) + A2(P1) + A4(P2) + A4(P2)]	[B3(P1) + B4(P1) + B1(P2) + B1(P2)]	1/648*alpha^2*c^4
1803	A3(P1)B1(P1)/A3(P1)B2(P1)	1/108*6*alpha*c^2	A4(P2)B1(P2)/A4(P2)B1(P2)	1/108*3*alpha*c^2	[A3(P1) + A3(P1) + A4(P2) + A4(P2)]	[B1(P1) + B2(P1) + B1(P2) + B1(P2)]	1/648*alpha^2*c^4
1804	A3(P1)B1(P1)/A3(P1)B4(P1)	1/108*6*alpha*c^2	A4(P2)B1(P2)/A4(P2)B1(P2)	1/108*3*alpha*c^2	[A3(P1) + A3(P1) + A4(P2) + A4(P2)]	[B1(P1) + B4(P1) + B1(P2) + B1(P2)]	1/648*alpha^2*c^4
1805	A3(P1)B2(P1)/A3(P1)B4(P1)	1/108*6*alpha*c^2	A4(P2)B1(P2)/A4(P2)B1(P2)	1/108*3*alpha*c^2	[A3(P1) + A3(P1) + A4(P2) + A4(P2)]	[B2(P1) + B4(P1) + B1(P2) + B1(P2)]	1/648*alpha^2*c^4
1806	A4(P1)B1(P1)/A4(P1)B2(P1)	1/108*6*alpha*c^2	A4(P2)B1(P2)/A4(P2)B1(P2)	1/108*3*alpha*c^2	[A4(P1) + A4(P1) + A4(P2) + A4(P2)]	[B1(P1) + B2(P1) + B1(P2) + B1(P2)]	1/648*alpha^2*c^4
1807	A4(P1)B1(P1)/A4(P1)B3(P1)	1/108*6*alpha*c^2	A4(P2)B1(P2)/A4(P2)B1(P2)	1/108*3*alpha*c^2	[A4(P1) + A4(P1) + A4(P2) + A4(P2)]	[B1(P1) + B3(P1) + B1(P2) + B1(P2)]	1/648*alpha^2*c^4
1808	A4(P1)B2(P1)/A4(P1)B3(P1)	1/108*6*alpha*c^2	A4(P2)B1(P2)/A4(P2)B1(P2)	1/108*3*alpha*c^2	[A4(P1) + A4(P1) + A4(P2) + A4(P2)]	[B2(P1) + B3(P1) + B1(P2) + B1(P2)]	1/648*alpha^2*c^4
1809	A1(P1)B1(P1)/A2(P1)B1(P1)	1/108*6*(1-alpha)*c*(1-c)	A4(P2)B1(P2)/A4(P2)B1(P2)	1/108*3*alpha*c^2	[A1(P1) + A2(P1) + A4(P2) + A4(P2)]	[B1(P1) + B1(P1) + B1(P2) + B1(P2)]	1/648*alpha*(1-alpha)*c^3*(1-c)
1810	A1(P1)B1(P1)/A3(P1)B1(P1)	1/108*6*(1-alpha)*c*(1-c)	A4(P2)B1(P2)/A4(P2)B1(P2)	1/108*3*alpha*c^2	[A1(P1) + A3(P1) + A4(P2) + A4(P2)]	[B1(P1) + B1(P1) + B1(P2) + B1(P2)]	1/648*alpha*(1-alpha)*c^3*(1-c)
1811	A1(P1)B1(P1)/A4(P1)B1(P1)	1/108*6*(1-alpha)*c*(1-c)	A4(P2)B1(P2)/A4(P2)B1(P2)	1/108*3*alpha*c^2	[A1(P1) + A4(P1) + A4(P2) + A4(P2)]	[B1(P1) + B1(P1) + B1(P2) + B1(P2)]	1/648*alpha*(1-alpha)*c^3*(1-c)
1812	A2(P1)B2(P1)/A1(P1)B2(P1)	1/108*6*(1-alpha)*c*(1-c)	A4(P2)B1(P2)/A4(P2)B1(P2)	1/108*3*alpha*c^2	[A2(P1) + A1(P1) + A4(P2) + A4(P2)]	[B2(P1) + B2(P1) + B1(P2) + B1(P2)]	1/648*alpha*(1-alpha)*c^3*(1-c)
1813	A2(P1)B2(P1)/A3(P1)B2(P1)	1/108*6*(1-alpha)*c*(1-c)	A4(P2)B1(P2)/A4(P2)B1(P2)	1/108*3*alpha*c^2	[A2(P1) + A3(P1) + A4(P2) + A4(P2)]	[B2(P1) + B2(P1) + B1(P2) + B1(P2)]	1/648*alpha*(1-alpha)*c^3*(1-c)
1814	A2(P1)B2(P1)/A4(P1)B2(P1)	1/108*6*(1-alpha)*c*(1-c)	A4(P2)B1(P2)/A4(P2)B1(P2)	1/108*3*alpha*c^2	[A2(P1) + A4(P1) + A4(P2) + A4(P2)]	[B2(P1) + B2(P1) + B1(P2) + B1(P2)]	1/648*alpha*(1-alpha)*c^3*(1-c)
1815	A3(P1)B3(P1)/A1(P1)B3(P1)	1/108*6*(1-alpha)*c*(1-c)	A4(P2)B1(P2)/A4(P2)B1(P2)	1/108*3*alpha*c^2	[A3(P1) + A1(P1) + A4(P2) + A4(P2)]	[B3(P1) + B3(P1) + B1(P2) + B1(P2)]	1/648*alpha*(1-alpha)*c^3*(1-c)
1816	A3(P1)B3(P1)/A2(P1)B3(P1)	1/108*6*(1-alpha)*c*(1-c)	A4(P2)B1(P2)/A4(P2)B1(P2)	1/108*3*alpha*c^2	[A3(P1) + A2(P1) + A4(P2) + A4(P2)]	[B3(P1) + B3(P1) + B1(P2) + B1(P2)]	1/648*alpha*(1-alpha)*c^3*(1-c)
1817	A3(P1)B3(P1)/A4(P1)B3(P1)	1/108*6*(1-alpha)*c*(1-c)	A4(P2)B1(P2)/A4(P2)B1(P2)	1/108*3*alpha*c^2	[A3(P1) + A4(P1) + A4(P2) + A4(P2)]	[B3(P1) + B3(P1) + B1(P2) + B1(P2)]	1/648*alpha*(1-alpha)*c^3*(1-c)
1818	A4(P1)B4(P1)/A1(P1)B4(P1)	1/108*6*(1-alpha)*c*(1-c)	A4(P2)B1(P2)/A4(P2)B1(P2)	1/108*3*alpha*c^2	[A4(P1) + A1(P1) + A4(P2) + A4(P2)]	[B4(P1) + B4(P1) + B1(P2) + B1(P2)]	1/648*alpha*(1-alpha)*c^3*(1-c)
1819	A4(P1)B4(P1)/A2(P1)B4(P1)	1/108*6*(1-alpha)*c*(1-c)	A4(P2)B1(P2)/A4(P2)B1(P2)	1/108*3*alpha*c^2	[A4(P1) + A2(P1) + A4(P2) + A4(P2)]	[B4(P1) + B4(P1) + B1(P2) + B1(P2)]	1/648*alpha*(1-alpha)*c^3*(1-c)
1820	A4(P1)B4(P1)/A3(P1)B4(P1)	1/108*6*(1-alpha)*c*(1-c)	A4(P2)B1(P2)/A4(P2)B1(P2)	1/108*3*alpha*c^2	[A4(P1) + A3(P1) + A4(P2) + A4(P2)]	[B4(P1) + B4(P1) + B1(P2) + B1(P2)]	1/648*alpha*(1-alpha)*c^3*(1-c)
1821	A2(P1)B1(P1)/A3(P1)B1(P1)	1/108*2*(1-alpha)*c^2	A4(P2)B1(P2)/A4(P2)B1(P2)	1/108*3*alpha*c^2	[A2(P1) + A3(P1) + A4(P2) + A4(P2)]	[B1(P1) + B1(P1) + B1(P2) + B1(P2)]	1/1944*alpha*(1-alpha)*c^4
1822	A2(P1)B1(P1)/A4(P1)B1(P1)	1/108*2*(1-alpha)*c^2	A4(P2)B1(P2)/A4(P2)B1(P2)	1/108*3*alpha*c^2	[A2(P1) + A4(P1) + A4(P2) + A4(P2)]	[B1(P1) + B1(P1) + B1(P2) + B1(P2)]	1/1944*alpha*(1-alpha)*c^4
1823	A3(P1)B1(P1)/A4(P1)B1(P1)	1/108*2*(1-alpha)*c^2	A4(P2)B1(P2)/A4(P2)B1(P2)	1/108*3*alpha*c^2	[A3(P1) + A4(P1) + A4(P2) + A4(P2)]	[B1(P1) + B1(P1) + B1(P2) + B1(P2)]	1/1944*alpha*(1-alpha)*c^4
1824	A1(P1)B2(P1)/A3(P1)B2(P1)	1/108*2*(1-alpha)*c^2	A4(P2)B1(P2)/A4(P2)B1(P2)	1/108*3*alpha*c^2	[A1(P1) + A3(P1) + A4(P2) + A4(P2)]	[B2(P1) + B2(P1) + B1(P2) + B1(P2)]	1/1944*alpha*(1-alpha)*c^4
1825	A1(P1)B2(P1)/A4(P1)B2(P1)	1/108*2*(1-alpha)*c^2	A4(P2)B1(P2)/A4(P2)B1(P2)	1/108*3*alpha*c^2	[A1(P1) + A4(P1) + A4(P2) + A4(P2)]	[B2(P1) + B2(P1) + B1(P2) + B1(P2)]	1/1944*alpha*(1-alpha)*c^4
1826	A3(P1)B2(P1)/A4(P1)B2(P1)	1/108*2*(1-alpha)*c^2	A4(P2)B1(P2)/A4(P2)B1(P2)	1/108*3*alpha*c^2	[A3(P1) + A4(P1) + A4(P2) + A4(P2)]	[B2(P1) + B2(P1) + B1(P2) + B1(P2)]	1/1944*alpha*(1-alpha)*c^4
1827	A1(P1)B3(P1)/A2(P1)B3(P1)	1/108*2*(1-alpha)*c^2	A4(P2)B1(P2)/A4(P2)B1(P2)	1/108*3*alpha*c^2	[A1(P1) + A2(P1) + A4(P2) + A4(P2)]	[B3(P1) + B3(P1) + B1(P2) + B1(P2)]	1/1944*alpha*(1-alpha)*c^4
1828	A1(P1)B3(P1)/A4(P1)B3(P1)	1/108*2*(1-alpha)*c^2	A4(P2)B1(P2)/A4(P2)B1(P2)	1/108*3*alpha*c^2	[A1(P1) + A4(P1) + A4(P2) + A4(P2)]	[B3(P1) + B3(P1) + B1(P2) + B1(P2)]	1/1944*alpha*(1-alpha)*c^4
1829	A2(P1)B3(P1)/A4(P1)B3(P1)	1/108*2*(1-alpha)*c^2	A4(P2)B1(P2)/A4(P2)B1(P2)	1/108*3*alpha*c^2	[A2(P1) + A4(P1) + A4(P2) + A4(P2)]	[B3(P1) + B3(P1) + B1(P2) + B1(P2)]	1/1944*alpha*(1-alpha)*c^4
1830	A1(P1)B4(P1)/A2(P1)B4(P1)	1/108*2*(1-alpha)*c^2	A4(P2)B1(P2)/A4(P2)B1(P2)	1/108*3*alpha*c^2	[A1(P1) + A2(P1) + A4(P2) + A4(P2)]	[B4(P1) + B4(P1) + B1(P2) + B1(P2)]	1/1944*alpha*(1-alpha)*c^4
1831	A1(P1)B4(P1)/A3(P1)B4(P1)	1/108*2*(1-alpha)*c^2	A4(P2)B1(P2)/A4(P2)B1(P2)	1/108*3*alpha*c^2	[A1(P1) + A3(P1) + A4(P2) + A4(P2)]	[B4(P1) + B4(P1) + B1(P2) + B1(P2)]	1/1944*alpha*(1-alpha)*c^4
1832	A2(P1)B4(P1)/A3(P1)B4(P1)	1/108*2*(1-alpha)*c^2	A4(P2)B1(P2)/A4(P2)B1(P2)	1/108*3*alpha*c^2	[A2(P1) + A3(P1) + A4(P2) + A4(P2)]	[B4(P1) + B4(P1) + B1(P2) + B1(P2)]	1/1944*alpha*(1-alpha)*c^4
1833	A1(P1)B1(P1)/A2(P1)B2(P1)	1/108*18*(1-alpha)*(1-c)^2	A4(P2)B1(P2)/A4(P2)B1(P2)	1/108*3*alpha*c^2	[A1(P1) + A2(P1) + A4(P2) + A4(P2)]	[B1(P1) + B2(P1) + B1(P2) + B1(P2)]	1/216*alpha*(1-alpha)*c^2*(1-c)^2
1834	A1(P1)B1(P1)/A3(P1)B3(P1)	1/108*18*(1-alpha)*(1-c)^2	A4(P2)B1(P2)/A4(P2)B1(P2)	1/108*3*alpha*c^2	[A1(P1) + A3(P1) + A4(P2) + A4(P2)]	[B1(P1) + B3(P1) + B1(P2) + B1(P2)]	1/216*alpha*(1-alpha)*c^2*(1-c)^2
1835	A1(P1)B1(P1)/A4(P1)B4(P1)	1/108*18*(1-alpha)*(1-c)^2	A4(P2)B1(P2)/A4(P2)B1(P2)	1/108*3*alpha*c^2	[A1(P1) + A4(P1) + A4(P2) + A4(P2)]	[B1(P1) + B4(P1) + B1(P2) + B1(P2)]	1/216*alpha*(1-alpha)*c^2*(1-c)^2
1836	A2(P1)B2(P1)/A3(P1)B3(P1)	1/108*18*(1-alpha)*(1-c)^2	A4(P2)B1(P2)/A4(P2)B1(P2)	1/108*3*alpha*c^2	[A2(P1) + A3(P1) + A4(P2) + A4(P2)]	[B2(P1) + B3(P1) + B1(P2) + B1(P2)]	1/216*alpha*(1-alpha)*c^2*(1-c)^2
1837	A2(P1)B2(P1)/A4(P1)B4(P1)	1/108*18*(1-alpha)*(1-c)^2	A4(P2)B1(P2)/A4(P2)B1(P2)	1/108*3*alpha*c^2	[A2(P1) + A4(P1) + A4(P2) + A4(P2)]	[B2(P1) + B4(P1) + B1(P2) + B1(P2)]	1/216*alpha*(1-alpha)*c^2*(1-c)^2
1838	A3(P1)B3(P1)/A4(P1)B4(P1)	1/108*18*(1-alpha)*(1-c)^2	A4(P2)B1(P2)/A4(P2)B1(P2)	1/108*3*alpha*c^2	[A3(P1) + A4(P1) + A4(P2) + A4(P2)]	[B3(P1) + B4(P1) + B1(P2) + B1(P2)]	1/216*alpha*(1-alpha)*c^2*(1-c)^2
1839	A1(P1)B1(P1)/A2(P1)B3(P1)	1/108*6*(1-alpha)*c*(1-c)	A4(P2)B1(P2)/A4(P2)B1(P2)	1/108*3*alpha*c^2	[A1(P1) + A2(P1) + A4(P2) + A4(P2)]	[B1(P1) + B3(P1) + B1(P2) + B1(P2)]	1/648*alpha*(1-alpha)*c^3*(1-c)
1840	A1(P1)B1(P1)/A2(P1)B4(P1)	1/108*6*(1-alpha)*c*(1-c)	A4(P2)B1(P2)/A4(P2)B1(P2)	1/108*3*alpha*c^2	[A1(P1) + A2(P1) + A4(P2) + A4(P2)]	[B1(P1) + B4(P1) + B1(P2) + B1(P2)]	1/648*alpha*(1-alpha)*c^3*(1-c)
1841	A1(P1)B1(P1)/A3(P1)B2(P1)	1/108*6*(1-alpha)*c*(1-c)	A4(P2)B1(P2)/A4(P2)B1(P2)	1/108*3*alpha*c^2	[A1(P1) + A3(P1) + A4(P2) + A4(P2)]	[B1(P1) + B2(P1) + B1(P2) + B1(P2)]	1/648*alpha*(1-alpha)*c^3*(1-c)
1842	A1(P1)B1(P1)/A3(P1)B4(P1)	1/108*6*(1-alpha)*c*(1-c)	A4(P2)B1(P2)/A4(P2)B1(P2)	1/108*3*alpha*c^2	[A1(P1) + A3(P1) + A4(P2) + A4(P2)]	[B1(P1) + B4(P1) + B1(P2) + B1(P2)]	1/648*alpha*(1-alpha)*c^3*(1-c)
1843	A1(P1)B1(P1)/A4(P1)B2(P1)	1/108*6*(1-alpha)*c*(1-c)	A4(P2)B1(P2)/A4(P2)B1(P2)	1/108*3*alpha*c^2	[A1(P1) + A4(P1) + A4(P2) + A4(P2)]	[B1(P1) + B2(P1) + B1(P2) + B1(P2)]	1/648*alpha*(1-alpha)*c^3*(1-c)
1844	A1(P1)B1(P1)/A4(P1)B3(P1)	1/108*6*(1-alpha)*c*(1-c)	A4(P2)B1(P2)/A4(P2)B1(P2)	1/108*3*alpha*c^2	[A1(P1) + A4(P1) + A4(P2) + A4(P2)]	[B1(P1) + B3(P1) + B1(P2) + B1(P2)]	1/648*alpha*(1-alpha)*c^3*(1-c)
1845	A2(P1)B2(P1)/A1(P1)B3(P1)	1/108*6*(1-alpha)*c*(1-c)	A4(P2)B1(P2)/A4(P2)B1(P2)	1/108*3*alpha*c^2	[A2(P1) + A1(P1) + A4(P2) + A4(P2)]	[B2(P1) + B3(P1) + B1(P2) + B1(P2)]	1/648*alpha*(1-alpha)*c^3*(1-c)
1846	A2(P1)B2(P1)/A1(P1)B4(P1)	1/108*6*(1-alpha)*c*(1-c)	A4(P2)B1(P2)/A4(P2)B1(P2)	1/108*3*alpha*c^2	[A2(P1) + A1(P1) + A4(P2) + A4(P2)]	[B2(P1) + B4(P1) + B1(P2) + B1(P2)]	1/648*alpha*(1-alpha)*c^3*(1-c)
1847	A2(P1)B2(P1)/A3(P1)B1(P1)	1/108*6*(1-alpha)*c*(1-c)	A4(P2)B1(P2)/A4(P2)B1(P2)	1/108*3*alpha*c^2	[A2(P1) + A3(P1) + A4(P2) + A4(P2)]	[B2(P1) + B1(P1) + B1(P2) + B1(P2)]	1/648*alpha*(1-alpha)*c^3*(1-c)
1848	A2(P1)B2(P1)/A3(P1)B4(P1)	1/108*6*(1-alpha)*c*(1-c)	A4(P2)B1(P2)/A4(P2)B1(P2)	1/108*3*alpha*c^2	[A2(P1) + A3(P1) + A4(P2) + A4(P2)]	[B2(P1) + B4(P1) + B1(P2) + B1(P2)]	1/648*alpha*(1-alpha)*c^3*(1-c)
1849	A2(P1)B2(P1)/A4(P1)B1(P1)	1/108*6*(1-alpha)*c*(1-c)	A4(P2)B1(P2)/A4(P2)B1(P2)	1/108*3*alpha*c^2	[A2(P1) + A4(P1) + A4(P2) + A4(P2)]	[B2(P1) + B1(P1) + B1(P2) + B1(P2)]	1/648*alpha*(1-alpha)*c^3*(1-c)
1850	A2(P1)B2(P1)/A4(P1)B3(P1)	1/108*6*(1-alpha)*c*(1-c)	A4(P2)B1(P2)/A4(P2)B1(P2)	1/108*3*alpha*c^2	[A2(P1) + A4(P1) + A4(P2) + A4(P2)]	[B2(P1) + B3(P1) + B1(P2) + B1(P2)]	1/648*alpha*(1-alpha)*c^3*(1-c)
1851	A3(P1)B3(P1)/A1(P1)B2(P1)	1/108*6*(1-alpha)*c*(1-c)	A4(P2)B1(P2)/A4(P2)B1(P2)	1/108*3*alpha*c^2	[A3(P1) + A1(P1) + A4(P2) + A4(P2)]	[B3(P1) + B2(P1) + B1(P2) + B1(P2)]	1/648*alpha*(1-alpha)*c^3*(1-c)
1852	A3(P1)B3(P1)/A1(P1)B4(P1)	1/108*6*(1-alpha)*c*(1-c)	A4(P2)B1(P2)/A4(P2)B1(P2)	1/108*3*alpha*c^2	[A3(P1) + A1(P1) + A4(P2) + A4(P2)]	[B3(P1) + B4(P1) + B1(P2) + B1(P2)]	1/648*alpha*(1-alpha)*c^3*(1-c)
1853	A3(P1)B3(P1)/A2(P1)B1(P1)	1/108*6*(1-alpha)*c*(1-c)	A4(P2)B1(P2)/A4(P2)B1(P2)	1/108*3*alpha*c^2	[A3(P1) + A2(P1) + A4(P2) + A4(P2)]	[B3(P1) + B1(P1) + B1(P2) + B1(P2)]	1/648*alpha*(1-alpha)*c^3*(1-c)
1854	A3(P1)B3(P1)/A2(P1)B4(P1)	1/108*6*(1-alpha)*c*(1-c)	A4(P2)B1(P2)/A4(P2)B1(P2)	1/108*3*alpha*c^2	[A3(P1) + A2(P1) + A4(P2) + A4(P2)]	[B3(P1) + B4(P1) + B1(P2) + B1(P2)]	1/648*alpha*(1-alpha)*c^3*(1-c)
1855	A3(P1)B3(P1)/A4(P1)B1(P1)	1/108*6*(1-alpha)*c*(1-c)	A4(P2)B1(P2)/A4(P2)B1(P2)	1/108*3*alpha*c^2	[A3(P1) + A4(P1) + A4(P2) + A4(P2)]	[B3(P1) + B1(P1) + B1(P2) + B1(P2)]	1/648*alpha*(1-alpha)*c^3*(1-c)
1856	A3(P1)B3(P1)/A4(P1)B2(P1)	1/108*6*(1-alpha)*c*(1-c)	A4(P2)B1(P2)/A4(P2)B1(P2)	1/108*3*alpha*c^2	[A3(P1) + A4(P1) + A4(P2) + A4(P2)]	[B3(P1) + B2(P1) + B1(P2) + B1(P2)]	1/648*alpha*(1-alpha)*c^3*(1-c)
1857	A4(P1)B4(P1)/A1(P1)B2(P1)	1/108*6*(1-alpha)*c*(1-c)	A4(P2)B1(P2)/A4(P2)B1(P2)	1/108*3*alpha*c^2	[A4(P1) + A1(P1) + A4(P2) + A4(P2)]	[B4(P1) + B2(P1) + B1(P2) + B1(P2)]	1/648*alpha*(1-alpha)*c^3*(1-c)
1858	A4(P1)B4(P1)/A1(P1)B3(P1)	1/108*6*(1-alpha)*c*(1-c)	A4(P2)B1(P2)/A4(P2)B1(P2)	1/108*3*alpha*c^2	[A4(P1) + A1(P1) + A4(P2) + A4(P2)]	[B4(P1) + B3(P1) + B1(P2) + B1(P2)]	1/648*alpha*(1-alpha)*c^3*(1-c)
1859	A4(P1)B4(P1)/A2(P1)B1(P1)	1/108*6*(1-alpha)*c*(1-c)	A4(P2)B1(P2)/A4(P2)B1(P2)	1/108*3*alpha*c^2	[A4(P1) + A2(P1) + A4(P2) + A4(P2)]	[B4(P1) + B1(P1) + B1(P2) + B1(P2)]	1/648*alpha*(1-alpha)*c^3*(1-c)
1860	A4(P1)B4(P1)/A2(P1)B3(P1)	1/108*6*(1-alpha)*c*(1-c)	A4(P2)B1(P2)/A4(P2)B1(P2)	1/108*3*alpha*c^2	[A4(P1) + A2(P1) + A4(P2) + A4(P2)]	[B4(P1) + B3(P1) + B1(P2) + B1(P2)]	1/648*alpha*(1-alpha)*c^3*(1-c)
1861	A4(P1)B4(P1)/A3(P1)B1(P1)	1/108*6*(1-alpha)*c*(1-c)	A4(P2)B1(P2)/A4(P2)B1(P2)	1/108*3*alpha*c^2	[A4(P1) + A3(P1) + A4(P2) + A4(P2)]	[B4(P1) + B1(P1) + B1(P2) + B1(P2)]	1/648*alpha*(1-alpha)*c^3*(1-c)
1862	A4(P1)B4(P1)/A3(P1)B2(P1)	1/108*6*(1-alpha)*c*(1-c)	A4(P2)B1(P2)/A4(P2)B1(P2)	1/108*3*alpha*c^2	[A4(P1) + A3(P1) + A4(P2) + A4(P2)]	[B4(P1) + B2(P1) + B1(P2) + B1(P2)]	1/648*alpha*(1-alpha)*c^3*(1-c)
1863	A1(P1)B2(P1)/A2(P1)B1(P1)	1/108*2*(1-alpha)*c^2	A4(P2)B1(P2)/A4(P2)B1(P2)	1/108*3*alpha*c^2	[A1(P1) + A2(P1) + A4(P2) + A4(P2)]	[B2(P1) + B1(P1) + B1(P2) + B1(P2)]	1/1944*alpha*(1-alpha)*c^4
1864	A1(P1)B3(P1)/A3(P1)B1(P1)	1/108*2*(1-alpha)*c^2	A4(P2)B1(P2)/A4(P2)B1(P2)	1/108*3*alpha*c^2	[A1(P1) + A3(P1) + A4(P2) + A4(P2)]	[B3(P1) + B1(P1) + B1(P2) + B1(P2)]	1/1944*alpha*(1-alpha)*c^4
1865	A1(P1)B4(P1)/A4(P1)B1(P1)	1/108*2*(1-alpha)*c^2	A4(P2)B1(P2)/A4(P2)B1(P2)	1/108*3*alpha*c^2	[A1(P1) + A4(P1) + A4(P2) + A4(P2)]	[B4(P1) + B1(P1) + B1(P2) + B1(P2)]	1/1944*alpha*(1-alpha)*c^4
1866	A2(P1)B3(P1)/A3(P1)B2(P1)	1/108*2*(1-alpha)*c^2	A4(P2)B1(P2)/A4(P2)B1(P2)	1/108*3*alpha*c^2	[A2(P1) + A3(P1) + A4(P2) + A4(P2)]	[B3(P1) + B2(P1) + B1(P2) + B1(P2)]	1/1944*alpha*(1-alpha)*c^4
1867	A2(P1)B4(P1)/A4(P1)B2(P1)	1/108*2*(1-alpha)*c^2	A4(P2)B1(P2)/A4(P2)B1(P2)	1/108*3*alpha*c^2	[A2(P1) + A4(P1) + A4(P2) + A4(P2)]	[B4(P1) + B2(P1) + B1(P2) + B1(P2)]	1/1944*alpha*(1-alpha)*c^4
1868	A3(P1)B4(P1)/A4(P1)B3(P1)	1/108*2*(1-alpha)*c^2	A4(P2)B1(P2)/A4(P2)B1(P2)	1/108*3*alpha*c^2	[A3(P1) + A4(P1) + A4(P2) + A4(P2)]	[B4(P1) + B3(P1) + B1(P2) + B1(P2)]	1/1944*alpha*(1-alpha)*c^4
1869	A1(P1)B2(P1)/A2(P1)B3(P1)	1/108*2*(1-alpha)*c^2	A4(P2)B1(P2)/A4(P2)B1(P2)	1/108*3*alpha*c^2	[A1(P1) + A2(P1) + A4(P2) + A4(P2)]	[B2(P1) + B3(P1) + B1(P2) + B1(P2)]	1/1944*alpha*(1-alpha)*c^4
1870	A1(P1)B2(P1)/A2(P1)B4(P1)	1/108*2*(1-alpha)*c^2	A4(P2)B1(P2)/A4(P2)B1(P2)	1/108*3*alpha*c^2	[A1(P1) + A2(P1) + A4(P2) + A4(P2)]	[B2(P1) + B4(P1) + B1(P2) + B1(P2)]	1/1944*alpha*(1-alpha)*c^4
1871	A1(P1)B3(P1)/A3(P1)B2(P1)	1/108*2*(1-alpha)*c^2	A4(P2)B1(P2)/A4(P2)B1(P2)	1/108*3*alpha*c^2	[A1(P1) + A3(P1) + A4(P2) + A4(P2)]	[B3(P1) + B2(P1) + B1(P2) + B1(P2)]	1/1944*alpha*(1-alpha)*c^4
1872	A1(P1)B3(P1)/A3(P1)B4(P1)	1/108*2*(1-alpha)*c^2	A4(P2)B1(P2)/A4(P2)B1(P2)	1/108*3*alpha*c^2	[A1(P1) + A3(P1) + A4(P2) + A4(P2)]	[B3(P1) + B4(P1) + B1(P2) + B1(P2)]	1/1944*alpha*(1-alpha)*c^4
1873	A1(P1)B4(P1)/A4(P1)B2(P1)	1/108*2*(1-alpha)*c^2	A4(P2)B1(P2)/A4(P2)B1(P2)	1/108*3*alpha*c^2	[A1(P1) + A4(P1) + A4(P2) + A4(P2)]	[B4(P1) + B2(P1) + B1(P2) + B1(P2)]	1/1944*alpha*(1-alpha)*c^4
1874	A1(P1)B4(P1)/A4(P1)B3(P1)	1/108*2*(1-alpha)*c^2	A4(P2)B1(P2)/A4(P2)B1(P2)	1/108*3*alpha*c^2	[A1(P1) + A4(P1) + A4(P2) + A4(P2)]	[B4(P1) + B3(P1) + B1(P2) + B1(P2)]	1/1944*alpha*(1-alpha)*c^4
1875	A2(P1)B1(P1)/A1(P1)B3(P1)	1/108*2*(1-alpha)*c^2	A4(P2)B1(P2)/A4(P2)B1(P2)	1/108*3*alpha*c^2	[A2(P1) + A1(P1) + A4(P2) + A4(P2)]	[B1(P1) + B3(P1) + B1(P2) + B1(P2)]	1/1944*alpha*(1-alpha)*c^4
1876	A2(P1)B1(P1)/A1(P1)B4(P1)	1/108*2*(1-alpha)*c^2	A4(P2)B1(P2)/A4(P2)B1(P2)	1/108*3*alpha*c^2	[A2(P1) + A1(P1) + A4(P2) + A4(P2)]	[B1(P1) + B4(P1) + B1(P2) + B1(P2)]	1/1944*alpha*(1-alpha)*c^4
1877	A2(P1)B3(P1)/A3(P1)B1(P1)	1/108*2*(1-alpha)*c^2	A4(P2)B1(P2)/A4(P2)B1(P2)	1/108*3*alpha*c^2	[A2(P1) + A3(P1) + A4(P2) + A4(P2)]	[B3(P1) + B1(P1) + B1(P2) + B1(P2)]	1/1944*alpha*(1-alpha)*c^4
1878	A2(P1)B3(P1)/A3(P1)B4(P1)	1/108*2*(1-alpha)*c^2	A4(P2)B1(P2)/A4(P2)B1(P2)	1/108*3*alpha*c^2	[A2(P1) + A3(P1) + A4(P2) + A4(P2)]	[B3(P1) + B4(P1) + B1(P2) + B1(P2)]	1/1944*alpha*(1-alpha)*c^4
1879	A2(P1)B4(P1)/A4(P1)B1(P1)	1/108*2*(1-alpha)*c^2	A4(P2)B1(P2)/A4(P2)B1(P2)	1/108*3*alpha*c^2	[A2(P1) + A4(P1) + A4(P2) + A4(P2)]	[B4(P1) + B1(P1) + B1(P2) + B1(P2)]	1/1944*alpha*(1-alpha)*c^4
1880	A2(P1)B4(P1)/A4(P1)B3(P1)	1/108*2*(1-alpha)*c^2	A4(P2)B1(P2)/A4(P2)B1(P2)	1/108*3*alpha*c^2	[A2(P1) + A4(P1) + A4(P2) + A4(P2)]	[B4(P1) + B3(P1) + B1(P2) + B1(P2)]	1/1944*alpha*(1-alpha)*c^4
1881	A3(P1)B1(P1)/A1(P1)B2(P1)	1/108*2*(1-alpha)*c^2	A4(P2)B1(P2)/A4(P2)B1(P2)	1/108*3*alpha*c^2	[A3(P1) + A1(P1) + A4(P2) + A4(P2)]	[B1(P1) + B2(P1) + B1(P2) + B1(P2)]	1/1944*alpha*(1-alpha)*c^4
1882	A3(P1)B1(P1)/A1(P1)B4(P1)	1/108*2*(1-alpha)*c^2	A4(P2)B1(P2)/A4(P2)B1(P2)	1/108*3*alpha*c^2	[A3(P1) + A1(P1) + A4(P2) + A4(P2)]	[B1(P1) + B4(P1) + B1(P2) + B1(P2)]	1/1944*alpha*(1-alpha)*c^4
1883	A3(P1)B2(P1)/A2(P1)B1(P1)	1/108*2*(1-alpha)*c^2	A4(P2)B1(P2)/A4(P2)B1(P2)	1/108*3*alpha*c^2	[A3(P1) + A2(P1) + A4(P2) + A4(P2)]	[B2(P1) + B1(P1) + B1(P2) + B1(P2)]	1/1944*alpha*(1-alpha)*c^4
1884	A3(P1)B2(P1)/A2(P1)B4(P1)	1/108*2*(1-alpha)*c^2	A4(P2)B1(P2)/A4(P2)B1(P2)	1/108*3*alpha*c^2	[A3(P1) + A2(P1) + A4(P2) + A4(P2)]	[B2(P1) + B4(P1) + B1(P2) + B1(P2)]	1/1944*alpha*(1-alpha)*c^4
1885	A3(P1)B4(P1)/A4(P1)B1(P1)	1/108*2*(1-alpha)*c^2	A4(P2)B1(P2)/A4(P2)B1(P2)	1/108*3*alpha*c^2	[A3(P1) + A4(P1) + A4(P2) + A4(P2)]	[B4(P1) + B1(P1) + B1(P2) + B1(P2)]	1/1944*alpha*(1-alpha)*c^4
1886	A3(P1)B4(P1)/A4(P1)B2(P1)	1/108*2*(1-alpha)*c^2	A4(P2)B1(P2)/A4(P2)B1(P2)	1/108*3*alpha*c^2	[A3(P1) + A4(P1) + A4(P2) + A4(P2)]	[B4(P1) + B2(P1) + B1(P2) + B1(P2)]	1/1944*alpha*(1-alpha)*c^4
1887	A4(P1)B1(P1)/A1(P1)B2(P1)	1/108*2*(1-alpha)*c^2	A4(P2)B1(P2)/A4(P2)B1(P2)	1/108*3*alpha*c^2	[A4(P1) + A1(P1) + A4(P2) + A4(P2)]	[B1(P1) + B2(P1) + B1(P2) + B1(P2)]	1/1944*alpha*(1-alpha)*c^4
1888	A4(P1)B1(P1)/A1(P1)B3(P1)	1/108*2*(1-alpha)*c^2	A4(P2)B1(P2)/A4(P2)B1(P2)	1/108*3*alpha*c^2	[A4(P1) + A1(P1) + A4(P2) + A4(P2)]	[B1(P1) + B3(P1) + B1(P2) + B1(P2)]	1/1944*alpha*(1-alpha)*c^4
1889	A4(P1)B2(P1)/A2(P1)B1(P1)	1/108*2*(1-alpha)*c^2	A4(P2)B1(P2)/A4(P2)B1(P2)	1/108*3*alpha*c^2	[A4(P1) + A2(P1) + A4(P2) + A4(P2)]	[B2(P1) + B1(P1) + B1(P2) + B1(P2)]	1/1944*alpha*(1-alpha)*c^4
1890	A4(P1)B2(P1)/A2(P1)B3(P1)	1/108*2*(1-alpha)*c^2	A4(P2)B1(P2)/A4(P2)B1(P2)	1/108*3*alpha*c^2	[A4(P1) + A2(P1) + A4(P2) + A4(P2)]	[B2(P1) + B3(P1) + B1(P2) + B1(P2)]	1/1944*alpha*(1-alpha)*c^4
1891	A4(P1)B3(P1)/A3(P1)B1(P1)	1/108*2*(1-alpha)*c^2	A4(P2)B1(P2)/A4(P2)B1(P2)	1/108*3*alpha*c^2	[A4(P1) + A3(P1) + A4(P2) + A4(P2)]	[B3(P1) + B1(P1) + B1(P2) + B1(P2)]	1/1944*alpha*(1-alpha)*c^4
1892	A4(P1)B3(P1)/A3(P1)B2(P1)	1/108*2*(1-alpha)*c^2	A4(P2)B1(P2)/A4(P2)B1(P2)	1/108*3*alpha*c^2	[A4(P1) + A3(P1) + A4(P2) + A4(P2)]	[B3(P1) + B2(P1) + B1(P2) + B1(P2)]	1/1944*alpha*(1-alpha)*c^4
1893	A1(P1)B2(P1)/A3(P1)B4(P1)	1/108*2*(1-alpha)*c^2	A4(P2)B1(P2)/A4(P2)B1(P2)	1/108*3*alpha*c^2	[A1(P1) + A3(P1) + A4(P2) + A4(P2)]	[B2(P1) + B4(P1) + B1(P2) + B1(P2)]	1/1944*alpha*(1-alpha)*c^4
1894	A1(P1)B2(P1)/A4(P1)B3(P1)	1/108*2*(1-alpha)*c^2	A4(P2)B1(P2)/A4(P2)B1(P2)	1/108*3*alpha*c^2	[A1(P1) + A4(P1) + A4(P2) + A4(P2)]	[B2(P1) + B3(P1) + B1(P2) + B1(P2)]	1/1944*alpha*(1-alpha)*c^4
1895	A1(P1)B3(P1)/A2(P1)B4(P1)	1/108*2*(1-alpha)*c^2	A4(P2)B1(P2)/A4(P2)B1(P2)	1/108*3*alpha*c^2	[A1(P1) + A2(P1) + A4(P2) + A4(P2)]	[B3(P1) + B4(P1) + B1(P2) + B1(P2)]	1/1944*alpha*(1-alpha)*c^4
1896	A1(P1)B3(P1)/A4(P1)B2(P1)	1/108*2*(1-alpha)*c^2	A4(P2)B1(P2)/A4(P2)B1(P2)	1/108*3*alpha*c^2	[A1(P1) + A4(P1) + A4(P2) + A4(P2)]	[B3(P1) + B2(P1) + B1(P2) + B1(P2)]	1/1944*alpha*(1-alpha)*c^4
1897	A1(P1)B4(P1)/A2(P1)B3(P1)	1/108*2*(1-alpha)*c^2	A4(P2)B1(P2)/A4(P2)B1(P2)	1/108*3*alpha*c^2	[A1(P1) + A2(P1) + A4(P2) + A4(P2)]	[B4(P1) + B3(P1) + B1(P2) + B1(P2)]	1/1944*alpha*(1-alpha)*c^4
1898	A1(P1)B4(P1)/A3(P1)B2(P1)	1/108*2*(1-alpha)*c^2	A4(P2)B1(P2)/A4(P2)B1(P2)	1/108*3*alpha*c^2	[A1(P1) + A3(P1) + A4(P2) + A4(P2)]	[B4(P1) + B2(P1) + B1(P2) + B1(P2)]	1/1944*alpha*(1-alpha)*c^4
1899	A2(P1)B1(P1)/A3(P1)B4(P1)	1/108*2*(1-alpha)*c^2	A4(P2)B1(P2)/A4(P2)B1(P2)	1/108*3*alpha*c^2	[A2(P1) + A3(P1) + A4(P2) + A4(P2)]	[B1(P1) + B4(P1) + B1(P2) + B1(P2)]	1/1944*alpha*(1-alpha)*c^4
1900	A2(P1)B1(P1)/A4(P1)B3(P1)	1/108*2*(1-alpha)*c^2	A4(P2)B1(P2)/A4(P2)B1(P2)	1/108*3*alpha*c^2	[A2(P1) + A4(P1) + A4(P2) + A4(P2)]	[B1(P1) + B3(P1) + B1(P2) + B1(P2)]	1/1944*alpha*(1-alpha)*c^4
1901	A3(P1)B1(P1)/A2(P1)B4(P1)	1/108*2*(1-alpha)*c^2	A4(P2)B1(P2)/A4(P2)B1(P2)	1/108*3*alpha*c^2	[A3(P1) + A2(P1) + A4(P2) + A4(P2)]	[B1(P1) + B4(P1) + B1(P2) + B1(P2)]	1/1944*alpha*(1-alpha)*c^4
1902	A3(P1)B1(P1)/A4(P1)B2(P1)	1/108*2*(1-alpha)*c^2	A4(P2)B1(P2)/A4(P2)B1(P2)	1/108*3*alpha*c^2	[A3(P1) + A4(P1) + A4(P2) + A4(P2)]	[B1(P1) + B2(P1) + B1(P2) + B1(P2)]	1/1944*alpha*(1-alpha)*c^4
1903	A4(P1)B1(P1)/A2(P1)B3(P1)	1/108*2*(1-alpha)*c^2	A4(P2)B1(P2)/A4(P2)B1(P2)	1/108*3*alpha*c^2	[A4(P1) + A2(P1) + A4(P2) + A4(P2)]	[B1(P1) + B3(P1) + B1(P2) + B1(P2)]	1/1944*alpha*(1-alpha)*c^4
1904	A4(P1)B1(P1)/A3(P1)B2(P1)	1/108*2*(1-alpha)*c^2	A4(P2)B1(P2)/A4(P2)B1(P2)	1/108*3*alpha*c^2	[A4(P1) + A3(P1) + A4(P2) + A4(P2)]	[B1(P1) + B2(P1) + B1(P2) + B1(P2)]	1/1944*alpha*(1-alpha)*c^4
1905	A1(P1)B1(P1)/A1(P1)B1(P1)	1/108*27*alpha*(1-c)^2	A4(P2)B2(P2)/A4(P2)B2(P2)	1/108*3*alpha*c^2	[A1(P1) + A1(P1) + A4(P2) + A4(P2)]	[B1(P1) + B1(P1) + B2(P2) + B2(P2)]	1/144*alpha^2*c^2*(1-c)^2
1906	A2(P1)B2(P1)/A2(P1)B2(P1)	1/108*27*alpha*(1-c)^2	A4(P2)B2(P2)/A4(P2)B2(P2)	1/108*3*alpha*c^2	[A2(P1) + A2(P1) + A4(P2) + A4(P2)]	[B2(P1) + B2(P1) + B2(P2) + B2(P2)]	1/144*alpha^2*c^2*(1-c)^2
1907	A3(P1)B3(P1)/A3(P1)B3(P1)	1/108*27*alpha*(1-c)^2	A4(P2)B2(P2)/A4(P2)B2(P2)	1/108*3*alpha*c^2	[A3(P1) + A3(P1) + A4(P2) + A4(P2)]	[B3(P1) + B3(P1) + B2(P2) + B2(P2)]	1/144*alpha^2*c^2*(1-c)^2
1908	A4(P1)B4(P1)/A4(P1)B4(P1)	1/108*27*alpha*(1-c)^2	A4(P2)B2(P2)/A4(P2)B2(P2)	1/108*3*alpha*c^2	[A4(P1) + A4(P1) + A4(P2) + A4(P2)]	[B4(P1) + B4(P1) + B2(P2) + B2(P2)]	1/144*alpha^2*c^2*(1-c)^2
1909	A1(P1)B2(P1)/A1(P1)B2(P1)	1/108*3*alpha*c^2	A4(P2)B2(P2)/A4(P2)B2(P2)	1/108*3*alpha*c^2	[A1(P1) + A1(P1) + A4(P2) + A4(P2)]	[B2(P1) + B2(P1) + B2(P2) + B2(P2)]	1/1296*alpha^2*c^4
1910	A1(P1)B3(P1)/A1(P1)B3(P1)	1/108*3*alpha*c^2	A4(P2)B2(P2)/A4(P2)B2(P2)	1/108*3*alpha*c^2	[A1(P1) + A1(P1) + A4(P2) + A4(P2)]	[B3(P1) + B3(P1) + B2(P2) + B2(P2)]	1/1296*alpha^2*c^4
1911	A1(P1)B4(P1)/A1(P1)B4(P1)	1/108*3*alpha*c^2	A4(P2)B2(P2)/A4(P2)B2(P2)	1/108*3*alpha*c^2	[A1(P1) + A1(P1) + A4(P2) + A4(P2)]	[B4(P1) + B4(P1) + B2(P2) + B2(P2)]	1/1296*alpha^2*c^4
1912	A2(P1)B1(P1)/A2(P1)B1(P1)	1/108*3*alpha*c^2	A4(P2)B2(P2)/A4(P2)B2(P2)	1/108*3*alpha*c^2	[A2(P1) + A2(P1) + A4(P2) + A4(P2)]	[B1(P1) + B1(P1) + B2(P2) + B2(P2)]	1/1296*alpha^2*c^4
1913	A2(P1)B3(P1)/A2(P1)B3(P1)	1/108*3*alpha*c^2	A4(P2)B2(P2)/A4(P2)B2(P2)	1/108*3*alpha*c^2	[A2(P1) + A2(P1) + A4(P2) + A4(P2)]	[B3(P1) + B3(P1) + B2(P2) + B2(P2)]	1/1296*alpha^2*c^4
1914	A2(P1)B4(P1)/A2(P1)B4(P1)	1/108*3*alpha*c^2	A4(P2)B2(P2)/A4(P2)B2(P2)	1/108*3*alpha*c^2	[A2(P1) + A2(P1) + A4(P2) + A4(P2)]	[B4(P1) + B4(P1) + B2(P2) + B2(P2)]	1/1296*alpha^2*c^4
1915	A3(P1)B1(P1)/A3(P1)B1(P1)	1/108*3*alpha*c^2	A4(P2)B2(P2)/A4(P2)B2(P2)	1/108*3*alpha*c^2	[A3(P1) + A3(P1) + A4(P2) + A4(P2)]	[B1(P1) + B1(P1) + B2(P2) + B2(P2)]	1/1296*alpha^2*c^4
1916	A3(P1)B2(P1)/A3(P1)B2(P1)	1/108*3*alpha*c^2	A4(P2)B2(P2)/A4(P2)B2(P2)	1/108*3*alpha*c^2	[A3(P1) + A3(P1) + A4(P2) + A4(P2)]	[B2(P1) + B2(P1) + B2(P2) + B2(P2)]	1/1296*alpha^2*c^4
1917	A3(P1)B4(P1)/A3(P1)B4(P1)	1/108*3*alpha*c^2	A4(P2)B2(P2)/A4(P2)B2(P2)	1/108*3*alpha*c^2	[A3(P1) + A3(P1) + A4(P2) + A4(P2)]	[B4(P1) + B4(P1) + B2(P2) + B2(P2)]	1/1296*alpha^2*c^4
1918	A4(P1)B1(P1)/A4(P1)B1(P1)	1/108*3*alpha*c^2	A4(P2)B2(P2)/A4(P2)B2(P2)	1/108*3*alpha*c^2	[A4(P1) + A4(P1) + A4(P2) + A4(P2)]	[B1(P1) + B1(P1) + B2(P2) + B2(P2)]	1/1296*alpha^2*c^4
1919	A4(P1)B2(P1)/A4(P1)B2(P1)	1/108*3*alpha*c^2	A4(P2)B2(P2)/A4(P2)B2(P2)	1/108*3*alpha*c^2	[A4(P1) + A4(P1) + A4(P2) + A4(P2)]	[B2(P1) + B2(P1) + B2(P2) + B2(P2)]	1/1296*alpha^2*c^4
1920	A4(P1)B3(P1)/A4(P1)B3(P1)	1/108*3*alpha*c^2	A4(P2)B2(P2)/A4(P2)B2(P2)	1/108*3*alpha*c^2	[A4(P1) + A4(P1) + A4(P2) + A4(P2)]	[B3(P1) + B3(P1) + B2(P2) + B2(P2)]	1/1296*alpha^2*c^4
1921	A1(P1)B1(P1)/A1(P1)B2(P1)	1/108*18*alpha*c*(1-c)	A4(P2)B2(P2)/A4(P2)B2(P2)	1/108*3*alpha*c^2	[A1(P1) + A1(P1) + A4(P2) + A4(P2)]	[B1(P1) + B2(P1) + B2(P2) + B2(P2)]	1/216*alpha^2*c^3*(1-c)
1922	A1(P1)B1(P1)/A1(P1)B3(P1)	1/108*18*alpha*c*(1-c)	A4(P2)B2(P2)/A4(P2)B2(P2)	1/108*3*alpha*c^2	[A1(P1) + A1(P1) + A4(P2) + A4(P2)]	[B1(P1) + B3(P1) + B2(P2) + B2(P2)]	1/216*alpha^2*c^3*(1-c)
1923	A1(P1)B1(P1)/A1(P1)B4(P1)	1/108*18*alpha*c*(1-c)	A4(P2)B2(P2)/A4(P2)B2(P2)	1/108*3*alpha*c^2	[A1(P1) + A1(P1) + A4(P2) + A4(P2)]	[B1(P1) + B4(P1) + B2(P2) + B2(P2)]	1/216*alpha^2*c^3*(1-c)
1924	A2(P1)B2(P1)/A2(P1)B1(P1)	1/108*18*alpha*c*(1-c)	A4(P2)B2(P2)/A4(P2)B2(P2)	1/108*3*alpha*c^2	[A2(P1) + A2(P1) + A4(P2) + A4(P2)]	[B2(P1) + B1(P1) + B2(P2) + B2(P2)]	1/216*alpha^2*c^3*(1-c)
1925	A2(P1)B2(P1)/A2(P1)B3(P1)	1/108*18*alpha*c*(1-c)	A4(P2)B2(P2)/A4(P2)B2(P2)	1/108*3*alpha*c^2	[A2(P1) + A2(P1) + A4(P2) + A4(P2)]	[B2(P1) + B3(P1) + B2(P2) + B2(P2)]	1/216*alpha^2*c^3*(1-c)
1926	A2(P1)B2(P1)/A2(P1)B4(P1)	1/108*18*alpha*c*(1-c)	A4(P2)B2(P2)/A4(P2)B2(P2)	1/108*3*alpha*c^2	[A2(P1) + A2(P1) + A4(P2) + A4(P2)]	[B2(P1) + B4(P1) + B2(P2) + B2(P2)]	1/216*alpha^2*c^3*(1-c)
1927	A3(P1)B3(P1)/A3(P1)B1(P1)	1/108*18*alpha*c*(1-c)	A4(P2)B2(P2)/A4(P2)B2(P2)	1/108*3*alpha*c^2	[A3(P1) + A3(P1) + A4(P2) + A4(P2)]	[B3(P1) + B1(P1) + B2(P2) + B2(P2)]	1/216*alpha^2*c^3*(1-c)
1928	A3(P1)B3(P1)/A3(P1)B2(P1)	1/108*18*alpha*c*(1-c)	A4(P2)B2(P2)/A4(P2)B2(P2)	1/108*3*alpha*c^2	[A3(P1) + A3(P1) + A4(P2) + A4(P2)]	[B3(P1) + B2(P1) + B2(P2) + B2(P2)]	1/216*alpha^2*c^3*(1-c)
1929	A3(P1)B3(P1)/A3(P1)B4(P1)	1/108*18*alpha*c*(1-c)	A4(P2)B2(P2)/A4(P2)B2(P2)	1/108*3*alpha*c^2	[A3(P1) + A3(P1) + A4(P2) + A4(P2)]	[B3(P1) + B4(P1) + B2(P2) + B2(P2)]	1/216*alpha^2*c^3*(1-c)
1930	A4(P1)B4(P1)/A4(P1)B1(P1)	1/108*18*alpha*c*(1-c)	A4(P2)B2(P2)/A4(P2)B2(P2)	1/108*3*alpha*c^2	[A4(P1) + A4(P1) + A4(P2) + A4(P2)]	[B4(P1) + B1(P1) + B2(P2) + B2(P2)]	1/216*alpha^2*c^3*(1-c)
1931	A4(P1)B4(P1)/A4(P1)B2(P1)	1/108*18*alpha*c*(1-c)	A4(P2)B2(P2)/A4(P2)B2(P2)	1/108*3*alpha*c^2	[A4(P1) + A4(P1) + A4(P2) + A4(P2)]	[B4(P1) + B2(P1) + B2(P2) + B2(P2)]	1/216*alpha^2*c^3*(1-c)
1932	A4(P1)B4(P1)/A4(P1)B3(P1)	1/108*18*alpha*c*(1-c)	A4(P2)B2(P2)/A4(P2)B2(P2)	1/108*3*alpha*c^2	[A4(P1) + A4(P1) + A4(P2) + A4(P2)]	[B4(P1) + B3(P1) + B2(P2) + B2(P2)]	1/216*alpha^2*c^3*(1-c)
1933	A1(P1)B2(P1)/A1(P1)B3(P1)	1/108*6*alpha*c^2	A4(P2)B2(P2)/A4(P2)B2(P2)	1/108*3*alpha*c^2	[A1(P1) + A1(P1) + A4(P2) + A4(P2)]	[B2(P1) + B3(P1) + B2(P2) + B2(P2)]	1/648*alpha^2*c^4
1934	A1(P1)B2(P1)/A1(P1)B4(P1)	1/108*6*alpha*c^2	A4(P2)B2(P2)/A4(P2)B2(P2)	1/108*3*alpha*c^2	[A1(P1) + A1(P1) + A4(P2) + A4(P2)]	[B2(P1) + B4(P1) + B2(P2) + B2(P2)]	1/648*alpha^2*c^4
1935	A1(P1)B3(P1)/A1(P1)B4(P1)	1/108*6*alpha*c^2	A4(P2)B2(P2)/A4(P2)B2(P2)	1/108*3*alpha*c^2	[A1(P1) + A1(P1) + A4(P2) + A4(P2)]	[B3(P1) + B4(P1) + B2(P2) + B2(P2)]	1/648*alpha^2*c^4
1936	A2(P1)B1(P1)/A2(P1)B3(P1)	1/108*6*alpha*c^2	A4(P2)B2(P2)/A4(P2)B2(P2)	1/108*3*alpha*c^2	[A2(P1) + A2(P1) + A4(P2) + A4(P2)]	[B1(P1) + B3(P1) + B2(P2) + B2(P2)]	1/648*alpha^2*c^4
1937	A2(P1)B1(P1)/A2(P1)B4(P1)	1/108*6*alpha*c^2	A4(P2)B2(P2)/A4(P2)B2(P2)	1/108*3*alpha*c^2	[A2(P1) + A2(P1) + A4(P2) + A4(P2)]	[B1(P1) + B4(P1) + B2(P2) + B2(P2)]	1/648*alpha^2*c^4
1938	A2(P1)B3(P1)/A2(P1)B4(P1)	1/108*6*alpha*c^2	A4(P2)B2(P2)/A4(P2)B2(P2)	1/108*3*alpha*c^2	[A2(P1) + A2(P1) + A4(P2) + A4(P2)]	[B3(P1) + B4(P1) + B2(P2) + B2(P2)]	1/648*alpha^2*c^4
1939	A3(P1)B1(P1)/A3(P1)B2(P1)	1/108*6*alpha*c^2	A4(P2)B2(P2)/A4(P2)B2(P2)	1/108*3*alpha*c^2	[A3(P1) + A3(P1) + A4(P2) + A4(P2)]	[B1(P1) + B2(P1) + B2(P2) + B2(P2)]	1/648*alpha^2*c^4
1940	A3(P1)B1(P1)/A3(P1)B4(P1)	1/108*6*alpha*c^2	A4(P2)B2(P2)/A4(P2)B2(P2)	1/108*3*alpha*c^2	[A3(P1) + A3(P1) + A4(P2) + A4(P2)]	[B1(P1) + B4(P1) + B2(P2) + B2(P2)]	1/648*alpha^2*c^4
1941	A3(P1)B2(P1)/A3(P1)B4(P1)	1/108*6*alpha*c^2	A4(P2)B2(P2)/A4(P2)B2(P2)	1/108*3*alpha*c^2	[A3(P1) + A3(P1) + A4(P2) + A4(P2)]	[B2(P1) + B4(P1) + B2(P2) + B2(P2)]	1/648*alpha^2*c^4
1942	A4(P1)B1(P1)/A4(P1)B2(P1)	1/108*6*alpha*c^2	A4(P2)B2(P2)/A4(P2)B2(P2)	1/108*3*alpha*c^2	[A4(P1) + A4(P1) + A4(P2) + A4(P2)]	[B1(P1) + B2(P1) + B2(P2) + B2(P2)]	1/648*alpha^2*c^4
1943	A4(P1)B1(P1)/A4(P1)B3(P1)	1/108*6*alpha*c^2	A4(P2)B2(P2)/A4(P2)B2(P2)	1/108*3*alpha*c^2	[A4(P1) + A4(P1) + A4(P2) + A4(P2)]	[B1(P1) + B3(P1) + B2(P2) + B2(P2)]	1/648*alpha^2*c^4
1944	A4(P1)B2(P1)/A4(P1)B3(P1)	1/108*6*alpha*c^2	A4(P2)B2(P2)/A4(P2)B2(P2)	1/108*3*alpha*c^2	[A4(P1) + A4(P1) + A4(P2) + A4(P2)]	[B2(P1) + B3(P1) + B2(P2) + B2(P2)]	1/648*alpha^2*c^4
1945	A1(P1)B1(P1)/A2(P1)B1(P1)	1/108*6*(1-alpha)*c*(1-c)	A4(P2)B2(P2)/A4(P2)B2(P2)	1/108*3*alpha*c^2	[A1(P1) + A2(P1) + A4(P2) + A4(P2)]	[B1(P1) + B1(P1) + B2(P2) + B2(P2)]	1/648*alpha*(1-alpha)*c^3*(1-c)
1946	A1(P1)B1(P1)/A3(P1)B1(P1)	1/108*6*(1-alpha)*c*(1-c)	A4(P2)B2(P2)/A4(P2)B2(P2)	1/108*3*alpha*c^2	[A1(P1) + A3(P1) + A4(P2) + A4(P2)]	[B1(P1) + B1(P1) + B2(P2) + B2(P2)]	1/648*alpha*(1-alpha)*c^3*(1-c)
1947	A1(P1)B1(P1)/A4(P1)B1(P1)	1/108*6*(1-alpha)*c*(1-c)	A4(P2)B2(P2)/A4(P2)B2(P2)	1/108*3*alpha*c^2	[A1(P1) + A4(P1) + A4(P2) + A4(P2)]	[B1(P1) + B1(P1) + B2(P2) + B2(P2)]	1/648*alpha*(1-alpha)*c^3*(1-c)
1948	A2(P1)B2(P1)/A1(P1)B2(P1)	1/108*6*(1-alpha)*c*(1-c)	A4(P2)B2(P2)/A4(P2)B2(P2)	1/108*3*alpha*c^2	[A2(P1) + A1(P1) + A4(P2) + A4(P2)]	[B2(P1) + B2(P1) + B2(P2) + B2(P2)]	1/648*alpha*(1-alpha)*c^3*(1-c)
1949	A2(P1)B2(P1)/A3(P1)B2(P1)	1/108*6*(1-alpha)*c*(1-c)	A4(P2)B2(P2)/A4(P2)B2(P2)	1/108*3*alpha*c^2	[A2(P1) + A3(P1) + A4(P2) + A4(P2)]	[B2(P1) + B2(P1) + B2(P2) + B2(P2)]	1/648*alpha*(1-alpha)*c^3*(1-c)
1950	A2(P1)B2(P1)/A4(P1)B2(P1)	1/108*6*(1-alpha)*c*(1-c)	A4(P2)B2(P2)/A4(P2)B2(P2)	1/108*3*alpha*c^2	[A2(P1) + A4(P1) + A4(P2) + A4(P2)]	[B2(P1) + B2(P1) + B2(P2) + B2(P2)]	1/648*alpha*(1-alpha)*c^3*(1-c)
1951	A3(P1)B3(P1)/A1(P1)B3(P1)	1/108*6*(1-alpha)*c*(1-c)	A4(P2)B2(P2)/A4(P2)B2(P2)	1/108*3*alpha*c^2	[A3(P1) + A1(P1) + A4(P2) + A4(P2)]	[B3(P1) + B3(P1) + B2(P2) + B2(P2)]	1/648*alpha*(1-alpha)*c^3*(1-c)
1952	A3(P1)B3(P1)/A2(P1)B3(P1)	1/108*6*(1-alpha)*c*(1-c)	A4(P2)B2(P2)/A4(P2)B2(P2)	1/108*3*alpha*c^2	[A3(P1) + A2(P1) + A4(P2) + A4(P2)]	[B3(P1) + B3(P1) + B2(P2) + B2(P2)]	1/648*alpha*(1-alpha)*c^3*(1-c)
1953	A3(P1)B3(P1)/A4(P1)B3(P1)	1/108*6*(1-alpha)*c*(1-c)	A4(P2)B2(P2)/A4(P2)B2(P2)	1/108*3*alpha*c^2	[A3(P1) + A4(P1) + A4(P2) + A4(P2)]	[B3(P1) + B3(P1) + B2(P2) + B2(P2)]	1/648*alpha*(1-alpha)*c^3*(1-c)
1954	A4(P1)B4(P1)/A1(P1)B4(P1)	1/108*6*(1-alpha)*c*(1-c)	A4(P2)B2(P2)/A4(P2)B2(P2)	1/108*3*alpha*c^2	[A4(P1) + A1(P1) + A4(P2) + A4(P2)]	[B4(P1) + B4(P1) + B2(P2) + B2(P2)]	1/648*alpha*(1-alpha)*c^3*(1-c)
1955	A4(P1)B4(P1)/A2(P1)B4(P1)	1/108*6*(1-alpha)*c*(1-c)	A4(P2)B2(P2)/A4(P2)B2(P2)	1/108*3*alpha*c^2	[A4(P1) + A2(P1) + A4(P2) + A4(P2)]	[B4(P1) + B4(P1) + B2(P2) + B2(P2)]	1/648*alpha*(1-alpha)*c^3*(1-c)
1956	A4(P1)B4(P1)/A3(P1)B4(P1)	1/108*6*(1-alpha)*c*(1-c)	A4(P2)B2(P2)/A4(P2)B2(P2)	1/108*3*alpha*c^2	[A4(P1) + A3(P1) + A4(P2) + A4(P2)]	[B4(P1) + B4(P1) + B2(P2) + B2(P2)]	1/648*alpha*(1-alpha)*c^3*(1-c)
1957	A2(P1)B1(P1)/A3(P1)B1(P1)	1/108*2*(1-alpha)*c^2	A4(P2)B2(P2)/A4(P2)B2(P2)	1/108*3*alpha*c^2	[A2(P1) + A3(P1) + A4(P2) + A4(P2)]	[B1(P1) + B1(P1) + B2(P2) + B2(P2)]	1/1944*alpha*(1-alpha)*c^4
1958	A2(P1)B1(P1)/A4(P1)B1(P1)	1/108*2*(1-alpha)*c^2	A4(P2)B2(P2)/A4(P2)B2(P2)	1/108*3*alpha*c^2	[A2(P1) + A4(P1) + A4(P2) + A4(P2)]	[B1(P1) + B1(P1) + B2(P2) + B2(P2)]	1/1944*alpha*(1-alpha)*c^4
1959	A3(P1)B1(P1)/A4(P1)B1(P1)	1/108*2*(1-alpha)*c^2	A4(P2)B2(P2)/A4(P2)B2(P2)	1/108*3*alpha*c^2	[A3(P1) + A4(P1) + A4(P2) + A4(P2)]	[B1(P1) + B1(P1) + B2(P2) + B2(P2)]	1/1944*alpha*(1-alpha)*c^4
1960	A1(P1)B2(P1)/A3(P1)B2(P1)	1/108*2*(1-alpha)*c^2	A4(P2)B2(P2)/A4(P2)B2(P2)	1/108*3*alpha*c^2	[A1(P1) + A3(P1) + A4(P2) + A4(P2)]	[B2(P1) + B2(P1) + B2(P2) + B2(P2)]	1/1944*alpha*(1-alpha)*c^4
1961	A1(P1)B2(P1)/A4(P1)B2(P1)	1/108*2*(1-alpha)*c^2	A4(P2)B2(P2)/A4(P2)B2(P2)	1/108*3*alpha*c^2	[A1(P1) + A4(P1) + A4(P2) + A4(P2)]	[B2(P1) + B2(P1) + B2(P2) + B2(P2)]	1/1944*alpha*(1-alpha)*c^4
1962	A3(P1)B2(P1)/A4(P1)B2(P1)	1/108*2*(1-alpha)*c^2	A4(P2)B2(P2)/A4(P2)B2(P2)	1/108*3*alpha*c^2	[A3(P1) + A4(P1) + A4(P2) + A4(P2)]	[B2(P1) + B2(P1) + B2(P2) + B2(P2)]	1/1944*alpha*(1-alpha)*c^4
1963	A1(P1)B3(P1)/A2(P1)B3(P1)	1/108*2*(1-alpha)*c^2	A4(P2)B2(P2)/A4(P2)B2(P2)	1/108*3*alpha*c^2	[A1(P1) + A2(P1) + A4(P2) + A4(P2)]	[B3(P1) + B3(P1) + B2(P2) + B2(P2)]	1/1944*alpha*(1-alpha)*c^4
1964	A1(P1)B3(P1)/A4(P1)B3(P1)	1/108*2*(1-alpha)*c^2	A4(P2)B2(P2)/A4(P2)B2(P2)	1/108*3*alpha*c^2	[A1(P1) + A4(P1) + A4(P2) + A4(P2)]	[B3(P1) + B3(P1) + B2(P2) + B2(P2)]	1/1944*alpha*(1-alpha)*c^4
1965	A2(P1)B3(P1)/A4(P1)B3(P1)	1/108*2*(1-alpha)*c^2	A4(P2)B2(P2)/A4(P2)B2(P2)	1/108*3*alpha*c^2	[A2(P1) + A4(P1) + A4(P2) + A4(P2)]	[B3(P1) + B3(P1) + B2(P2) + B2(P2)]	1/1944*alpha*(1-alpha)*c^4
1966	A1(P1)B4(P1)/A2(P1)B4(P1)	1/108*2*(1-alpha)*c^2	A4(P2)B2(P2)/A4(P2)B2(P2)	1/108*3*alpha*c^2	[A1(P1) + A2(P1) + A4(P2) + A4(P2)]	[B4(P1) + B4(P1) + B2(P2) + B2(P2)]	1/1944*alpha*(1-alpha)*c^4
1967	A1(P1)B4(P1)/A3(P1)B4(P1)	1/108*2*(1-alpha)*c^2	A4(P2)B2(P2)/A4(P2)B2(P2)	1/108*3*alpha*c^2	[A1(P1) + A3(P1) + A4(P2) + A4(P2)]	[B4(P1) + B4(P1) + B2(P2) + B2(P2)]	1/1944*alpha*(1-alpha)*c^4
1968	A2(P1)B4(P1)/A3(P1)B4(P1)	1/108*2*(1-alpha)*c^2	A4(P2)B2(P2)/A4(P2)B2(P2)	1/108*3*alpha*c^2	[A2(P1) + A3(P1) + A4(P2) + A4(P2)]	[B4(P1) + B4(P1) + B2(P2) + B2(P2)]	1/1944*alpha*(1-alpha)*c^4
1969	A1(P1)B1(P1)/A2(P1)B2(P1)	1/108*18*(1-alpha)*(1-c)^2	A4(P2)B2(P2)/A4(P2)B2(P2)	1/108*3*alpha*c^2	[A1(P1) + A2(P1) + A4(P2) + A4(P2)]	[B1(P1) + B2(P1) + B2(P2) + B2(P2)]	1/216*alpha*(1-alpha)*c^2*(1-c)^2
1970	A1(P1)B1(P1)/A3(P1)B3(P1)	1/108*18*(1-alpha)*(1-c)^2	A4(P2)B2(P2)/A4(P2)B2(P2)	1/108*3*alpha*c^2	[A1(P1) + A3(P1) + A4(P2) + A4(P2)]	[B1(P1) + B3(P1) + B2(P2) + B2(P2)]	1/216*alpha*(1-alpha)*c^2*(1-c)^2
1971	A1(P1)B1(P1)/A4(P1)B4(P1)	1/108*18*(1-alpha)*(1-c)^2	A4(P2)B2(P2)/A4(P2)B2(P2)	1/108*3*alpha*c^2	[A1(P1) + A4(P1) + A4(P2) + A4(P2)]	[B1(P1) + B4(P1) + B2(P2) + B2(P2)]	1/216*alpha*(1-alpha)*c^2*(1-c)^2
1972	A2(P1)B2(P1)/A3(P1)B3(P1)	1/108*18*(1-alpha)*(1-c)^2	A4(P2)B2(P2)/A4(P2)B2(P2)	1/108*3*alpha*c^2	[A2(P1) + A3(P1) + A4(P2) + A4(P2)]	[B2(P1) + B3(P1) + B2(P2) + B2(P2)]	1/216*alpha*(1-alpha)*c^2*(1-c)^2
1973	A2(P1)B2(P1)/A4(P1)B4(P1)	1/108*18*(1-alpha)*(1-c)^2	A4(P2)B2(P2)/A4(P2)B2(P2)	1/108*3*alpha*c^2	[A2(P1) + A4(P1) + A4(P2) + A4(P2)]	[B2(P1) + B4(P1) + B2(P2) + B2(P2)]	1/216*alpha*(1-alpha)*c^2*(1-c)^2
1974	A3(P1)B3(P1)/A4(P1)B4(P1)	1/108*18*(1-alpha)*(1-c)^2	A4(P2)B2(P2)/A4(P2)B2(P2)	1/108*3*alpha*c^2	[A3(P1) + A4(P1) + A4(P2) + A4(P2)]	[B3(P1) + B4(P1) + B2(P2) + B2(P2)]	1/216*alpha*(1-alpha)*c^2*(1-c)^2
1975	A1(P1)B1(P1)/A2(P1)B3(P1)	1/108*6*(1-alpha)*c*(1-c)	A4(P2)B2(P2)/A4(P2)B2(P2)	1/108*3*alpha*c^2	[A1(P1) + A2(P1) + A4(P2) + A4(P2)]	[B1(P1) + B3(P1) + B2(P2) + B2(P2)]	1/648*alpha*(1-alpha)*c^3*(1-c)
1976	A1(P1)B1(P1)/A2(P1)B4(P1)	1/108*6*(1-alpha)*c*(1-c)	A4(P2)B2(P2)/A4(P2)B2(P2)	1/108*3*alpha*c^2	[A1(P1) + A2(P1) + A4(P2) + A4(P2)]	[B1(P1) + B4(P1) + B2(P2) + B2(P2)]	1/648*alpha*(1-alpha)*c^3*(1-c)
1977	A1(P1)B1(P1)/A3(P1)B2(P1)	1/108*6*(1-alpha)*c*(1-c)	A4(P2)B2(P2)/A4(P2)B2(P2)	1/108*3*alpha*c^2	[A1(P1) + A3(P1) + A4(P2) + A4(P2)]	[B1(P1) + B2(P1) + B2(P2) + B2(P2)]	1/648*alpha*(1-alpha)*c^3*(1-c)
1978	A1(P1)B1(P1)/A3(P1)B4(P1)	1/108*6*(1-alpha)*c*(1-c)	A4(P2)B2(P2)/A4(P2)B2(P2)	1/108*3*alpha*c^2	[A1(P1) + A3(P1) + A4(P2) + A4(P2)]	[B1(P1) + B4(P1) + B2(P2) + B2(P2)]	1/648*alpha*(1-alpha)*c^3*(1-c)
1979	A1(P1)B1(P1)/A4(P1)B2(P1)	1/108*6*(1-alpha)*c*(1-c)	A4(P2)B2(P2)/A4(P2)B2(P2)	1/108*3*alpha*c^2	[A1(P1) + A4(P1) + A4(P2) + A4(P2)]	[B1(P1) + B2(P1) + B2(P2) + B2(P2)]	1/648*alpha*(1-alpha)*c^3*(1-c)
1980	A1(P1)B1(P1)/A4(P1)B3(P1)	1/108*6*(1-alpha)*c*(1-c)	A4(P2)B2(P2)/A4(P2)B2(P2)	1/108*3*alpha*c^2	[A1(P1) + A4(P1) + A4(P2) + A4(P2)]	[B1(P1) + B3(P1) + B2(P2) + B2(P2)]	1/648*alpha*(1-alpha)*c^3*(1-c)
1981	A2(P1)B2(P1)/A1(P1)B3(P1)	1/108*6*(1-alpha)*c*(1-c)	A4(P2)B2(P2)/A4(P2)B2(P2)	1/108*3*alpha*c^2	[A2(P1) + A1(P1) + A4(P2) + A4(P2)]	[B2(P1) + B3(P1) + B2(P2) + B2(P2)]	1/648*alpha*(1-alpha)*c^3*(1-c)
1982	A2(P1)B2(P1)/A1(P1)B4(P1)	1/108*6*(1-alpha)*c*(1-c)	A4(P2)B2(P2)/A4(P2)B2(P2)	1/108*3*alpha*c^2	[A2(P1) + A1(P1) + A4(P2) + A4(P2)]	[B2(P1) + B4(P1) + B2(P2) + B2(P2)]	1/648*alpha*(1-alpha)*c^3*(1-c)
1983	A2(P1)B2(P1)/A3(P1)B1(P1)	1/108*6*(1-alpha)*c*(1-c)	A4(P2)B2(P2)/A4(P2)B2(P2)	1/108*3*alpha*c^2	[A2(P1) + A3(P1) + A4(P2) + A4(P2)]	[B2(P1) + B1(P1) + B2(P2) + B2(P2)]	1/648*alpha*(1-alpha)*c^3*(1-c)
1984	A2(P1)B2(P1)/A3(P1)B4(P1)	1/108*6*(1-alpha)*c*(1-c)	A4(P2)B2(P2)/A4(P2)B2(P2)	1/108*3*alpha*c^2	[A2(P1) + A3(P1) + A4(P2) + A4(P2)]	[B2(P1) + B4(P1) + B2(P2) + B2(P2)]	1/648*alpha*(1-alpha)*c^3*(1-c)
1985	A2(P1)B2(P1)/A4(P1)B1(P1)	1/108*6*(1-alpha)*c*(1-c)	A4(P2)B2(P2)/A4(P2)B2(P2)	1/108*3*alpha*c^2	[A2(P1) + A4(P1) + A4(P2) + A4(P2)]	[B2(P1) + B1(P1) + B2(P2) + B2(P2)]	1/648*alpha*(1-alpha)*c^3*(1-c)
1986	A2(P1)B2(P1)/A4(P1)B3(P1)	1/108*6*(1-alpha)*c*(1-c)	A4(P2)B2(P2)/A4(P2)B2(P2)	1/108*3*alpha*c^2	[A2(P1) + A4(P1) + A4(P2) + A4(P2)]	[B2(P1) + B3(P1) + B2(P2) + B2(P2)]	1/648*alpha*(1-alpha)*c^3*(1-c)
1987	A3(P1)B3(P1)/A1(P1)B2(P1)	1/108*6*(1-alpha)*c*(1-c)	A4(P2)B2(P2)/A4(P2)B2(P2)	1/108*3*alpha*c^2	[A3(P1) + A1(P1) + A4(P2) + A4(P2)]	[B3(P1) + B2(P1) + B2(P2) + B2(P2)]	1/648*alpha*(1-alpha)*c^3*(1-c)
1988	A3(P1)B3(P1)/A1(P1)B4(P1)	1/108*6*(1-alpha)*c*(1-c)	A4(P2)B2(P2)/A4(P2)B2(P2)	1/108*3*alpha*c^2	[A3(P1) + A1(P1) + A4(P2) + A4(P2)]	[B3(P1) + B4(P1) + B2(P2) + B2(P2)]	1/648*alpha*(1-alpha)*c^3*(1-c)
1989	A3(P1)B3(P1)/A2(P1)B1(P1)	1/108*6*(1-alpha)*c*(1-c)	A4(P2)B2(P2)/A4(P2)B2(P2)	1/108*3*alpha*c^2	[A3(P1) + A2(P1) + A4(P2) + A4(P2)]	[B3(P1) + B1(P1) + B2(P2) + B2(P2)]	1/648*alpha*(1-alpha)*c^3*(1-c)
1990	A3(P1)B3(P1)/A2(P1)B4(P1)	1/108*6*(1-alpha)*c*(1-c)	A4(P2)B2(P2)/A4(P2)B2(P2)	1/108*3*alpha*c^2	[A3(P1) + A2(P1) + A4(P2) + A4(P2)]	[B3(P1) + B4(P1) + B2(P2) + B2(P2)]	1/648*alpha*(1-alpha)*c^3*(1-c)
1991	A3(P1)B3(P1)/A4(P1)B1(P1)	1/108*6*(1-alpha)*c*(1-c)	A4(P2)B2(P2)/A4(P2)B2(P2)	1/108*3*alpha*c^2	[A3(P1) + A4(P1) + A4(P2) + A4(P2)]	[B3(P1) + B1(P1) + B2(P2) + B2(P2)]	1/648*alpha*(1-alpha)*c^3*(1-c)
1992	A3(P1)B3(P1)/A4(P1)B2(P1)	1/108*6*(1-alpha)*c*(1-c)	A4(P2)B2(P2)/A4(P2)B2(P2)	1/108*3*alpha*c^2	[A3(P1) + A4(P1) + A4(P2) + A4(P2)]	[B3(P1) + B2(P1) + B2(P2) + B2(P2)]	1/648*alpha*(1-alpha)*c^3*(1-c)
1993	A4(P1)B4(P1)/A1(P1)B2(P1)	1/108*6*(1-alpha)*c*(1-c)	A4(P2)B2(P2)/A4(P2)B2(P2)	1/108*3*alpha*c^2	[A4(P1) + A1(P1) + A4(P2) + A4(P2)]	[B4(P1) + B2(P1) + B2(P2) + B2(P2)]	1/648*alpha*(1-alpha)*c^3*(1-c)
1994	A4(P1)B4(P1)/A1(P1)B3(P1)	1/108*6*(1-alpha)*c*(1-c)	A4(P2)B2(P2)/A4(P2)B2(P2)	1/108*3*alpha*c^2	[A4(P1) + A1(P1) + A4(P2) + A4(P2)]	[B4(P1) + B3(P1) + B2(P2) + B2(P2)]	1/648*alpha*(1-alpha)*c^3*(1-c)
1995	A4(P1)B4(P1)/A2(P1)B1(P1)	1/108*6*(1-alpha)*c*(1-c)	A4(P2)B2(P2)/A4(P2)B2(P2)	1/108*3*alpha*c^2	[A4(P1) + A2(P1) + A4(P2) + A4(P2)]	[B4(P1) + B1(P1) + B2(P2) + B2(P2)]	1/648*alpha*(1-alpha)*c^3*(1-c)
1996	A4(P1)B4(P1)/A2(P1)B3(P1)	1/108*6*(1-alpha)*c*(1-c)	A4(P2)B2(P2)/A4(P2)B2(P2)	1/108*3*alpha*c^2	[A4(P1) + A2(P1) + A4(P2) + A4(P2)]	[B4(P1) + B3(P1) + B2(P2) + B2(P2)]	1/648*alpha*(1-alpha)*c^3*(1-c)
[truncated: 16,500 more rows]
