# Supplementary material for: Assessment of segregation variance estimates from derivation, simulations, and empirical data in autotetraploid species exemplified in potato
Source: Genetics. 2026 Feb 6;232(4):iyag031. doi: 10.1093/genetics/iyag031 (PMC13050197; doi:10.1093/genetics/iyag031)
Supplement: iyag031_Supplementary_Data [file iyag031_supplementary_data.zip › Table_S1_GENETICS-2025-308796.xlsx]

## Sheet: all_genotype_1296_combination_S
Genotype k	Parent 1		Parent 2		Genotype
	Gamete	Probability	Gamete	Probability	x_A	x_B	Probability
1	A1(P1)B1(P1) / A2(P1)B2(P1)	1/6*(1-c)^2	A1(P2)B1(P2) / A2(P2)B2(P2)	1/6*(1-c)^2	[A1(P1) + A2(P1) + A1(P2) + A2(P2)]	[B1(P1) + B2(P1) + B1(P2) + B2(P2)]	1/36*(1-c)^4
2	A1(P1)B1(P1) / A3(P1)B3(P1)	1/6*(1-c)^2	A1(P2)B1(P2) / A2(P2)B2(P2)	1/6*(1-c)^2	[A1(P1) + A3(P1) + A1(P2) + A2(P2)]	[B1(P1) + B3(P1) + B1(P2) + B2(P2)]	1/36*(1-c)^4
3	A1(P1)B1(P1) / A4(P1)B4(P1)	1/6*(1-c)^2	A1(P2)B1(P2) / A2(P2)B2(P2)	1/6*(1-c)^2	[A1(P1) + A4(P1) + A1(P2) + A2(P2)]	[B1(P1) + B4(P1) + B1(P2) + B2(P2)]	1/36*(1-c)^4
4	A2(P1)B2(P1) / A3(P1)B3(P1)	1/6*(1-c)^2	A1(P2)B1(P2) / A2(P2)B2(P2)	1/6*(1-c)^2	[A2(P1) + A3(P1) + A1(P2) + A2(P2)]	[B2(P1) + B3(P1) + B1(P2) + B2(P2)]	1/36*(1-c)^4
5	A2(P1)B2(P1) / A4(P1)B4(P1)	1/6*(1-c)^2	A1(P2)B1(P2) / A2(P2)B2(P2)	1/6*(1-c)^2	[A2(P1) + A4(P1) + A1(P2) + A2(P2)]	[B2(P1) + B4(P1) + B1(P2) + B2(P2)]	1/36*(1-c)^4
6	A3(P1)B3(P1) / A4(P1)B4(P1)	1/6*(1-c)^2	A1(P2)B1(P2) / A2(P2)B2(P2)	1/6*(1-c)^2	[A3(P1) + A4(P1) + A1(P2) + A2(P2)]	[B3(P1) + B4(P1) + B1(P2) + B2(P2)]	1/36*(1-c)^4
7	A1(P1)B2(P1) / A3(P1)B4(P1)	1/6*c^2	A1(P2)B1(P2) / A2(P2)B2(P2)	1/6*(1-c)^2	[A1(P1) + A3(P1) + A1(P2) + A2(P2)]	[B2(P1) + B4(P1) + B1(P2) + B2(P2)]	1/36*(1-c)^2c^2
8	A1(P1)B2(P1) / A4(P1)B3(P1)	1/6*c^2	A1(P2)B1(P2) / A2(P2)B2(P2)	1/6*(1-c)^2	[A1(P1) + A4(P1) + A1(P2) + A2(P2)]	[B2(P1) + B3(P1) + B1(P2) + B2(P2)]	1/36*(1-c)^2c^2
9	A2(P1)B1(P1) / A3(P1)B4(P1)	1/6*c^2	A1(P2)B1(P2) / A2(P2)B2(P2)	1/6*(1-c)^2	[A2(P1) + A3(P1) + A1(P2) + A2(P2)]	[B1(P1) + B4(P1) + B1(P2) + B2(P2)]	1/36*(1-c)^2c^2
10	A2(P1)B1(P1) / A4(P1)B3(P1)	1/6*c^2	A1(P2)B1(P2) / A2(P2)B2(P2)	1/6*(1-c)^2	[A2(P1) + A4(P1) + A1(P2) + A2(P2)]	[B1(P1) + B3(P1) + B1(P2) + B2(P2)]	1/36*(1-c)^2c^2
11	A3(P1)B1(P1) / A4(P1)B2(P1)	1/6*c^2	A1(P2)B1(P2) / A2(P2)B2(P2)	1/6*(1-c)^2	[A3(P1) + A4(P1) + A1(P2) + A2(P2)]	[B1(P1) + B2(P1) + B1(P2) + B2(P2)]	1/36*(1-c)^2c^2
12	A1(P1)B3(P1) / A2(P1)B4(P1)	1/6*c^2	A1(P2)B1(P2) / A2(P2)B2(P2)	1/6*(1-c)^2	[A1(P1) + A2(P1) + A1(P2) + A2(P2)]	[B3(P1) + B4(P1) + B1(P2) + B2(P2)]	1/36*(1-c)^2c^2
13	A1(P1)B1(P1) / A3(P1)B4(P1)	1/12*c*(1-c)	A1(P2)B1(P2) / A2(P2)B2(P2)	1/6*(1-c)^2	[A1(P1) + A3(P1) + A1(P2) + A2(P2)]	[B1(P1) + B4(P1) + B1(P2) + B2(P2)]	1/72*(1-c)^3c
14	A1(P1)B1(P1) / A4(P1)B3(P1)	1/12*c*(1-c)	A1(P2)B1(P2) / A2(P2)B2(P2)	1/6*(1-c)^2	[A1(P1) + A4(P1) + A1(P2) + A2(P2)]	[B1(P1) + B3(P1) + B1(P2) + B2(P2)]	1/72*(1-c)^3c
15	A2(P1)B2(P1) / A3(P1)B4(P1)	1/12*c*(1-c)	A1(P2)B1(P2) / A2(P2)B2(P2)	1/6*(1-c)^2	[A2(P1) + A3(P1) + A1(P2) + A2(P2)]	[B2(P1) + B4(P1) + B1(P2) + B2(P2)]	1/72*(1-c)^3c
16	A2(P1)B2(P1) / A4(P1)B3(P1)	1/12*c*(1-c)	A1(P2)B1(P2) / A2(P2)B2(P2)	1/6*(1-c)^2	[A2(P1) + A4(P1) + A1(P2) + A2(P2)]	[B2(P1) + B3(P1) + B1(P2) + B2(P2)]	1/72*(1-c)^3c
17	A3(P1)B3(P1) / A1(P1)B2(P1)	1/12*c*(1-c)	A1(P2)B1(P2) / A2(P2)B2(P2)	1/6*(1-c)^2	[A3(P1) + A1(P1) + A1(P2) + A2(P2)]	[B3(P1) + B2(P1) + B1(P2) + B2(P2)]	1/72*(1-c)^3c
18	A4(P1)B4(P1) / A1(P1)B2(P1)	1/12*c*(1-c)	A1(P2)B1(P2) / A2(P2)B2(P2)	1/6*(1-c)^2	[A4(P1) + A1(P1) + A1(P2) + A2(P2)]	[B4(P1) + B2(P1) + B1(P2) + B2(P2)]	1/72*(1-c)^3c
19	A3(P1)B3(P1) / A2(P1)B1(P1)	1/12*c*(1-c)	A1(P2)B1(P2) / A2(P2)B2(P2)	1/6*(1-c)^2	[A3(P1) + A2(P1) + A1(P2) + A2(P2)]	[B3(P1) + B1(P1) + B1(P2) + B2(P2)]	1/72*(1-c)^3c
20	A4(P1)B4(P1) / A2(P1)B1(P1)	1/12*c*(1-c)	A1(P2)B1(P2) / A2(P2)B2(P2)	1/6*(1-c)^2	[A4(P1) + A2(P1) + A1(P2) + A2(P2)]	[B4(P1) + B1(P1) + B1(P2) + B2(P2)]	1/72*(1-c)^3c
21	A1(P1)B1(P1) / A2(P1)B4(P1)	1/12*c*(1-c)	A1(P2)B1(P2) / A2(P2)B2(P2)	1/6*(1-c)^2	[A1(P1) + A2(P1) + A1(P2) + A2(P2)]	[B1(P1) + B4(P1) + B1(P2) + B2(P2)]	1/72*(1-c)^3c
22	A1(P1)B1(P1) / A4(P1)B2(P1)	1/12*c*(1-c)	A1(P2)B1(P2) / A2(P2)B2(P2)	1/6*(1-c)^2	[A1(P1) + A4(P1) + A1(P2) + A2(P2)]	[B1(P1) + B2(P1) + B1(P2) + B2(P2)]	1/72*(1-c)^3c
23	A3(P1)B3(P1) / A2(P1)B4(P1)	1/12*c*(1-c)	A1(P2)B1(P2) / A2(P2)B2(P2)	1/6*(1-c)^2	[A3(P1) + A2(P1) + A1(P2) + A2(P2)]	[B3(P1) + B4(P1) + B1(P2) + B2(P2)]	1/72*(1-c)^3c
24	A3(P1)B3(P1) / A4(P1)B2(P1)	1/12*c*(1-c)	A1(P2)B1(P2) / A2(P2)B2(P2)	1/6*(1-c)^2	[A3(P1) + A4(P1) + A1(P2) + A2(P2)]	[B3(P1) + B2(P1) + B1(P2) + B2(P2)]	1/72*(1-c)^3c
25	A2(P1)B2(P1) / A1(P1)B3(P1)	1/12*c*(1-c)	A1(P2)B1(P2) / A2(P2)B2(P2)	1/6*(1-c)^2	[A2(P1) + A1(P1) + A1(P2) + A2(P2)]	[B2(P1) + B3(P1) + B1(P2) + B2(P2)]	1/72*(1-c)^3c
26	A4(P1)B4(P1) / A1(P1)B3(P1)	1/12*c*(1-c)	A1(P2)B1(P2) / A2(P2)B2(P2)	1/6*(1-c)^2	[A4(P1) + A1(P1) + A1(P2) + A2(P2)]	[B4(P1) + B3(P1) + B1(P2) + B2(P2)]	1/72*(1-c)^3c
27	A2(P1)B2(P1) / A3(P1)B1(P1)	1/12*c*(1-c)	A1(P2)B1(P2) / A2(P2)B2(P2)	1/6*(1-c)^2	[A2(P1) + A3(P1) + A1(P2) + A2(P2)]	[B2(P1) + B1(P1) + B1(P2) + B2(P2)]	1/72*(1-c)^3c
28	A4(P1)B4(P1) / A3(P1)B1(P1)	1/12*c*(1-c)	A1(P2)B1(P2) / A2(P2)B2(P2)	1/6*(1-c)^2	[A4(P1) + A3(P1) + A1(P2) + A2(P2)]	[B4(P1) + B1(P1) + B1(P2) + B2(P2)]	1/72*(1-c)^3c
29	A1(P1)B1(P1) / A2(P1)B3(P1)	1/12*c*(1-c)	A1(P2)B1(P2) / A2(P2)B2(P2)	1/6*(1-c)^2	[A1(P1) + A2(P1) + A1(P2) + A2(P2)]	[B1(P1) + B3(P1) + B1(P2) + B2(P2)]	1/72*(1-c)^3c
30	A1(P1)B1(P1) / A3(P1)B2(P1)	1/12*c*(1-c)	A1(P2)B1(P2) / A2(P2)B2(P2)	1/6*(1-c)^2	[A1(P1) + A3(P1) + A1(P2) + A2(P2)]	[B1(P1) + B2(P1) + B1(P2) + B2(P2)]	1/72*(1-c)^3c
31	A4(P1)B4(P1) / A2(P1)B3(P1)	1/12*c*(1-c)	A1(P2)B1(P2) / A2(P2)B2(P2)	1/6*(1-c)^2	[A4(P1) + A2(P1) + A1(P2) + A2(P2)]	[B4(P1) + B3(P1) + B1(P2) + B2(P2)]	1/72*(1-c)^3c
32	A4(P1)B4(P1) / A3(P1)B2(P1)	1/12*c*(1-c)	A1(P2)B1(P2) / A2(P2)B2(P2)	1/6*(1-c)^2	[A4(P1) + A3(P1) + A1(P2) + A2(P2)]	[B4(P1) + B2(P1) + B1(P2) + B2(P2)]	1/72*(1-c)^3c
33	A2(P1)B2(P1) / A1(P1)B4(P1)	1/12*c*(1-c)	A1(P2)B1(P2) / A2(P2)B2(P2)	1/6*(1-c)^2	[A2(P1) + A1(P1) + A1(P2) + A2(P2)]	[B2(P1) + B4(P1) + B1(P2) + B2(P2)]	1/72*(1-c)^3c
34	A3(P1)B3(P1) / A1(P1)B4(P1)	1/12*c*(1-c)	A1(P2)B1(P2) / A2(P2)B2(P2)	1/6*(1-c)^2	[A3(P1) + A1(P1) + A1(P2) + A2(P2)]	[B3(P1) + B4(P1) + B1(P2) + B2(P2)]	1/72*(1-c)^3c
35	A2(P1)B2(P1) / A4(P1)B1(P1)	1/12*c*(1-c)	A1(P2)B1(P2) / A2(P2)B2(P2)	1/6*(1-c)^2	[A2(P1) + A4(P1) + A1(P2) + A2(P2)]	[B2(P1) + B1(P1) + B1(P2) + B2(P2)]	1/72*(1-c)^3c
36	A3(P1)B3(P1) / A4(P1)B1(P1)	1/12*c*(1-c)	A1(P2)B1(P2) / A2(P2)B2(P2)	1/6*(1-c)^2	[A3(P1) + A4(P1) + A1(P2) + A2(P2)]	[B3(P1) + B1(P1) + B1(P2) + B2(P2)]	1/72*(1-c)^3c
37	A1(P1)B1(P1) / A2(P1)B2(P1)	1/6*(1-c)^2	A1(P2)B1(P2) / A3(P2)B3(P2)	1/6*(1-c)^2	[A1(P1) + A2(P1) + A1(P2) + A3(P2)]	[B1(P1) + B2(P1) + B1(P2) + B3(P2)]	1/36*(1-c)^4
38	A1(P1)B1(P1) / A3(P1)B3(P1)	1/6*(1-c)^2	A1(P2)B1(P2) / A3(P2)B3(P2)	1/6*(1-c)^2	[A1(P1) + A3(P1) + A1(P2) + A3(P2)]	[B1(P1) + B3(P1) + B1(P2) + B3(P2)]	1/36*(1-c)^4
39	A1(P1)B1(P1) / A4(P1)B4(P1)	1/6*(1-c)^2	A1(P2)B1(P2) / A3(P2)B3(P2)	1/6*(1-c)^2	[A1(P1) + A4(P1) + A1(P2) + A3(P2)]	[B1(P1) + B4(P1) + B1(P2) + B3(P2)]	1/36*(1-c)^4
40	A2(P1)B2(P1) / A3(P1)B3(P1)	1/6*(1-c)^2	A1(P2)B1(P2) / A3(P2)B3(P2)	1/6*(1-c)^2	[A2(P1) + A3(P1) + A1(P2) + A3(P2)]	[B2(P1) + B3(P1) + B1(P2) + B3(P2)]	1/36*(1-c)^4
41	A2(P1)B2(P1) / A4(P1)B4(P1)	1/6*(1-c)^2	A1(P2)B1(P2) / A3(P2)B3(P2)	1/6*(1-c)^2	[A2(P1) + A4(P1) + A1(P2) + A3(P2)]	[B2(P1) + B4(P1) + B1(P2) + B3(P2)]	1/36*(1-c)^4
42	A3(P1)B3(P1) / A4(P1)B4(P1)	1/6*(1-c)^2	A1(P2)B1(P2) / A3(P2)B3(P2)	1/6*(1-c)^2	[A3(P1) + A4(P1) + A1(P2) + A3(P2)]	[B3(P1) + B4(P1) + B1(P2) + B3(P2)]	1/36*(1-c)^4
43	A1(P1)B2(P1) / A3(P1)B4(P1)	1/6*c^2	A1(P2)B1(P2) / A3(P2)B3(P2)	1/6*(1-c)^2	[A1(P1) + A3(P1) + A1(P2) + A3(P2)]	[B2(P1) + B4(P1) + B1(P2) + B3(P2)]	1/36*(1-c)^2c^2
44	A1(P1)B2(P1) / A4(P1)B3(P1)	1/6*c^2	A1(P2)B1(P2) / A3(P2)B3(P2)	1/6*(1-c)^2	[A1(P1) + A4(P1) + A1(P2) + A3(P2)]	[B2(P1) + B3(P1) + B1(P2) + B3(P2)]	1/36*(1-c)^2c^2
45	A2(P1)B1(P1) / A3(P1)B4(P1)	1/6*c^2	A1(P2)B1(P2) / A3(P2)B3(P2)	1/6*(1-c)^2	[A2(P1) + A3(P1) + A1(P2) + A3(P2)]	[B1(P1) + B4(P1) + B1(P2) + B3(P2)]	1/36*(1-c)^2c^2
46	A2(P1)B1(P1) / A4(P1)B3(P1)	1/6*c^2	A1(P2)B1(P2) / A3(P2)B3(P2)	1/6*(1-c)^2	[A2(P1) + A4(P1) + A1(P2) + A3(P2)]	[B1(P1) + B3(P1) + B1(P2) + B3(P2)]	1/36*(1-c)^2c^2
47	A3(P1)B1(P1) / A4(P1)B2(P1)	1/6*c^2	A1(P2)B1(P2) / A3(P2)B3(P2)	1/6*(1-c)^2	[A3(P1) + A4(P1) + A1(P2) + A3(P2)]	[B1(P1) + B2(P1) + B1(P2) + B3(P2)]	1/36*(1-c)^2c^2
48	A1(P1)B3(P1) / A2(P1)B4(P1)	1/6*c^2	A1(P2)B1(P2) / A3(P2)B3(P2)	1/6*(1-c)^2	[A1(P1) + A2(P1) + A1(P2) + A3(P2)]	[B3(P1) + B4(P1) + B1(P2) + B3(P2)]	1/36*(1-c)^2c^2
49	A1(P1)B1(P1) / A3(P1)B4(P1)	1/12*c*(1-c)	A1(P2)B1(P2) / A3(P2)B3(P2)	1/6*(1-c)^2	[A1(P1) + A3(P1) + A1(P2) + A3(P2)]	[B1(P1) + B4(P1) + B1(P2) + B3(P2)]	1/72*(1-c)^3c
50	A1(P1)B1(P1) / A4(P1)B3(P1)	1/12*c*(1-c)	A1(P2)B1(P2) / A3(P2)B3(P2)	1/6*(1-c)^2	[A1(P1) + A4(P1) + A1(P2) + A3(P2)]	[B1(P1) + B3(P1) + B1(P2) + B3(P2)]	1/72*(1-c)^3c
51	A2(P1)B2(P1) / A3(P1)B4(P1)	1/12*c*(1-c)	A1(P2)B1(P2) / A3(P2)B3(P2)	1/6*(1-c)^2	[A2(P1) + A3(P1) + A1(P2) + A3(P2)]	[B2(P1) + B4(P1) + B1(P2) + B3(P2)]	1/72*(1-c)^3c
52	A2(P1)B2(P1) / A4(P1)B3(P1)	1/12*c*(1-c)	A1(P2)B1(P2) / A3(P2)B3(P2)	1/6*(1-c)^2	[A2(P1) + A4(P1) + A1(P2) + A3(P2)]	[B2(P1) + B3(P1) + B1(P2) + B3(P2)]	1/72*(1-c)^3c
53	A3(P1)B3(P1) / A1(P1)B2(P1)	1/12*c*(1-c)	A1(P2)B1(P2) / A3(P2)B3(P2)	1/6*(1-c)^2	[A3(P1) + A1(P1) + A1(P2) + A3(P2)]	[B3(P1) + B2(P1) + B1(P2) + B3(P2)]	1/72*(1-c)^3c
54	A4(P1)B4(P1) / A1(P1)B2(P1)	1/12*c*(1-c)	A1(P2)B1(P2) / A3(P2)B3(P2)	1/6*(1-c)^2	[A4(P1) + A1(P1) + A1(P2) + A3(P2)]	[B4(P1) + B2(P1) + B1(P2) + B3(P2)]	1/72*(1-c)^3c
55	A3(P1)B3(P1) / A2(P1)B1(P1)	1/12*c*(1-c)	A1(P2)B1(P2) / A3(P2)B3(P2)	1/6*(1-c)^2	[A3(P1) + A2(P1) + A1(P2) + A3(P2)]	[B3(P1) + B1(P1) + B1(P2) + B3(P2)]	1/72*(1-c)^3c
56	A4(P1)B4(P1) / A2(P1)B1(P1)	1/12*c*(1-c)	A1(P2)B1(P2) / A3(P2)B3(P2)	1/6*(1-c)^2	[A4(P1) + A2(P1) + A1(P2) + A3(P2)]	[B4(P1) + B1(P1) + B1(P2) + B3(P2)]	1/72*(1-c)^3c
57	A1(P1)B1(P1) / A2(P1)B4(P1)	1/12*c*(1-c)	A1(P2)B1(P2) / A3(P2)B3(P2)	1/6*(1-c)^2	[A1(P1) + A2(P1) + A1(P2) + A3(P2)]	[B1(P1) + B4(P1) + B1(P2) + B3(P2)]	1/72*(1-c)^3c
58	A1(P1)B1(P1) / A4(P1)B2(P1)	1/12*c*(1-c)	A1(P2)B1(P2) / A3(P2)B3(P2)	1/6*(1-c)^2	[A1(P1) + A4(P1) + A1(P2) + A3(P2)]	[B1(P1) + B2(P1) + B1(P2) + B3(P2)]	1/72*(1-c)^3c
59	A3(P1)B3(P1) / A2(P1)B4(P1)	1/12*c*(1-c)	A1(P2)B1(P2) / A3(P2)B3(P2)	1/6*(1-c)^2	[A3(P1) + A2(P1) + A1(P2) + A3(P2)]	[B3(P1) + B4(P1) + B1(P2) + B3(P2)]	1/72*(1-c)^3c
60	A3(P1)B3(P1) / A4(P1)B2(P1)	1/12*c*(1-c)	A1(P2)B1(P2) / A3(P2)B3(P2)	1/6*(1-c)^2	[A3(P1) + A4(P1) + A1(P2) + A3(P2)]	[B3(P1) + B2(P1) + B1(P2) + B3(P2)]	1/72*(1-c)^3c
61	A2(P1)B2(P1) / A1(P1)B3(P1)	1/12*c*(1-c)	A1(P2)B1(P2) / A3(P2)B3(P2)	1/6*(1-c)^2	[A2(P1) + A1(P1) + A1(P2) + A3(P2)]	[B2(P1) + B3(P1) + B1(P2) + B3(P2)]	1/72*(1-c)^3c
62	A4(P1)B4(P1) / A1(P1)B3(P1)	1/12*c*(1-c)	A1(P2)B1(P2) / A3(P2)B3(P2)	1/6*(1-c)^2	[A4(P1) + A1(P1) + A1(P2) + A3(P2)]	[B4(P1) + B3(P1) + B1(P2) + B3(P2)]	1/72*(1-c)^3c
63	A2(P1)B2(P1) / A3(P1)B1(P1)	1/12*c*(1-c)	A1(P2)B1(P2) / A3(P2)B3(P2)	1/6*(1-c)^2	[A2(P1) + A3(P1) + A1(P2) + A3(P2)]	[B2(P1) + B1(P1) + B1(P2) + B3(P2)]	1/72*(1-c)^3c
64	A4(P1)B4(P1) / A3(P1)B1(P1)	1/12*c*(1-c)	A1(P2)B1(P2) / A3(P2)B3(P2)	1/6*(1-c)^2	[A4(P1) + A3(P1) + A1(P2) + A3(P2)]	[B4(P1) + B1(P1) + B1(P2) + B3(P2)]	1/72*(1-c)^3c
65	A1(P1)B1(P1) / A2(P1)B3(P1)	1/12*c*(1-c)	A1(P2)B1(P2) / A3(P2)B3(P2)	1/6*(1-c)^2	[A1(P1) + A2(P1) + A1(P2) + A3(P2)]	[B1(P1) + B3(P1) + B1(P2) + B3(P2)]	1/72*(1-c)^3c
66	A1(P1)B1(P1) / A3(P1)B2(P1)	1/12*c*(1-c)	A1(P2)B1(P2) / A3(P2)B3(P2)	1/6*(1-c)^2	[A1(P1) + A3(P1) + A1(P2) + A3(P2)]	[B1(P1) + B2(P1) + B1(P2) + B3(P2)]	1/72*(1-c)^3c
67	A4(P1)B4(P1) / A2(P1)B3(P1)	1/12*c*(1-c)	A1(P2)B1(P2) / A3(P2)B3(P2)	1/6*(1-c)^2	[A4(P1) + A2(P1) + A1(P2) + A3(P2)]	[B4(P1) + B3(P1) + B1(P2) + B3(P2)]	1/72*(1-c)^3c
68	A4(P1)B4(P1) / A3(P1)B2(P1)	1/12*c*(1-c)	A1(P2)B1(P2) / A3(P2)B3(P2)	1/6*(1-c)^2	[A4(P1) + A3(P1) + A1(P2) + A3(P2)]	[B4(P1) + B2(P1) + B1(P2) + B3(P2)]	1/72*(1-c)^3c
69	A2(P1)B2(P1) / A1(P1)B4(P1)	1/12*c*(1-c)	A1(P2)B1(P2) / A3(P2)B3(P2)	1/6*(1-c)^2	[A2(P1) + A1(P1) + A1(P2) + A3(P2)]	[B2(P1) + B4(P1) + B1(P2) + B3(P2)]	1/72*(1-c)^3c
70	A3(P1)B3(P1) / A1(P1)B4(P1)	1/12*c*(1-c)	A1(P2)B1(P2) / A3(P2)B3(P2)	1/6*(1-c)^2	[A3(P1) + A1(P1) + A1(P2) + A3(P2)]	[B3(P1) + B4(P1) + B1(P2) + B3(P2)]	1/72*(1-c)^3c
71	A2(P1)B2(P1) / A4(P1)B1(P1)	1/12*c*(1-c)	A1(P2)B1(P2) / A3(P2)B3(P2)	1/6*(1-c)^2	[A2(P1) + A4(P1) + A1(P2) + A3(P2)]	[B2(P1) + B1(P1) + B1(P2) + B3(P2)]	1/72*(1-c)^3c
72	A3(P1)B3(P1) / A4(P1)B1(P1)	1/12*c*(1-c)	A1(P2)B1(P2) / A3(P2)B3(P2)	1/6*(1-c)^2	[A3(P1) + A4(P1) + A1(P2) + A3(P2)]	[B3(P1) + B1(P1) + B1(P2) + B3(P2)]	1/72*(1-c)^3c
73	A1(P1)B1(P1) / A2(P1)B2(P1)	1/6*(1-c)^2	A1(P2)B1(P2) / A4(P2)B4(P2)	1/6*(1-c)^2	[A1(P1) + A2(P1) + A1(P2) + A4(P2)]	[B1(P1) + B2(P1) + B1(P2) + B4(P2)]	1/36*(1-c)^4
74	A1(P1)B1(P1) / A3(P1)B3(P1)	1/6*(1-c)^2	A1(P2)B1(P2) / A4(P2)B4(P2)	1/6*(1-c)^2	[A1(P1) + A3(P1) + A1(P2) + A4(P2)]	[B1(P1) + B3(P1) + B1(P2) + B4(P2)]	1/36*(1-c)^4
75	A1(P1)B1(P1) / A4(P1)B4(P1)	1/6*(1-c)^2	A1(P2)B1(P2) / A4(P2)B4(P2)	1/6*(1-c)^2	[A1(P1) + A4(P1) + A1(P2) + A4(P2)]	[B1(P1) + B4(P1) + B1(P2) + B4(P2)]	1/36*(1-c)^4
76	A2(P1)B2(P1) / A3(P1)B3(P1)	1/6*(1-c)^2	A1(P2)B1(P2) / A4(P2)B4(P2)	1/6*(1-c)^2	[A2(P1) + A3(P1) + A1(P2) + A4(P2)]	[B2(P1) + B3(P1) + B1(P2) + B4(P2)]	1/36*(1-c)^4
77	A2(P1)B2(P1) / A4(P1)B4(P1)	1/6*(1-c)^2	A1(P2)B1(P2) / A4(P2)B4(P2)	1/6*(1-c)^2	[A2(P1) + A4(P1) + A1(P2) + A4(P2)]	[B2(P1) + B4(P1) + B1(P2) + B4(P2)]	1/36*(1-c)^4
78	A3(P1)B3(P1) / A4(P1)B4(P1)	1/6*(1-c)^2	A1(P2)B1(P2) / A4(P2)B4(P2)	1/6*(1-c)^2	[A3(P1) + A4(P1) + A1(P2) + A4(P2)]	[B3(P1) + B4(P1) + B1(P2) + B4(P2)]	1/36*(1-c)^4
79	A1(P1)B2(P1) / A3(P1)B4(P1)	1/6*c^2	A1(P2)B1(P2) / A4(P2)B4(P2)	1/6*(1-c)^2	[A1(P1) + A3(P1) + A1(P2) + A4(P2)]	[B2(P1) + B4(P1) + B1(P2) + B4(P2)]	1/36*(1-c)^2c^2
80	A1(P1)B2(P1) / A4(P1)B3(P1)	1/6*c^2	A1(P2)B1(P2) / A4(P2)B4(P2)	1/6*(1-c)^2	[A1(P1) + A4(P1) + A1(P2) + A4(P2)]	[B2(P1) + B3(P1) + B1(P2) + B4(P2)]	1/36*(1-c)^2c^2
81	A2(P1)B1(P1) / A3(P1)B4(P1)	1/6*c^2	A1(P2)B1(P2) / A4(P2)B4(P2)	1/6*(1-c)^2	[A2(P1) + A3(P1) + A1(P2) + A4(P2)]	[B1(P1) + B4(P1) + B1(P2) + B4(P2)]	1/36*(1-c)^2c^2
82	A2(P1)B1(P1) / A4(P1)B3(P1)	1/6*c^2	A1(P2)B1(P2) / A4(P2)B4(P2)	1/6*(1-c)^2	[A2(P1) + A4(P1) + A1(P2) + A4(P2)]	[B1(P1) + B3(P1) + B1(P2) + B4(P2)]	1/36*(1-c)^2c^2
83	A3(P1)B1(P1) / A4(P1)B2(P1)	1/6*c^2	A1(P2)B1(P2) / A4(P2)B4(P2)	1/6*(1-c)^2	[A3(P1) + A4(P1) + A1(P2) + A4(P2)]	[B1(P1) + B2(P1) + B1(P2) + B4(P2)]	1/36*(1-c)^2c^2
84	A1(P1)B3(P1) / A2(P1)B4(P1)	1/6*c^2	A1(P2)B1(P2) / A4(P2)B4(P2)	1/6*(1-c)^2	[A1(P1) + A2(P1) + A1(P2) + A4(P2)]	[B3(P1) + B4(P1) + B1(P2) + B4(P2)]	1/36*(1-c)^2c^2
85	A1(P1)B1(P1) / A3(P1)B4(P1)	1/12*c*(1-c)	A1(P2)B1(P2) / A4(P2)B4(P2)	1/6*(1-c)^2	[A1(P1) + A3(P1) + A1(P2) + A4(P2)]	[B1(P1) + B4(P1) + B1(P2) + B4(P2)]	1/72*(1-c)^3c
86	A1(P1)B1(P1) / A4(P1)B3(P1)	1/12*c*(1-c)	A1(P2)B1(P2) / A4(P2)B4(P2)	1/6*(1-c)^2	[A1(P1) + A4(P1) + A1(P2) + A4(P2)]	[B1(P1) + B3(P1) + B1(P2) + B4(P2)]	1/72*(1-c)^3c
87	A2(P1)B2(P1) / A3(P1)B4(P1)	1/12*c*(1-c)	A1(P2)B1(P2) / A4(P2)B4(P2)	1/6*(1-c)^2	[A2(P1) + A3(P1) + A1(P2) + A4(P2)]	[B2(P1) + B4(P1) + B1(P2) + B4(P2)]	1/72*(1-c)^3c
88	A2(P1)B2(P1) / A4(P1)B3(P1)	1/12*c*(1-c)	A1(P2)B1(P2) / A4(P2)B4(P2)	1/6*(1-c)^2	[A2(P1) + A4(P1) + A1(P2) + A4(P2)]	[B2(P1) + B3(P1) + B1(P2) + B4(P2)]	1/72*(1-c)^3c
89	A3(P1)B3(P1) / A1(P1)B2(P1)	1/12*c*(1-c)	A1(P2)B1(P2) / A4(P2)B4(P2)	1/6*(1-c)^2	[A3(P1) + A1(P1) + A1(P2) + A4(P2)]	[B3(P1) + B2(P1) + B1(P2) + B4(P2)]	1/72*(1-c)^3c
90	A4(P1)B4(P1) / A1(P1)B2(P1)	1/12*c*(1-c)	A1(P2)B1(P2) / A4(P2)B4(P2)	1/6*(1-c)^2	[A4(P1) + A1(P1) + A1(P2) + A4(P2)]	[B4(P1) + B2(P1) + B1(P2) + B4(P2)]	1/72*(1-c)^3c
91	A3(P1)B3(P1) / A2(P1)B1(P1)	1/12*c*(1-c)	A1(P2)B1(P2) / A4(P2)B4(P2)	1/6*(1-c)^2	[A3(P1) + A2(P1) + A1(P2) + A4(P2)]	[B3(P1) + B1(P1) + B1(P2) + B4(P2)]	1/72*(1-c)^3c
92	A4(P1)B4(P1) / A2(P1)B1(P1)	1/12*c*(1-c)	A1(P2)B1(P2) / A4(P2)B4(P2)	1/6*(1-c)^2	[A4(P1) + A2(P1) + A1(P2) + A4(P2)]	[B4(P1) + B1(P1) + B1(P2) + B4(P2)]	1/72*(1-c)^3c
93	A1(P1)B1(P1) / A2(P1)B4(P1)	1/12*c*(1-c)	A1(P2)B1(P2) / A4(P2)B4(P2)	1/6*(1-c)^2	[A1(P1) + A2(P1) + A1(P2) + A4(P2)]	[B1(P1) + B4(P1) + B1(P2) + B4(P2)]	1/72*(1-c)^3c
94	A1(P1)B1(P1) / A4(P1)B2(P1)	1/12*c*(1-c)	A1(P2)B1(P2) / A4(P2)B4(P2)	1/6*(1-c)^2	[A1(P1) + A4(P1) + A1(P2) + A4(P2)]	[B1(P1) + B2(P1) + B1(P2) + B4(P2)]	1/72*(1-c)^3c
95	A3(P1)B3(P1) / A2(P1)B4(P1)	1/12*c*(1-c)	A1(P2)B1(P2) / A4(P2)B4(P2)	1/6*(1-c)^2	[A3(P1) + A2(P1) + A1(P2) + A4(P2)]	[B3(P1) + B4(P1) + B1(P2) + B4(P2)]	1/72*(1-c)^3c
96	A3(P1)B3(P1) / A4(P1)B2(P1)	1/12*c*(1-c)	A1(P2)B1(P2) / A4(P2)B4(P2)	1/6*(1-c)^2	[A3(P1) + A4(P1) + A1(P2) + A4(P2)]	[B3(P1) + B2(P1) + B1(P2) + B4(P2)]	1/72*(1-c)^3c
97	A2(P1)B2(P1) / A1(P1)B3(P1)	1/12*c*(1-c)	A1(P2)B1(P2) / A4(P2)B4(P2)	1/6*(1-c)^2	[A2(P1) + A1(P1) + A1(P2) + A4(P2)]	[B2(P1) + B3(P1) + B1(P2) + B4(P2)]	1/72*(1-c)^3c
98	A4(P1)B4(P1) / A1(P1)B3(P1)	1/12*c*(1-c)	A1(P2)B1(P2) / A4(P2)B4(P2)	1/6*(1-c)^2	[A4(P1) + A1(P1) + A1(P2) + A4(P2)]	[B4(P1) + B3(P1) + B1(P2) + B4(P2)]	1/72*(1-c)^3c
99	A2(P1)B2(P1) / A3(P1)B1(P1)	1/12*c*(1-c)	A1(P2)B1(P2) / A4(P2)B4(P2)	1/6*(1-c)^2	[A2(P1) + A3(P1) + A1(P2) + A4(P2)]	[B2(P1) + B1(P1) + B1(P2) + B4(P2)]	1/72*(1-c)^3c
100	A4(P1)B4(P1) / A3(P1)B1(P1)	1/12*c*(1-c)	A1(P2)B1(P2) / A4(P2)B4(P2)	1/6*(1-c)^2	[A4(P1) + A3(P1) + A1(P2) + A4(P2)]	[B4(P1) + B1(P1) + B1(P2) + B4(P2)]	1/72*(1-c)^3c
101	A1(P1)B1(P1) / A2(P1)B3(P1)	1/12*c*(1-c)	A1(P2)B1(P2) / A4(P2)B4(P2)	1/6*(1-c)^2	[A1(P1) + A2(P1) + A1(P2) + A4(P2)]	[B1(P1) + B3(P1) + B1(P2) + B4(P2)]	1/72*(1-c)^3c
102	A1(P1)B1(P1) / A3(P1)B2(P1)	1/12*c*(1-c)	A1(P2)B1(P2) / A4(P2)B4(P2)	1/6*(1-c)^2	[A1(P1) + A3(P1) + A1(P2) + A4(P2)]	[B1(P1) + B2(P1) + B1(P2) + B4(P2)]	1/72*(1-c)^3c
103	A4(P1)B4(P1) / A2(P1)B3(P1)	1/12*c*(1-c)	A1(P2)B1(P2) / A4(P2)B4(P2)	1/6*(1-c)^2	[A4(P1) + A2(P1) + A1(P2) + A4(P2)]	[B4(P1) + B3(P1) + B1(P2) + B4(P2)]	1/72*(1-c)^3c
104	A4(P1)B4(P1) / A3(P1)B2(P1)	1/12*c*(1-c)	A1(P2)B1(P2) / A4(P2)B4(P2)	1/6*(1-c)^2	[A4(P1) + A3(P1) + A1(P2) + A4(P2)]	[B4(P1) + B2(P1) + B1(P2) + B4(P2)]	1/72*(1-c)^3c
105	A2(P1)B2(P1) / A1(P1)B4(P1)	1/12*c*(1-c)	A1(P2)B1(P2) / A4(P2)B4(P2)	1/6*(1-c)^2	[A2(P1) + A1(P1) + A1(P2) + A4(P2)]	[B2(P1) + B4(P1) + B1(P2) + B4(P2)]	1/72*(1-c)^3c
106	A3(P1)B3(P1) / A1(P1)B4(P1)	1/12*c*(1-c)	A1(P2)B1(P2) / A4(P2)B4(P2)	1/6*(1-c)^2	[A3(P1) + A1(P1) + A1(P2) + A4(P2)]	[B3(P1) + B4(P1) + B1(P2) + B4(P2)]	1/72*(1-c)^3c
107	A2(P1)B2(P1) / A4(P1)B1(P1)	1/12*c*(1-c)	A1(P2)B1(P2) / A4(P2)B4(P2)	1/6*(1-c)^2	[A2(P1) + A4(P1) + A1(P2) + A4(P2)]	[B2(P1) + B1(P1) + B1(P2) + B4(P2)]	1/72*(1-c)^3c
108	A3(P1)B3(P1) / A4(P1)B1(P1)	1/12*c*(1-c)	A1(P2)B1(P2) / A4(P2)B4(P2)	1/6*(1-c)^2	[A3(P1) + A4(P1) + A1(P2) + A4(P2)]	[B3(P1) + B1(P1) + B1(P2) + B4(P2)]	1/72*(1-c)^3c
109	A1(P1)B1(P1) / A2(P1)B2(P1)	1/6*(1-c)^2	A2(P2)B2(P2) / A3(P2)B3(P2)	1/6*(1-c)^2	[A1(P1) + A2(P1) + A2(P2) + A3(P2)]	[B1(P1) + B2(P1) + B2(P2) + B3(P2)]	1/36*(1-c)^4
110	A1(P1)B1(P1) / A3(P1)B3(P1)	1/6*(1-c)^2	A2(P2)B2(P2) / A3(P2)B3(P2)	1/6*(1-c)^2	[A1(P1) + A3(P1) + A2(P2) + A3(P2)]	[B1(P1) + B3(P1) + B2(P2) + B3(P2)]	1/36*(1-c)^4
111	A1(P1)B1(P1) / A4(P1)B4(P1)	1/6*(1-c)^2	A2(P2)B2(P2) / A3(P2)B3(P2)	1/6*(1-c)^2	[A1(P1) + A4(P1) + A2(P2) + A3(P2)]	[B1(P1) + B4(P1) + B2(P2) + B3(P2)]	1/36*(1-c)^4
112	A2(P1)B2(P1) / A3(P1)B3(P1)	1/6*(1-c)^2	A2(P2)B2(P2) / A3(P2)B3(P2)	1/6*(1-c)^2	[A2(P1) + A3(P1) + A2(P2) + A3(P2)]	[B2(P1) + B3(P1) + B2(P2) + B3(P2)]	1/36*(1-c)^4
113	A2(P1)B2(P1) / A4(P1)B4(P1)	1/6*(1-c)^2	A2(P2)B2(P2) / A3(P2)B3(P2)	1/6*(1-c)^2	[A2(P1) + A4(P1) + A2(P2) + A3(P2)]	[B2(P1) + B4(P1) + B2(P2) + B3(P2)]	1/36*(1-c)^4
114	A3(P1)B3(P1) / A4(P1)B4(P1)	1/6*(1-c)^2	A2(P2)B2(P2) / A3(P2)B3(P2)	1/6*(1-c)^2	[A3(P1) + A4(P1) + A2(P2) + A3(P2)]	[B3(P1) + B4(P1) + B2(P2) + B3(P2)]	1/36*(1-c)^4
115	A1(P1)B2(P1) / A3(P1)B4(P1)	1/6*c^2	A2(P2)B2(P2) / A3(P2)B3(P2)	1/6*(1-c)^2	[A1(P1) + A3(P1) + A2(P2) + A3(P2)]	[B2(P1) + B4(P1) + B2(P2) + B3(P2)]	1/36*(1-c)^2c^2
116	A1(P1)B2(P1) / A4(P1)B3(P1)	1/6*c^2	A2(P2)B2(P2) / A3(P2)B3(P2)	1/6*(1-c)^2	[A1(P1) + A4(P1) + A2(P2) + A3(P2)]	[B2(P1) + B3(P1) + B2(P2) + B3(P2)]	1/36*(1-c)^2c^2
117	A2(P1)B1(P1) / A3(P1)B4(P1)	1/6*c^2	A2(P2)B2(P2) / A3(P2)B3(P2)	1/6*(1-c)^2	[A2(P1) + A3(P1) + A2(P2) + A3(P2)]	[B1(P1) + B4(P1) + B2(P2) + B3(P2)]	1/36*(1-c)^2c^2
118	A2(P1)B1(P1) / A4(P1)B3(P1)	1/6*c^2	A2(P2)B2(P2) / A3(P2)B3(P2)	1/6*(1-c)^2	[A2(P1) + A4(P1) + A2(P2) + A3(P2)]	[B1(P1) + B3(P1) + B2(P2) + B3(P2)]	1/36*(1-c)^2c^2
119	A3(P1)B1(P1) / A4(P1)B2(P1)	1/6*c^2	A2(P2)B2(P2) / A3(P2)B3(P2)	1/6*(1-c)^2	[A3(P1) + A4(P1) + A2(P2) + A3(P2)]	[B1(P1) + B2(P1) + B2(P2) + B3(P2)]	1/36*(1-c)^2c^2
120	A1(P1)B3(P1) / A2(P1)B4(P1)	1/6*c^2	A2(P2)B2(P2) / A3(P2)B3(P2)	1/6*(1-c)^2	[A1(P1) + A2(P1) + A2(P2) + A3(P2)]	[B3(P1) + B4(P1) + B2(P2) + B3(P2)]	1/36*(1-c)^2c^2
121	A1(P1)B1(P1) / A3(P1)B4(P1)	1/12*c*(1-c)	A2(P2)B2(P2) / A3(P2)B3(P2)	1/6*(1-c)^2	[A1(P1) + A3(P1) + A2(P2) + A3(P2)]	[B1(P1) + B4(P1) + B2(P2) + B3(P2)]	1/72*(1-c)^3c
122	A1(P1)B1(P1) / A4(P1)B3(P1)	1/12*c*(1-c)	A2(P2)B2(P2) / A3(P2)B3(P2)	1/6*(1-c)^2	[A1(P1) + A4(P1) + A2(P2) + A3(P2)]	[B1(P1) + B3(P1) + B2(P2) + B3(P2)]	1/72*(1-c)^3c
123	A2(P1)B2(P1) / A3(P1)B4(P1)	1/12*c*(1-c)	A2(P2)B2(P2) / A3(P2)B3(P2)	1/6*(1-c)^2	[A2(P1) + A3(P1) + A2(P2) + A3(P2)]	[B2(P1) + B4(P1) + B2(P2) + B3(P2)]	1/72*(1-c)^3c
124	A2(P1)B2(P1) / A4(P1)B3(P1)	1/12*c*(1-c)	A2(P2)B2(P2) / A3(P2)B3(P2)	1/6*(1-c)^2	[A2(P1) + A4(P1) + A2(P2) + A3(P2)]	[B2(P1) + B3(P1) + B2(P2) + B3(P2)]	1/72*(1-c)^3c
125	A3(P1)B3(P1) / A1(P1)B2(P1)	1/12*c*(1-c)	A2(P2)B2(P2) / A3(P2)B3(P2)	1/6*(1-c)^2	[A3(P1) + A1(P1) + A2(P2) + A3(P2)]	[B3(P1) + B2(P1) + B2(P2) + B3(P2)]	1/72*(1-c)^3c
126	A4(P1)B4(P1) / A1(P1)B2(P1)	1/12*c*(1-c)	A2(P2)B2(P2) / A3(P2)B3(P2)	1/6*(1-c)^2	[A4(P1) + A1(P1) + A2(P2) + A3(P2)]	[B4(P1) + B2(P1) + B2(P2) + B3(P2)]	1/72*(1-c)^3c
127	A3(P1)B3(P1) / A2(P1)B1(P1)	1/12*c*(1-c)	A2(P2)B2(P2) / A3(P2)B3(P2)	1/6*(1-c)^2	[A3(P1) + A2(P1) + A2(P2) + A3(P2)]	[B3(P1) + B1(P1) + B2(P2) + B3(P2)]	1/72*(1-c)^3c
128	A4(P1)B4(P1) / A2(P1)B1(P1)	1/12*c*(1-c)	A2(P2)B2(P2) / A3(P2)B3(P2)	1/6*(1-c)^2	[A4(P1) + A2(P1) + A2(P2) + A3(P2)]	[B4(P1) + B1(P1) + B2(P2) + B3(P2)]	1/72*(1-c)^3c
129	A1(P1)B1(P1) / A2(P1)B4(P1)	1/12*c*(1-c)	A2(P2)B2(P2) / A3(P2)B3(P2)	1/6*(1-c)^2	[A1(P1) + A2(P1) + A2(P2) + A3(P2)]	[B1(P1) + B4(P1) + B2(P2) + B3(P2)]	1/72*(1-c)^3c
130	A1(P1)B1(P1) / A4(P1)B2(P1)	1/12*c*(1-c)	A2(P2)B2(P2) / A3(P2)B3(P2)	1/6*(1-c)^2	[A1(P1) + A4(P1) + A2(P2) + A3(P2)]	[B1(P1) + B2(P1) + B2(P2) + B3(P2)]	1/72*(1-c)^3c
131	A3(P1)B3(P1) / A2(P1)B4(P1)	1/12*c*(1-c)	A2(P2)B2(P2) / A3(P2)B3(P2)	1/6*(1-c)^2	[A3(P1) + A2(P1) + A2(P2) + A3(P2)]	[B3(P1) + B4(P1) + B2(P2) + B3(P2)]	1/72*(1-c)^3c
132	A3(P1)B3(P1) / A4(P1)B2(P1)	1/12*c*(1-c)	A2(P2)B2(P2) / A3(P2)B3(P2)	1/6*(1-c)^2	[A3(P1) + A4(P1) + A2(P2) + A3(P2)]	[B3(P1) + B2(P1) + B2(P2) + B3(P2)]	1/72*(1-c)^3c
133	A2(P1)B2(P1) / A1(P1)B3(P1)	1/12*c*(1-c)	A2(P2)B2(P2) / A3(P2)B3(P2)	1/6*(1-c)^2	[A2(P1) + A1(P1) + A2(P2) + A3(P2)]	[B2(P1) + B3(P1) + B2(P2) + B3(P2)]	1/72*(1-c)^3c
134	A4(P1)B4(P1) / A1(P1)B3(P1)	1/12*c*(1-c)	A2(P2)B2(P2) / A3(P2)B3(P2)	1/6*(1-c)^2	[A4(P1) + A1(P1) + A2(P2) + A3(P2)]	[B4(P1) + B3(P1) + B2(P2) + B3(P2)]	1/72*(1-c)^3c
135	A2(P1)B2(P1) / A3(P1)B1(P1)	1/12*c*(1-c)	A2(P2)B2(P2) / A3(P2)B3(P2)	1/6*(1-c)^2	[A2(P1) + A3(P1) + A2(P2) + A3(P2)]	[B2(P1) + B1(P1) + B2(P2) + B3(P2)]	1/72*(1-c)^3c
136	A4(P1)B4(P1) / A3(P1)B1(P1)	1/12*c*(1-c)	A2(P2)B2(P2) / A3(P2)B3(P2)	1/6*(1-c)^2	[A4(P1) + A3(P1) + A2(P2) + A3(P2)]	[B4(P1) + B1(P1) + B2(P2) + B3(P2)]	1/72*(1-c)^3c
137	A1(P1)B1(P1) / A2(P1)B3(P1)	1/12*c*(1-c)	A2(P2)B2(P2) / A3(P2)B3(P2)	1/6*(1-c)^2	[A1(P1) + A2(P1) + A2(P2) + A3(P2)]	[B1(P1) + B3(P1) + B2(P2) + B3(P2)]	1/72*(1-c)^3c
138	A1(P1)B1(P1) / A3(P1)B2(P1)	1/12*c*(1-c)	A2(P2)B2(P2) / A3(P2)B3(P2)	1/6*(1-c)^2	[A1(P1) + A3(P1) + A2(P2) + A3(P2)]	[B1(P1) + B2(P1) + B2(P2) + B3(P2)]	1/72*(1-c)^3c
139	A4(P1)B4(P1) / A2(P1)B3(P1)	1/12*c*(1-c)	A2(P2)B2(P2) / A3(P2)B3(P2)	1/6*(1-c)^2	[A4(P1) + A2(P1) + A2(P2) + A3(P2)]	[B4(P1) + B3(P1) + B2(P2) + B3(P2)]	1/72*(1-c)^3c
140	A4(P1)B4(P1) / A3(P1)B2(P1)	1/12*c*(1-c)	A2(P2)B2(P2) / A3(P2)B3(P2)	1/6*(1-c)^2	[A4(P1) + A3(P1) + A2(P2) + A3(P2)]	[B4(P1) + B2(P1) + B2(P2) + B3(P2)]	1/72*(1-c)^3c
141	A2(P1)B2(P1) / A1(P1)B4(P1)	1/12*c*(1-c)	A2(P2)B2(P2) / A3(P2)B3(P2)	1/6*(1-c)^2	[A2(P1) + A1(P1) + A2(P2) + A3(P2)]	[B2(P1) + B4(P1) + B2(P2) + B3(P2)]	1/72*(1-c)^3c
142	A3(P1)B3(P1) / A1(P1)B4(P1)	1/12*c*(1-c)	A2(P2)B2(P2) / A3(P2)B3(P2)	1/6*(1-c)^2	[A3(P1) + A1(P1) + A2(P2) + A3(P2)]	[B3(P1) + B4(P1) + B2(P2) + B3(P2)]	1/72*(1-c)^3c
143	A2(P1)B2(P1) / A4(P1)B1(P1)	1/12*c*(1-c)	A2(P2)B2(P2) / A3(P2)B3(P2)	1/6*(1-c)^2	[A2(P1) + A4(P1) + A2(P2) + A3(P2)]	[B2(P1) + B1(P1) + B2(P2) + B3(P2)]	1/72*(1-c)^3c
144	A3(P1)B3(P1) / A4(P1)B1(P1)	1/12*c*(1-c)	A2(P2)B2(P2) / A3(P2)B3(P2)	1/6*(1-c)^2	[A3(P1) + A4(P1) + A2(P2) + A3(P2)]	[B3(P1) + B1(P1) + B2(P2) + B3(P2)]	1/72*(1-c)^3c
145	A1(P1)B1(P1) / A2(P1)B2(P1)	1/6*(1-c)^2	A2(P2)B2(P2) / A4(P2)B4(P2)	1/6*(1-c)^2	[A1(P1) + A2(P1) + A2(P2) + A4(P2)]	[B1(P1) + B2(P1) + B2(P2) + B4(P2)]	1/36*(1-c)^4
146	A1(P1)B1(P1) / A3(P1)B3(P1)	1/6*(1-c)^2	A2(P2)B2(P2) / A4(P2)B4(P2)	1/6*(1-c)^2	[A1(P1) + A3(P1) + A2(P2) + A4(P2)]	[B1(P1) + B3(P1) + B2(P2) + B4(P2)]	1/36*(1-c)^4
147	A1(P1)B1(P1) / A4(P1)B4(P1)	1/6*(1-c)^2	A2(P2)B2(P2) / A4(P2)B4(P2)	1/6*(1-c)^2	[A1(P1) + A4(P1) + A2(P2) + A4(P2)]	[B1(P1) + B4(P1) + B2(P2) + B4(P2)]	1/36*(1-c)^4
148	A2(P1)B2(P1) / A3(P1)B3(P1)	1/6*(1-c)^2	A2(P2)B2(P2) / A4(P2)B4(P2)	1/6*(1-c)^2	[A2(P1) + A3(P1) + A2(P2) + A4(P2)]	[B2(P1) + B3(P1) + B2(P2) + B4(P2)]	1/36*(1-c)^4
149	A2(P1)B2(P1) / A4(P1)B4(P1)	1/6*(1-c)^2	A2(P2)B2(P2) / A4(P2)B4(P2)	1/6*(1-c)^2	[A2(P1) + A4(P1) + A2(P2) + A4(P2)]	[B2(P1) + B4(P1) + B2(P2) + B4(P2)]	1/36*(1-c)^4
150	A3(P1)B3(P1) / A4(P1)B4(P1)	1/6*(1-c)^2	A2(P2)B2(P2) / A4(P2)B4(P2)	1/6*(1-c)^2	[A3(P1) + A4(P1) + A2(P2) + A4(P2)]	[B3(P1) + B4(P1) + B2(P2) + B4(P2)]	1/36*(1-c)^4
151	A1(P1)B2(P1) / A3(P1)B4(P1)	1/6*c^2	A2(P2)B2(P2) / A4(P2)B4(P2)	1/6*(1-c)^2	[A1(P1) + A3(P1) + A2(P2) + A4(P2)]	[B2(P1) + B4(P1) + B2(P2) + B4(P2)]	1/36*(1-c)^2c^2
152	A1(P1)B2(P1) / A4(P1)B3(P1)	1/6*c^2	A2(P2)B2(P2) / A4(P2)B4(P2)	1/6*(1-c)^2	[A1(P1) + A4(P1) + A2(P2) + A4(P2)]	[B2(P1) + B3(P1) + B2(P2) + B4(P2)]	1/36*(1-c)^2c^2
153	A2(P1)B1(P1) / A3(P1)B4(P1)	1/6*c^2	A2(P2)B2(P2) / A4(P2)B4(P2)	1/6*(1-c)^2	[A2(P1) + A3(P1) + A2(P2) + A4(P2)]	[B1(P1) + B4(P1) + B2(P2) + B4(P2)]	1/36*(1-c)^2c^2
154	A2(P1)B1(P1) / A4(P1)B3(P1)	1/6*c^2	A2(P2)B2(P2) / A4(P2)B4(P2)	1/6*(1-c)^2	[A2(P1) + A4(P1) + A2(P2) + A4(P2)]	[B1(P1) + B3(P1) + B2(P2) + B4(P2)]	1/36*(1-c)^2c^2
155	A3(P1)B1(P1) / A4(P1)B2(P1)	1/6*c^2	A2(P2)B2(P2) / A4(P2)B4(P2)	1/6*(1-c)^2	[A3(P1) + A4(P1) + A2(P2) + A4(P2)]	[B1(P1) + B2(P1) + B2(P2) + B4(P2)]	1/36*(1-c)^2c^2
156	A1(P1)B3(P1) / A2(P1)B4(P1)	1/6*c^2	A2(P2)B2(P2) / A4(P2)B4(P2)	1/6*(1-c)^2	[A1(P1) + A2(P1) + A2(P2) + A4(P2)]	[B3(P1) + B4(P1) + B2(P2) + B4(P2)]	1/36*(1-c)^2c^2
157	A1(P1)B1(P1) / A3(P1)B4(P1)	1/12*c*(1-c)	A2(P2)B2(P2) / A4(P2)B4(P2)	1/6*(1-c)^2	[A1(P1) + A3(P1) + A2(P2) + A4(P2)]	[B1(P1) + B4(P1) + B2(P2) + B4(P2)]	1/72*(1-c)^3c
158	A1(P1)B1(P1) / A4(P1)B3(P1)	1/12*c*(1-c)	A2(P2)B2(P2) / A4(P2)B4(P2)	1/6*(1-c)^2	[A1(P1) + A4(P1) + A2(P2) + A4(P2)]	[B1(P1) + B3(P1) + B2(P2) + B4(P2)]	1/72*(1-c)^3c
159	A2(P1)B2(P1) / A3(P1)B4(P1)	1/12*c*(1-c)	A2(P2)B2(P2) / A4(P2)B4(P2)	1/6*(1-c)^2	[A2(P1) + A3(P1) + A2(P2) + A4(P2)]	[B2(P1) + B4(P1) + B2(P2) + B4(P2)]	1/72*(1-c)^3c
160	A2(P1)B2(P1) / A4(P1)B3(P1)	1/12*c*(1-c)	A2(P2)B2(P2) / A4(P2)B4(P2)	1/6*(1-c)^2	[A2(P1) + A4(P1) + A2(P2) + A4(P2)]	[B2(P1) + B3(P1) + B2(P2) + B4(P2)]	1/72*(1-c)^3c
161	A3(P1)B3(P1) / A1(P1)B2(P1)	1/12*c*(1-c)	A2(P2)B2(P2) / A4(P2)B4(P2)	1/6*(1-c)^2	[A3(P1) + A1(P1) + A2(P2) + A4(P2)]	[B3(P1) + B2(P1) + B2(P2) + B4(P2)]	1/72*(1-c)^3c
162	A4(P1)B4(P1) / A1(P1)B2(P1)	1/12*c*(1-c)	A2(P2)B2(P2) / A4(P2)B4(P2)	1/6*(1-c)^2	[A4(P1) + A1(P1) + A2(P2) + A4(P2)]	[B4(P1) + B2(P1) + B2(P2) + B4(P2)]	1/72*(1-c)^3c
163	A3(P1)B3(P1) / A2(P1)B1(P1)	1/12*c*(1-c)	A2(P2)B2(P2) / A4(P2)B4(P2)	1/6*(1-c)^2	[A3(P1) + A2(P1) + A2(P2) + A4(P2)]	[B3(P1) + B1(P1) + B2(P2) + B4(P2)]	1/72*(1-c)^3c
164	A4(P1)B4(P1) / A2(P1)B1(P1)	1/12*c*(1-c)	A2(P2)B2(P2) / A4(P2)B4(P2)	1/6*(1-c)^2	[A4(P1) + A2(P1) + A2(P2) + A4(P2)]	[B4(P1) + B1(P1) + B2(P2) + B4(P2)]	1/72*(1-c)^3c
165	A1(P1)B1(P1) / A2(P1)B4(P1)	1/12*c*(1-c)	A2(P2)B2(P2) / A4(P2)B4(P2)	1/6*(1-c)^2	[A1(P1) + A2(P1) + A2(P2) + A4(P2)]	[B1(P1) + B4(P1) + B2(P2) + B4(P2)]	1/72*(1-c)^3c
166	A1(P1)B1(P1) / A4(P1)B2(P1)	1/12*c*(1-c)	A2(P2)B2(P2) / A4(P2)B4(P2)	1/6*(1-c)^2	[A1(P1) + A4(P1) + A2(P2) + A4(P2)]	[B1(P1) + B2(P1) + B2(P2) + B4(P2)]	1/72*(1-c)^3c
167	A3(P1)B3(P1) / A2(P1)B4(P1)	1/12*c*(1-c)	A2(P2)B2(P2) / A4(P2)B4(P2)	1/6*(1-c)^2	[A3(P1) + A2(P1) + A2(P2) + A4(P2)]	[B3(P1) + B4(P1) + B2(P2) + B4(P2)]	1/72*(1-c)^3c
168	A3(P1)B3(P1) / A4(P1)B2(P1)	1/12*c*(1-c)	A2(P2)B2(P2) / A4(P2)B4(P2)	1/6*(1-c)^2	[A3(P1) + A4(P1) + A2(P2) + A4(P2)]	[B3(P1) + B2(P1) + B2(P2) + B4(P2)]	1/72*(1-c)^3c
169	A2(P1)B2(P1) / A1(P1)B3(P1)	1/12*c*(1-c)	A2(P2)B2(P2) / A4(P2)B4(P2)	1/6*(1-c)^2	[A2(P1) + A1(P1) + A2(P2) + A4(P2)]	[B2(P1) + B3(P1) + B2(P2) + B4(P2)]	1/72*(1-c)^3c
170	A4(P1)B4(P1) / A1(P1)B3(P1)	1/12*c*(1-c)	A2(P2)B2(P2) / A4(P2)B4(P2)	1/6*(1-c)^2	[A4(P1) + A1(P1) + A2(P2) + A4(P2)]	[B4(P1) + B3(P1) + B2(P2) + B4(P2)]	1/72*(1-c)^3c
171	A2(P1)B2(P1) / A3(P1)B1(P1)	1/12*c*(1-c)	A2(P2)B2(P2) / A4(P2)B4(P2)	1/6*(1-c)^2	[A2(P1) + A3(P1) + A2(P2) + A4(P2)]	[B2(P1) + B1(P1) + B2(P2) + B4(P2)]	1/72*(1-c)^3c
172	A4(P1)B4(P1) / A3(P1)B1(P1)	1/12*c*(1-c)	A2(P2)B2(P2) / A4(P2)B4(P2)	1/6*(1-c)^2	[A4(P1) + A3(P1) + A2(P2) + A4(P2)]	[B4(P1) + B1(P1) + B2(P2) + B4(P2)]	1/72*(1-c)^3c
173	A1(P1)B1(P1) / A2(P1)B3(P1)	1/12*c*(1-c)	A2(P2)B2(P2) / A4(P2)B4(P2)	1/6*(1-c)^2	[A1(P1) + A2(P1) + A2(P2) + A4(P2)]	[B1(P1) + B3(P1) + B2(P2) + B4(P2)]	1/72*(1-c)^3c
174	A1(P1)B1(P1) / A3(P1)B2(P1)	1/12*c*(1-c)	A2(P2)B2(P2) / A4(P2)B4(P2)	1/6*(1-c)^2	[A1(P1) + A3(P1) + A2(P2) + A4(P2)]	[B1(P1) + B2(P1) + B2(P2) + B4(P2)]	1/72*(1-c)^3c
175	A4(P1)B4(P1) / A2(P1)B3(P1)	1/12*c*(1-c)	A2(P2)B2(P2) / A4(P2)B4(P2)	1/6*(1-c)^2	[A4(P1) + A2(P1) + A2(P2) + A4(P2)]	[B4(P1) + B3(P1) + B2(P2) + B4(P2)]	1/72*(1-c)^3c
176	A4(P1)B4(P1) / A3(P1)B2(P1)	1/12*c*(1-c)	A2(P2)B2(P2) / A4(P2)B4(P2)	1/6*(1-c)^2	[A4(P1) + A3(P1) + A2(P2) + A4(P2)]	[B4(P1) + B2(P1) + B2(P2) + B4(P2)]	1/72*(1-c)^3c
177	A2(P1)B2(P1) / A1(P1)B4(P1)	1/12*c*(1-c)	A2(P2)B2(P2) / A4(P2)B4(P2)	1/6*(1-c)^2	[A2(P1) + A1(P1) + A2(P2) + A4(P2)]	[B2(P1) + B4(P1) + B2(P2) + B4(P2)]	1/72*(1-c)^3c
178	A3(P1)B3(P1) / A1(P1)B4(P1)	1/12*c*(1-c)	A2(P2)B2(P2) / A4(P2)B4(P2)	1/6*(1-c)^2	[A3(P1) + A1(P1) + A2(P2) + A4(P2)]	[B3(P1) + B4(P1) + B2(P2) + B4(P2)]	1/72*(1-c)^3c
179	A2(P1)B2(P1) / A4(P1)B1(P1)	1/12*c*(1-c)	A2(P2)B2(P2) / A4(P2)B4(P2)	1/6*(1-c)^2	[A2(P1) + A4(P1) + A2(P2) + A4(P2)]	[B2(P1) + B1(P1) + B2(P2) + B4(P2)]	1/72*(1-c)^3c
180	A3(P1)B3(P1) / A4(P1)B1(P1)	1/12*c*(1-c)	A2(P2)B2(P2) / A4(P2)B4(P2)	1/6*(1-c)^2	[A3(P1) + A4(P1) + A2(P2) + A4(P2)]	[B3(P1) + B1(P1) + B2(P2) + B4(P2)]	1/72*(1-c)^3c
181	A1(P1)B1(P1) / A2(P1)B2(P1)	1/6*(1-c)^2	A3(P2)B3(P2) / A4(P2)B4(P2)	1/6*(1-c)^2	[A1(P1) + A2(P1) + A3(P2) + A4(P2)]	[B1(P1) + B2(P1) + B3(P2) + B4(P2)]	1/36*(1-c)^4
182	A1(P1)B1(P1) / A3(P1)B3(P1)	1/6*(1-c)^2	A3(P2)B3(P2) / A4(P2)B4(P2)	1/6*(1-c)^2	[A1(P1) + A3(P1) + A3(P2) + A4(P2)]	[B1(P1) + B3(P1) + B3(P2) + B4(P2)]	1/36*(1-c)^4
183	A1(P1)B1(P1) / A4(P1)B4(P1)	1/6*(1-c)^2	A3(P2)B3(P2) / A4(P2)B4(P2)	1/6*(1-c)^2	[A1(P1) + A4(P1) + A3(P2) + A4(P2)]	[B1(P1) + B4(P1) + B3(P2) + B4(P2)]	1/36*(1-c)^4
184	A2(P1)B2(P1) / A3(P1)B3(P1)	1/6*(1-c)^2	A3(P2)B3(P2) / A4(P2)B4(P2)	1/6*(1-c)^2	[A2(P1) + A3(P1) + A3(P2) + A4(P2)]	[B2(P1) + B3(P1) + B3(P2) + B4(P2)]	1/36*(1-c)^4
185	A2(P1)B2(P1) / A4(P1)B4(P1)	1/6*(1-c)^2	A3(P2)B3(P2) / A4(P2)B4(P2)	1/6*(1-c)^2	[A2(P1) + A4(P1) + A3(P2) + A4(P2)]	[B2(P1) + B4(P1) + B3(P2) + B4(P2)]	1/36*(1-c)^4
186	A3(P1)B3(P1) / A4(P1)B4(P1)	1/6*(1-c)^2	A3(P2)B3(P2) / A4(P2)B4(P2)	1/6*(1-c)^2	[A3(P1) + A4(P1) + A3(P2) + A4(P2)]	[B3(P1) + B4(P1) + B3(P2) + B4(P2)]	1/36*(1-c)^4
187	A1(P1)B2(P1) / A3(P1)B4(P1)	1/6*c^2	A3(P2)B3(P2) / A4(P2)B4(P2)	1/6*(1-c)^2	[A1(P1) + A3(P1) + A3(P2) + A4(P2)]	[B2(P1) + B4(P1) + B3(P2) + B4(P2)]	1/36*(1-c)^2c^2
188	A1(P1)B2(P1) / A4(P1)B3(P1)	1/6*c^2	A3(P2)B3(P2) / A4(P2)B4(P2)	1/6*(1-c)^2	[A1(P1) + A4(P1) + A3(P2) + A4(P2)]	[B2(P1) + B3(P1) + B3(P2) + B4(P2)]	1/36*(1-c)^2c^2
189	A2(P1)B1(P1) / A3(P1)B4(P1)	1/6*c^2	A3(P2)B3(P2) / A4(P2)B4(P2)	1/6*(1-c)^2	[A2(P1) + A3(P1) + A3(P2) + A4(P2)]	[B1(P1) + B4(P1) + B3(P2) + B4(P2)]	1/36*(1-c)^2c^2
190	A2(P1)B1(P1) / A4(P1)B3(P1)	1/6*c^2	A3(P2)B3(P2) / A4(P2)B4(P2)	1/6*(1-c)^2	[A2(P1) + A4(P1) + A3(P2) + A4(P2)]	[B1(P1) + B3(P1) + B3(P2) + B4(P2)]	1/36*(1-c)^2c^2
191	A3(P1)B1(P1) / A4(P1)B2(P1)	1/6*c^2	A3(P2)B3(P2) / A4(P2)B4(P2)	1/6*(1-c)^2	[A3(P1) + A4(P1) + A3(P2) + A4(P2)]	[B1(P1) + B2(P1) + B3(P2) + B4(P2)]	1/36*(1-c)^2c^2
192	A1(P1)B3(P1) / A2(P1)B4(P1)	1/6*c^2	A3(P2)B3(P2) / A4(P2)B4(P2)	1/6*(1-c)^2	[A1(P1) + A2(P1) + A3(P2) + A4(P2)]	[B3(P1) + B4(P1) + B3(P2) + B4(P2)]	1/36*(1-c)^2c^2
193	A1(P1)B1(P1) / A3(P1)B4(P1)	1/12*c*(1-c)	A3(P2)B3(P2) / A4(P2)B4(P2)	1/6*(1-c)^2	[A1(P1) + A3(P1) + A3(P2) + A4(P2)]	[B1(P1) + B4(P1) + B3(P2) + B4(P2)]	1/72*(1-c)^3c
194	A1(P1)B1(P1) / A4(P1)B3(P1)	1/12*c*(1-c)	A3(P2)B3(P2) / A4(P2)B4(P2)	1/6*(1-c)^2	[A1(P1) + A4(P1) + A3(P2) + A4(P2)]	[B1(P1) + B3(P1) + B3(P2) + B4(P2)]	1/72*(1-c)^3c
195	A2(P1)B2(P1) / A3(P1)B4(P1)	1/12*c*(1-c)	A3(P2)B3(P2) / A4(P2)B4(P2)	1/6*(1-c)^2	[A2(P1) + A3(P1) + A3(P2) + A4(P2)]	[B2(P1) + B4(P1) + B3(P2) + B4(P2)]	1/72*(1-c)^3c
196	A2(P1)B2(P1) / A4(P1)B3(P1)	1/12*c*(1-c)	A3(P2)B3(P2) / A4(P2)B4(P2)	1/6*(1-c)^2	[A2(P1) + A4(P1) + A3(P2) + A4(P2)]	[B2(P1) + B3(P1) + B3(P2) + B4(P2)]	1/72*(1-c)^3c
197	A3(P1)B3(P1) / A1(P1)B2(P1)	1/12*c*(1-c)	A3(P2)B3(P2) / A4(P2)B4(P2)	1/6*(1-c)^2	[A3(P1) + A1(P1) + A3(P2) + A4(P2)]	[B3(P1) + B2(P1) + B3(P2) + B4(P2)]	1/72*(1-c)^3c
198	A4(P1)B4(P1) / A1(P1)B2(P1)	1/12*c*(1-c)	A3(P2)B3(P2) / A4(P2)B4(P2)	1/6*(1-c)^2	[A4(P1) + A1(P1) + A3(P2) + A4(P2)]	[B4(P1) + B2(P1) + B3(P2) + B4(P2)]	1/72*(1-c)^3c
199	A3(P1)B3(P1) / A2(P1)B1(P1)	1/12*c*(1-c)	A3(P2)B3(P2) / A4(P2)B4(P2)	1/6*(1-c)^2	[A3(P1) + A2(P1) + A3(P2) + A4(P2)]	[B3(P1) + B1(P1) + B3(P2) + B4(P2)]	1/72*(1-c)^3c
200	A4(P1)B4(P1) / A2(P1)B1(P1)	1/12*c*(1-c)	A3(P2)B3(P2) / A4(P2)B4(P2)	1/6*(1-c)^2	[A4(P1) + A2(P1) + A3(P2) + A4(P2)]	[B4(P1) + B1(P1) + B3(P2) + B4(P2)]	1/72*(1-c)^3c
201	A1(P1)B1(P1) / A2(P1)B4(P1)	1/12*c*(1-c)	A3(P2)B3(P2) / A4(P2)B4(P2)	1/6*(1-c)^2	[A1(P1) + A2(P1) + A3(P2) + A4(P2)]	[B1(P1) + B4(P1) + B3(P2) + B4(P2)]	1/72*(1-c)^3c
202	A1(P1)B1(P1) / A4(P1)B2(P1)	1/12*c*(1-c)	A3(P2)B3(P2) / A4(P2)B4(P2)	1/6*(1-c)^2	[A1(P1) + A4(P1) + A3(P2) + A4(P2)]	[B1(P1) + B2(P1) + B3(P2) + B4(P2)]	1/72*(1-c)^3c
203	A3(P1)B3(P1) / A2(P1)B4(P1)	1/12*c*(1-c)	A3(P2)B3(P2) / A4(P2)B4(P2)	1/6*(1-c)^2	[A3(P1) + A2(P1) + A3(P2) + A4(P2)]	[B3(P1) + B4(P1) + B3(P2) + B4(P2)]	1/72*(1-c)^3c
204	A3(P1)B3(P1) / A4(P1)B2(P1)	1/12*c*(1-c)	A3(P2)B3(P2) / A4(P2)B4(P2)	1/6*(1-c)^2	[A3(P1) + A4(P1) + A3(P2) + A4(P2)]	[B3(P1) + B2(P1) + B3(P2) + B4(P2)]	1/72*(1-c)^3c
205	A2(P1)B2(P1) / A1(P1)B3(P1)	1/12*c*(1-c)	A3(P2)B3(P2) / A4(P2)B4(P2)	1/6*(1-c)^2	[A2(P1) + A1(P1) + A3(P2) + A4(P2)]	[B2(P1) + B3(P1) + B3(P2) + B4(P2)]	1/72*(1-c)^3c
206	A4(P1)B4(P1) / A1(P1)B3(P1)	1/12*c*(1-c)	A3(P2)B3(P2) / A4(P2)B4(P2)	1/6*(1-c)^2	[A4(P1) + A1(P1) + A3(P2) + A4(P2)]	[B4(P1) + B3(P1) + B3(P2) + B4(P2)]	1/72*(1-c)^3c
207	A2(P1)B2(P1) / A3(P1)B1(P1)	1/12*c*(1-c)	A3(P2)B3(P2) / A4(P2)B4(P2)	1/6*(1-c)^2	[A2(P1) + A3(P1) + A3(P2) + A4(P2)]	[B2(P1) + B1(P1) + B3(P2) + B4(P2)]	1/72*(1-c)^3c
208	A4(P1)B4(P1) / A3(P1)B1(P1)	1/12*c*(1-c)	A3(P2)B3(P2) / A4(P2)B4(P2)	1/6*(1-c)^2	[A4(P1) + A3(P1) + A3(P2) + A4(P2)]	[B4(P1) + B1(P1) + B3(P2) + B4(P2)]	1/72*(1-c)^3c
209	A1(P1)B1(P1) / A2(P1)B3(P1)	1/12*c*(1-c)	A3(P2)B3(P2) / A4(P2)B4(P2)	1/6*(1-c)^2	[A1(P1) + A2(P1) + A3(P2) + A4(P2)]	[B1(P1) + B3(P1) + B3(P2) + B4(P2)]	1/72*(1-c)^3c
210	A1(P1)B1(P1) / A3(P1)B2(P1)	1/12*c*(1-c)	A3(P2)B3(P2) / A4(P2)B4(P2)	1/6*(1-c)^2	[A1(P1) + A3(P1) + A3(P2) + A4(P2)]	[B1(P1) + B2(P1) + B3(P2) + B4(P2)]	1/72*(1-c)^3c
211	A4(P1)B4(P1) / A2(P1)B3(P1)	1/12*c*(1-c)	A3(P2)B3(P2) / A4(P2)B4(P2)	1/6*(1-c)^2	[A4(P1) + A2(P1) + A3(P2) + A4(P2)]	[B4(P1) + B3(P1) + B3(P2) + B4(P2)]	1/72*(1-c)^3c
212	A4(P1)B4(P1) / A3(P1)B2(P1)	1/12*c*(1-c)	A3(P2)B3(P2) / A4(P2)B4(P2)	1/6*(1-c)^2	[A4(P1) + A3(P1) + A3(P2) + A4(P2)]	[B4(P1) + B2(P1) + B3(P2) + B4(P2)]	1/72*(1-c)^3c
213	A2(P1)B2(P1) / A1(P1)B4(P1)	1/12*c*(1-c)	A3(P2)B3(P2) / A4(P2)B4(P2)	1/6*(1-c)^2	[A2(P1) + A1(P1) + A3(P2) + A4(P2)]	[B2(P1) + B4(P1) + B3(P2) + B4(P2)]	1/72*(1-c)^3c
214	A3(P1)B3(P1) / A1(P1)B4(P1)	1/12*c*(1-c)	A3(P2)B3(P2) / A4(P2)B4(P2)	1/6*(1-c)^2	[A3(P1) + A1(P1) + A3(P2) + A4(P2)]	[B3(P1) + B4(P1) + B3(P2) + B4(P2)]	1/72*(1-c)^3c
215	A2(P1)B2(P1) / A4(P1)B1(P1)	1/12*c*(1-c)	A3(P2)B3(P2) / A4(P2)B4(P2)	1/6*(1-c)^2	[A2(P1) + A4(P1) + A3(P2) + A4(P2)]	[B2(P1) + B1(P1) + B3(P2) + B4(P2)]	1/72*(1-c)^3c
216	A3(P1)B3(P1) / A4(P1)B1(P1)	1/12*c*(1-c)	A3(P2)B3(P2) / A4(P2)B4(P2)	1/6*(1-c)^2	[A3(P1) + A4(P1) + A3(P2) + A4(P2)]	[B3(P1) + B1(P1) + B3(P2) + B4(P2)]	1/72*(1-c)^3c
217	A1(P1)B1(P1) / A2(P1)B2(P1)	1/6*(1-c)^2	A1(P2)B2(P2) / A3(P2)B4(P2)	1/6*c^2	[A1(P1) + A2(P1) + A1(P2) + A3(P2)]	[B1(P1) + B2(P1) + B2(P2) + B4(P2)]	1/36*(1-c)^2c^2
218	A1(P1)B1(P1) / A3(P1)B3(P1)	1/6*(1-c)^2	A1(P2)B2(P2) / A3(P2)B4(P2)	1/6*c^2	[A1(P1) + A3(P1) + A1(P2) + A3(P2)]	[B1(P1) + B3(P1) + B2(P2) + B4(P2)]	1/36*(1-c)^2c^2
219	A1(P1)B1(P1) / A4(P1)B4(P1)	1/6*(1-c)^2	A1(P2)B2(P2) / A3(P2)B4(P2)	1/6*c^2	[A1(P1) + A4(P1) + A1(P2) + A3(P2)]	[B1(P1) + B4(P1) + B2(P2) + B4(P2)]	1/36*(1-c)^2c^2
220	A2(P1)B2(P1) / A3(P1)B3(P1)	1/6*(1-c)^2	A1(P2)B2(P2) / A3(P2)B4(P2)	1/6*c^2	[A2(P1) + A3(P1) + A1(P2) + A3(P2)]	[B2(P1) + B3(P1) + B2(P2) + B4(P2)]	1/36*(1-c)^2c^2
221	A2(P1)B2(P1) / A4(P1)B4(P1)	1/6*(1-c)^2	A1(P2)B2(P2) / A3(P2)B4(P2)	1/6*c^2	[A2(P1) + A4(P1) + A1(P2) + A3(P2)]	[B2(P1) + B4(P1) + B2(P2) + B4(P2)]	1/36*(1-c)^2c^2
222	A3(P1)B3(P1) / A4(P1)B4(P1)	1/6*(1-c)^2	A1(P2)B2(P2) / A3(P2)B4(P2)	1/6*c^2	[A3(P1) + A4(P1) + A1(P2) + A3(P2)]	[B3(P1) + B4(P1) + B2(P2) + B4(P2)]	1/36*(1-c)^2c^2
223	A1(P1)B2(P1) / A3(P1)B4(P1)	1/6*c^2	A1(P2)B2(P2) / A3(P2)B4(P2)	1/6*c^2	[A1(P1) + A3(P1) + A1(P2) + A3(P2)]	[B2(P1) + B4(P1) + B2(P2) + B4(P2)]	1/36*c^4
224	A1(P1)B2(P1) / A4(P1)B3(P1)	1/6*c^2	A1(P2)B2(P2) / A3(P2)B4(P2)	1/6*c^2	[A1(P1) + A4(P1) + A1(P2) + A3(P2)]	[B2(P1) + B3(P1) + B2(P2) + B4(P2)]	1/36*c^4
225	A2(P1)B1(P1) / A3(P1)B4(P1)	1/6*c^2	A1(P2)B2(P2) / A3(P2)B4(P2)	1/6*c^2	[A2(P1) + A3(P1) + A1(P2) + A3(P2)]	[B1(P1) + B4(P1) + B2(P2) + B4(P2)]	1/36*c^4
226	A2(P1)B1(P1) / A4(P1)B3(P1)	1/6*c^2	A1(P2)B2(P2) / A3(P2)B4(P2)	1/6*c^2	[A2(P1) + A4(P1) + A1(P2) + A3(P2)]	[B1(P1) + B3(P1) + B2(P2) + B4(P2)]	1/36*c^4
227	A3(P1)B1(P1) / A4(P1)B2(P1)	1/6*c^2	A1(P2)B2(P2) / A3(P2)B4(P2)	1/6*c^2	[A3(P1) + A4(P1) + A1(P2) + A3(P2)]	[B1(P1) + B2(P1) + B2(P2) + B4(P2)]	1/36*c^4
228	A1(P1)B3(P1) / A2(P1)B4(P1)	1/6*c^2	A1(P2)B2(P2) / A3(P2)B4(P2)	1/6*c^2	[A1(P1) + A2(P1) + A1(P2) + A3(P2)]	[B3(P1) + B4(P1) + B2(P2) + B4(P2)]	1/36*c^4
229	A1(P1)B1(P1) / A3(P1)B4(P1)	1/12*c*(1-c)	A1(P2)B2(P2) / A3(P2)B4(P2)	1/6*c^2	[A1(P1) + A3(P1) + A1(P2) + A3(P2)]	[B1(P1) + B4(P1) + B2(P2) + B4(P2)]	1/72*(1-c)c^3
230	A1(P1)B1(P1) / A4(P1)B3(P1)	1/12*c*(1-c)	A1(P2)B2(P2) / A3(P2)B4(P2)	1/6*c^2	[A1(P1) + A4(P1) + A1(P2) + A3(P2)]	[B1(P1) + B3(P1) + B2(P2) + B4(P2)]	1/72*(1-c)c^3
231	A2(P1)B2(P1) / A3(P1)B4(P1)	1/12*c*(1-c)	A1(P2)B2(P2) / A3(P2)B4(P2)	1/6*c^2	[A2(P1) + A3(P1) + A1(P2) + A3(P2)]	[B2(P1) + B4(P1) + B2(P2) + B4(P2)]	1/72*(1-c)c^3
232	A2(P1)B2(P1) / A4(P1)B3(P1)	1/12*c*(1-c)	A1(P2)B2(P2) / A3(P2)B4(P2)	1/6*c^2	[A2(P1) + A4(P1) + A1(P2) + A3(P2)]	[B2(P1) + B3(P1) + B2(P2) + B4(P2)]	1/72*(1-c)c^3
233	A3(P1)B3(P1) / A1(P1)B2(P1)	1/12*c*(1-c)	A1(P2)B2(P2) / A3(P2)B4(P2)	1/6*c^2	[A3(P1) + A1(P1) + A1(P2) + A3(P2)]	[B3(P1) + B2(P1) + B2(P2) + B4(P2)]	1/72*(1-c)c^3
234	A4(P1)B4(P1) / A1(P1)B2(P1)	1/12*c*(1-c)	A1(P2)B2(P2) / A3(P2)B4(P2)	1/6*c^2	[A4(P1) + A1(P1) + A1(P2) + A3(P2)]	[B4(P1) + B2(P1) + B2(P2) + B4(P2)]	1/72*(1-c)c^3
235	A3(P1)B3(P1) / A2(P1)B1(P1)	1/12*c*(1-c)	A1(P2)B2(P2) / A3(P2)B4(P2)	1/6*c^2	[A3(P1) + A2(P1) + A1(P2) + A3(P2)]	[B3(P1) + B1(P1) + B2(P2) + B4(P2)]	1/72*(1-c)c^3
236	A4(P1)B4(P1) / A2(P1)B1(P1)	1/12*c*(1-c)	A1(P2)B2(P2) / A3(P2)B4(P2)	1/6*c^2	[A4(P1) + A2(P1) + A1(P2) + A3(P2)]	[B4(P1) + B1(P1) + B2(P2) + B4(P2)]	1/72*(1-c)c^3
237	A1(P1)B1(P1) / A2(P1)B4(P1)	1/12*c*(1-c)	A1(P2)B2(P2) / A3(P2)B4(P2)	1/6*c^2	[A1(P1) + A2(P1) + A1(P2) + A3(P2)]	[B1(P1) + B4(P1) + B2(P2) + B4(P2)]	1/72*(1-c)c^3
238	A1(P1)B1(P1) / A4(P1)B2(P1)	1/12*c*(1-c)	A1(P2)B2(P2) / A3(P2)B4(P2)	1/6*c^2	[A1(P1) + A4(P1) + A1(P2) + A3(P2)]	[B1(P1) + B2(P1) + B2(P2) + B4(P2)]	1/72*(1-c)c^3
239	A3(P1)B3(P1) / A2(P1)B4(P1)	1/12*c*(1-c)	A1(P2)B2(P2) / A3(P2)B4(P2)	1/6*c^2	[A3(P1) + A2(P1) + A1(P2) + A3(P2)]	[B3(P1) + B4(P1) + B2(P2) + B4(P2)]	1/72*(1-c)c^3
240	A3(P1)B3(P1) / A4(P1)B2(P1)	1/12*c*(1-c)	A1(P2)B2(P2) / A3(P2)B4(P2)	1/6*c^2	[A3(P1) + A4(P1) + A1(P2) + A3(P2)]	[B3(P1) + B2(P1) + B2(P2) + B4(P2)]	1/72*(1-c)c^3
241	A2(P1)B2(P1) / A1(P1)B3(P1)	1/12*c*(1-c)	A1(P2)B2(P2) / A3(P2)B4(P2)	1/6*c^2	[A2(P1) + A1(P1) + A1(P2) + A3(P2)]	[B2(P1) + B3(P1) + B2(P2) + B4(P2)]	1/72*(1-c)c^3
242	A4(P1)B4(P1) / A1(P1)B3(P1)	1/12*c*(1-c)	A1(P2)B2(P2) / A3(P2)B4(P2)	1/6*c^2	[A4(P1) + A1(P1) + A1(P2) + A3(P2)]	[B4(P1) + B3(P1) + B2(P2) + B4(P2)]	1/72*(1-c)c^3
243	A2(P1)B2(P1) / A3(P1)B1(P1)	1/12*c*(1-c)	A1(P2)B2(P2) / A3(P2)B4(P2)	1/6*c^2	[A2(P1) + A3(P1) + A1(P2) + A3(P2)]	[B2(P1) + B1(P1) + B2(P2) + B4(P2)]	1/72*(1-c)c^3
244	A4(P1)B4(P1) / A3(P1)B1(P1)	1/12*c*(1-c)	A1(P2)B2(P2) / A3(P2)B4(P2)	1/6*c^2	[A4(P1) + A3(P1) + A1(P2) + A3(P2)]	[B4(P1) + B1(P1) + B2(P2) + B4(P2)]	1/72*(1-c)c^3
245	A1(P1)B1(P1) / A2(P1)B3(P1)	1/12*c*(1-c)	A1(P2)B2(P2) / A3(P2)B4(P2)	1/6*c^2	[A1(P1) + A2(P1) + A1(P2) + A3(P2)]	[B1(P1) + B3(P1) + B2(P2) + B4(P2)]	1/72*(1-c)c^3
246	A1(P1)B1(P1) / A3(P1)B2(P1)	1/12*c*(1-c)	A1(P2)B2(P2) / A3(P2)B4(P2)	1/6*c^2	[A1(P1) + A3(P1) + A1(P2) + A3(P2)]	[B1(P1) + B2(P1) + B2(P2) + B4(P2)]	1/72*(1-c)c^3
247	A4(P1)B4(P1) / A2(P1)B3(P1)	1/12*c*(1-c)	A1(P2)B2(P2) / A3(P2)B4(P2)	1/6*c^2	[A4(P1) + A2(P1) + A1(P2) + A3(P2)]	[B4(P1) + B3(P1) + B2(P2) + B4(P2)]	1/72*(1-c)c^3
248	A4(P1)B4(P1) / A3(P1)B2(P1)	1/12*c*(1-c)	A1(P2)B2(P2) / A3(P2)B4(P2)	1/6*c^2	[A4(P1) + A3(P1) + A1(P2) + A3(P2)]	[B4(P1) + B2(P1) + B2(P2) + B4(P2)]	1/72*(1-c)c^3
249	A2(P1)B2(P1) / A1(P1)B4(P1)	1/12*c*(1-c)	A1(P2)B2(P2) / A3(P2)B4(P2)	1/6*c^2	[A2(P1) + A1(P1) + A1(P2) + A3(P2)]	[B2(P1) + B4(P1) + B2(P2) + B4(P2)]	1/72*(1-c)c^3
250	A3(P1)B3(P1) / A1(P1)B4(P1)	1/12*c*(1-c)	A1(P2)B2(P2) / A3(P2)B4(P2)	1/6*c^2	[A3(P1) + A1(P1) + A1(P2) + A3(P2)]	[B3(P1) + B4(P1) + B2(P2) + B4(P2)]	1/72*(1-c)c^3
251	A2(P1)B2(P1) / A4(P1)B1(P1)	1/12*c*(1-c)	A1(P2)B2(P2) / A3(P2)B4(P2)	1/6*c^2	[A2(P1) + A4(P1) + A1(P2) + A3(P2)]	[B2(P1) + B1(P1) + B2(P2) + B4(P2)]	1/72*(1-c)c^3
252	A3(P1)B3(P1) / A4(P1)B1(P1)	1/12*c*(1-c)	A1(P2)B2(P2) / A3(P2)B4(P2)	1/6*c^2	[A3(P1) + A4(P1) + A1(P2) + A3(P2)]	[B3(P1) + B1(P1) + B2(P2) + B4(P2)]	1/72*(1-c)c^3
253	A1(P1)B1(P1) / A2(P1)B2(P1)	1/6*(1-c)^2	A1(P2)B2(P2) / A4(P2)B3(P2)	1/6*c^2	[A1(P1) + A2(P1) + A1(P2) + A4(P2)]	[B1(P1) + B2(P1) + B2(P2) + B3(P2)]	1/36*(1-c)^2c^2
254	A1(P1)B1(P1) / A3(P1)B3(P1)	1/6*(1-c)^2	A1(P2)B2(P2) / A4(P2)B3(P2)	1/6*c^2	[A1(P1) + A3(P1) + A1(P2) + A4(P2)]	[B1(P1) + B3(P1) + B2(P2) + B3(P2)]	1/36*(1-c)^2c^2
255	A1(P1)B1(P1) / A4(P1)B4(P1)	1/6*(1-c)^2	A1(P2)B2(P2) / A4(P2)B3(P2)	1/6*c^2	[A1(P1) + A4(P1) + A1(P2) + A4(P2)]	[B1(P1) + B4(P1) + B2(P2) + B3(P2)]	1/36*(1-c)^2c^2
256	A2(P1)B2(P1) / A3(P1)B3(P1)	1/6*(1-c)^2	A1(P2)B2(P2) / A4(P2)B3(P2)	1/6*c^2	[A2(P1) + A3(P1) + A1(P2) + A4(P2)]	[B2(P1) + B3(P1) + B2(P2) + B3(P2)]	1/36*(1-c)^2c^2
257	A2(P1)B2(P1) / A4(P1)B4(P1)	1/6*(1-c)^2	A1(P2)B2(P2) / A4(P2)B3(P2)	1/6*c^2	[A2(P1) + A4(P1) + A1(P2) + A4(P2)]	[B2(P1) + B4(P1) + B2(P2) + B3(P2)]	1/36*(1-c)^2c^2
258	A3(P1)B3(P1) / A4(P1)B4(P1)	1/6*(1-c)^2	A1(P2)B2(P2) / A4(P2)B3(P2)	1/6*c^2	[A3(P1) + A4(P1) + A1(P2) + A4(P2)]	[B3(P1) + B4(P1) + B2(P2) + B3(P2)]	1/36*(1-c)^2c^2
259	A1(P1)B2(P1) / A3(P1)B4(P1)	1/6*c^2	A1(P2)B2(P2) / A4(P2)B3(P2)	1/6*c^2	[A1(P1) + A3(P1) + A1(P2) + A4(P2)]	[B2(P1) + B4(P1) + B2(P2) + B3(P2)]	1/36*c^4
260	A1(P1)B2(P1) / A4(P1)B3(P1)	1/6*c^2	A1(P2)B2(P2) / A4(P2)B3(P2)	1/6*c^2	[A1(P1) + A4(P1) + A1(P2) + A4(P2)]	[B2(P1) + B3(P1) + B2(P2) + B3(P2)]	1/36*c^4
261	A2(P1)B1(P1) / A3(P1)B4(P1)	1/6*c^2	A1(P2)B2(P2) / A4(P2)B3(P2)	1/6*c^2	[A2(P1) + A3(P1) + A1(P2) + A4(P2)]	[B1(P1) + B4(P1) + B2(P2) + B3(P2)]	1/36*c^4
262	A2(P1)B1(P1) / A4(P1)B3(P1)	1/6*c^2	A1(P2)B2(P2) / A4(P2)B3(P2)	1/6*c^2	[A2(P1) + A4(P1) + A1(P2) + A4(P2)]	[B1(P1) + B3(P1) + B2(P2) + B3(P2)]	1/36*c^4
263	A3(P1)B1(P1) / A4(P1)B2(P1)	1/6*c^2	A1(P2)B2(P2) / A4(P2)B3(P2)	1/6*c^2	[A3(P1) + A4(P1) + A1(P2) + A4(P2)]	[B1(P1) + B2(P1) + B2(P2) + B3(P2)]	1/36*c^4
264	A1(P1)B3(P1) / A2(P1)B4(P1)	1/6*c^2	A1(P2)B2(P2) / A4(P2)B3(P2)	1/6*c^2	[A1(P1) + A2(P1) + A1(P2) + A4(P2)]	[B3(P1) + B4(P1) + B2(P2) + B3(P2)]	1/36*c^4
265	A1(P1)B1(P1) / A3(P1)B4(P1)	1/12*c*(1-c)	A1(P2)B2(P2) / A4(P2)B3(P2)	1/6*c^2	[A1(P1) + A3(P1) + A1(P2) + A4(P2)]	[B1(P1) + B4(P1) + B2(P2) + B3(P2)]	1/72*(1-c)c^3
266	A1(P1)B1(P1) / A4(P1)B3(P1)	1/12*c*(1-c)	A1(P2)B2(P2) / A4(P2)B3(P2)	1/6*c^2	[A1(P1) + A4(P1) + A1(P2) + A4(P2)]	[B1(P1) + B3(P1) + B2(P2) + B3(P2)]	1/72*(1-c)c^3
267	A2(P1)B2(P1) / A3(P1)B4(P1)	1/12*c*(1-c)	A1(P2)B2(P2) / A4(P2)B3(P2)	1/6*c^2	[A2(P1) + A3(P1) + A1(P2) + A4(P2)]	[B2(P1) + B4(P1) + B2(P2) + B3(P2)]	1/72*(1-c)c^3
268	A2(P1)B2(P1) / A4(P1)B3(P1)	1/12*c*(1-c)	A1(P2)B2(P2) / A4(P2)B3(P2)	1/6*c^2	[A2(P1) + A4(P1) + A1(P2) + A4(P2)]	[B2(P1) + B3(P1) + B2(P2) + B3(P2)]	1/72*(1-c)c^3
269	A3(P1)B3(P1) / A1(P1)B2(P1)	1/12*c*(1-c)	A1(P2)B2(P2) / A4(P2)B3(P2)	1/6*c^2	[A3(P1) + A1(P1) + A1(P2) + A4(P2)]	[B3(P1) + B2(P1) + B2(P2) + B3(P2)]	1/72*(1-c)c^3
270	A4(P1)B4(P1) / A1(P1)B2(P1)	1/12*c*(1-c)	A1(P2)B2(P2) / A4(P2)B3(P2)	1/6*c^2	[A4(P1) + A1(P1) + A1(P2) + A4(P2)]	[B4(P1) + B2(P1) + B2(P2) + B3(P2)]	1/72*(1-c)c^3
271	A3(P1)B3(P1) / A2(P1)B1(P1)	1/12*c*(1-c)	A1(P2)B2(P2) / A4(P2)B3(P2)	1/6*c^2	[A3(P1) + A2(P1) + A1(P2) + A4(P2)]	[B3(P1) + B1(P1) + B2(P2) + B3(P2)]	1/72*(1-c)c^3
272	A4(P1)B4(P1) / A2(P1)B1(P1)	1/12*c*(1-c)	A1(P2)B2(P2) / A4(P2)B3(P2)	1/6*c^2	[A4(P1) + A2(P1) + A1(P2) + A4(P2)]	[B4(P1) + B1(P1) + B2(P2) + B3(P2)]	1/72*(1-c)c^3
273	A1(P1)B1(P1) / A2(P1)B4(P1)	1/12*c*(1-c)	A1(P2)B2(P2) / A4(P2)B3(P2)	1/6*c^2	[A1(P1) + A2(P1) + A1(P2) + A4(P2)]	[B1(P1) + B4(P1) + B2(P2) + B3(P2)]	1/72*(1-c)c^3
274	A1(P1)B1(P1) / A4(P1)B2(P1)	1/12*c*(1-c)	A1(P2)B2(P2) / A4(P2)B3(P2)	1/6*c^2	[A1(P1) + A4(P1) + A1(P2) + A4(P2)]	[B1(P1) + B2(P1) + B2(P2) + B3(P2)]	1/72*(1-c)c^3
275	A3(P1)B3(P1) / A2(P1)B4(P1)	1/12*c*(1-c)	A1(P2)B2(P2) / A4(P2)B3(P2)	1/6*c^2	[A3(P1) + A2(P1) + A1(P2) + A4(P2)]	[B3(P1) + B4(P1) + B2(P2) + B3(P2)]	1/72*(1-c)c^3
276	A3(P1)B3(P1) / A4(P1)B2(P1)	1/12*c*(1-c)	A1(P2)B2(P2) / A4(P2)B3(P2)	1/6*c^2	[A3(P1) + A4(P1) + A1(P2) + A4(P2)]	[B3(P1) + B2(P1) + B2(P2) + B3(P2)]	1/72*(1-c)c^3
277	A2(P1)B2(P1) / A1(P1)B3(P1)	1/12*c*(1-c)	A1(P2)B2(P2) / A4(P2)B3(P2)	1/6*c^2	[A2(P1) + A1(P1) + A1(P2) + A4(P2)]	[B2(P1) + B3(P1) + B2(P2) + B3(P2)]	1/72*(1-c)c^3
278	A4(P1)B4(P1) / A1(P1)B3(P1)	1/12*c*(1-c)	A1(P2)B2(P2) / A4(P2)B3(P2)	1/6*c^2	[A4(P1) + A1(P1) + A1(P2) + A4(P2)]	[B4(P1) + B3(P1) + B2(P2) + B3(P2)]	1/72*(1-c)c^3
279	A2(P1)B2(P1) / A3(P1)B1(P1)	1/12*c*(1-c)	A1(P2)B2(P2) / A4(P2)B3(P2)	1/6*c^2	[A2(P1) + A3(P1) + A1(P2) + A4(P2)]	[B2(P1) + B1(P1) + B2(P2) + B3(P2)]	1/72*(1-c)c^3
280	A4(P1)B4(P1) / A3(P1)B1(P1)	1/12*c*(1-c)	A1(P2)B2(P2) / A4(P2)B3(P2)	1/6*c^2	[A4(P1) + A3(P1) + A1(P2) + A4(P2)]	[B4(P1) + B1(P1) + B2(P2) + B3(P2)]	1/72*(1-c)c^3
281	A1(P1)B1(P1) / A2(P1)B3(P1)	1/12*c*(1-c)	A1(P2)B2(P2) / A4(P2)B3(P2)	1/6*c^2	[A1(P1) + A2(P1) + A1(P2) + A4(P2)]	[B1(P1) + B3(P1) + B2(P2) + B3(P2)]	1/72*(1-c)c^3
282	A1(P1)B1(P1) / A3(P1)B2(P1)	1/12*c*(1-c)	A1(P2)B2(P2) / A4(P2)B3(P2)	1/6*c^2	[A1(P1) + A3(P1) + A1(P2) + A4(P2)]	[B1(P1) + B2(P1) + B2(P2) + B3(P2)]	1/72*(1-c)c^3
283	A4(P1)B4(P1) / A2(P1)B3(P1)	1/12*c*(1-c)	A1(P2)B2(P2) / A4(P2)B3(P2)	1/6*c^2	[A4(P1) + A2(P1) + A1(P2) + A4(P2)]	[B4(P1) + B3(P1) + B2(P2) + B3(P2)]	1/72*(1-c)c^3
284	A4(P1)B4(P1) / A3(P1)B2(P1)	1/12*c*(1-c)	A1(P2)B2(P2) / A4(P2)B3(P2)	1/6*c^2	[A4(P1) + A3(P1) + A1(P2) + A4(P2)]	[B4(P1) + B2(P1) + B2(P2) + B3(P2)]	1/72*(1-c)c^3
285	A2(P1)B2(P1) / A1(P1)B4(P1)	1/12*c*(1-c)	A1(P2)B2(P2) / A4(P2)B3(P2)	1/6*c^2	[A2(P1) + A1(P1) + A1(P2) + A4(P2)]	[B2(P1) + B4(P1) + B2(P2) + B3(P2)]	1/72*(1-c)c^3
286	A3(P1)B3(P1) / A1(P1)B4(P1)	1/12*c*(1-c)	A1(P2)B2(P2) / A4(P2)B3(P2)	1/6*c^2	[A3(P1) + A1(P1) + A1(P2) + A4(P2)]	[B3(P1) + B4(P1) + B2(P2) + B3(P2)]	1/72*(1-c)c^3
287	A2(P1)B2(P1) / A4(P1)B1(P1)	1/12*c*(1-c)	A1(P2)B2(P2) / A4(P2)B3(P2)	1/6*c^2	[A2(P1) + A4(P1) + A1(P2) + A4(P2)]	[B2(P1) + B1(P1) + B2(P2) + B3(P2)]	1/72*(1-c)c^3
288	A3(P1)B3(P1) / A4(P1)B1(P1)	1/12*c*(1-c)	A1(P2)B2(P2) / A4(P2)B3(P2)	1/6*c^2	[A3(P1) + A4(P1) + A1(P2) + A4(P2)]	[B3(P1) + B1(P1) + B2(P2) + B3(P2)]	1/72*(1-c)c^3
289	A1(P1)B1(P1) / A2(P1)B2(P1)	1/6*(1-c)^2	A2(P2)B1(P2) / A3(P2)B4(P2)	1/6*c^2	[A1(P1) + A2(P1) + A2(P2) + A3(P2)]	[B1(P1) + B2(P1) + B1(P2) + B4(P2)]	1/36*(1-c)^2c^2
290	A1(P1)B1(P1) / A3(P1)B3(P1)	1/6*(1-c)^2	A2(P2)B1(P2) / A3(P2)B4(P2)	1/6*c^2	[A1(P1) + A3(P1) + A2(P2) + A3(P2)]	[B1(P1) + B3(P1) + B1(P2) + B4(P2)]	1/36*(1-c)^2c^2
291	A1(P1)B1(P1) / A4(P1)B4(P1)	1/6*(1-c)^2	A2(P2)B1(P2) / A3(P2)B4(P2)	1/6*c^2	[A1(P1) + A4(P1) + A2(P2) + A3(P2)]	[B1(P1) + B4(P1) + B1(P2) + B4(P2)]	1/36*(1-c)^2c^2
292	A2(P1)B2(P1) / A3(P1)B3(P1)	1/6*(1-c)^2	A2(P2)B1(P2) / A3(P2)B4(P2)	1/6*c^2	[A2(P1) + A3(P1) + A2(P2) + A3(P2)]	[B2(P1) + B3(P1) + B1(P2) + B4(P2)]	1/36*(1-c)^2c^2
293	A2(P1)B2(P1) / A4(P1)B4(P1)	1/6*(1-c)^2	A2(P2)B1(P2) / A3(P2)B4(P2)	1/6*c^2	[A2(P1) + A4(P1) + A2(P2) + A3(P2)]	[B2(P1) + B4(P1) + B1(P2) + B4(P2)]	1/36*(1-c)^2c^2
294	A3(P1)B3(P1) / A4(P1)B4(P1)	1/6*(1-c)^2	A2(P2)B1(P2) / A3(P2)B4(P2)	1/6*c^2	[A3(P1) + A4(P1) + A2(P2) + A3(P2)]	[B3(P1) + B4(P1) + B1(P2) + B4(P2)]	1/36*(1-c)^2c^2
295	A1(P1)B2(P1) / A3(P1)B4(P1)	1/6*c^2	A2(P2)B1(P2) / A3(P2)B4(P2)	1/6*c^2	[A1(P1) + A3(P1) + A2(P2) + A3(P2)]	[B2(P1) + B4(P1) + B1(P2) + B4(P2)]	1/36*c^4
296	A1(P1)B2(P1) / A4(P1)B3(P1)	1/6*c^2	A2(P2)B1(P2) / A3(P2)B4(P2)	1/6*c^2	[A1(P1) + A4(P1) + A2(P2) + A3(P2)]	[B2(P1) + B3(P1) + B1(P2) + B4(P2)]	1/36*c^4
297	A2(P1)B1(P1) / A3(P1)B4(P1)	1/6*c^2	A2(P2)B1(P2) / A3(P2)B4(P2)	1/6*c^2	[A2(P1) + A3(P1) + A2(P2) + A3(P2)]	[B1(P1) + B4(P1) + B1(P2) + B4(P2)]	1/36*c^4
298	A2(P1)B1(P1) / A4(P1)B3(P1)	1/6*c^2	A2(P2)B1(P2) / A3(P2)B4(P2)	1/6*c^2	[A2(P1) + A4(P1) + A2(P2) + A3(P2)]	[B1(P1) + B3(P1) + B1(P2) + B4(P2)]	1/36*c^4
299	A3(P1)B1(P1) / A4(P1)B2(P1)	1/6*c^2	A2(P2)B1(P2) / A3(P2)B4(P2)	1/6*c^2	[A3(P1) + A4(P1) + A2(P2) + A3(P2)]	[B1(P1) + B2(P1) + B1(P2) + B4(P2)]	1/36*c^4
300	A1(P1)B3(P1) / A2(P1)B4(P1)	1/6*c^2	A2(P2)B1(P2) / A3(P2)B4(P2)	1/6*c^2	[A1(P1) + A2(P1) + A2(P2) + A3(P2)]	[B3(P1) + B4(P1) + B1(P2) + B4(P2)]	1/36*c^4
301	A1(P1)B1(P1) / A3(P1)B4(P1)	1/12*c*(1-c)	A2(P2)B1(P2) / A3(P2)B4(P2)	1/6*c^2	[A1(P1) + A3(P1) + A2(P2) + A3(P2)]	[B1(P1) + B4(P1) + B1(P2) + B4(P2)]	1/72*(1-c)c^3
302	A1(P1)B1(P1) / A4(P1)B3(P1)	1/12*c*(1-c)	A2(P2)B1(P2) / A3(P2)B4(P2)	1/6*c^2	[A1(P1) + A4(P1) + A2(P2) + A3(P2)]	[B1(P1) + B3(P1) + B1(P2) + B4(P2)]	1/72*(1-c)c^3
303	A2(P1)B2(P1) / A3(P1)B4(P1)	1/12*c*(1-c)	A2(P2)B1(P2) / A3(P2)B4(P2)	1/6*c^2	[A2(P1) + A3(P1) + A2(P2) + A3(P2)]	[B2(P1) + B4(P1) + B1(P2) + B4(P2)]	1/72*(1-c)c^3
304	A2(P1)B2(P1) / A4(P1)B3(P1)	1/12*c*(1-c)	A2(P2)B1(P2) / A3(P2)B4(P2)	1/6*c^2	[A2(P1) + A4(P1) + A2(P2) + A3(P2)]	[B2(P1) + B3(P1) + B1(P2) + B4(P2)]	1/72*(1-c)c^3
305	A3(P1)B3(P1) / A1(P1)B2(P1)	1/12*c*(1-c)	A2(P2)B1(P2) / A3(P2)B4(P2)	1/6*c^2	[A3(P1) + A1(P1) + A2(P2) + A3(P2)]	[B3(P1) + B2(P1) + B1(P2) + B4(P2)]	1/72*(1-c)c^3
306	A4(P1)B4(P1) / A1(P1)B2(P1)	1/12*c*(1-c)	A2(P2)B1(P2) / A3(P2)B4(P2)	1/6*c^2	[A4(P1) + A1(P1) + A2(P2) + A3(P2)]	[B4(P1) + B2(P1) + B1(P2) + B4(P2)]	1/72*(1-c)c^3
307	A3(P1)B3(P1) / A2(P1)B1(P1)	1/12*c*(1-c)	A2(P2)B1(P2) / A3(P2)B4(P2)	1/6*c^2	[A3(P1) + A2(P1) + A2(P2) + A3(P2)]	[B3(P1) + B1(P1) + B1(P2) + B4(P2)]	1/72*(1-c)c^3
308	A4(P1)B4(P1) / A2(P1)B1(P1)	1/12*c*(1-c)	A2(P2)B1(P2) / A3(P2)B4(P2)	1/6*c^2	[A4(P1) + A2(P1) + A2(P2) + A3(P2)]	[B4(P1) + B1(P1) + B1(P2) + B4(P2)]	1/72*(1-c)c^3
309	A1(P1)B1(P1) / A2(P1)B4(P1)	1/12*c*(1-c)	A2(P2)B1(P2) / A3(P2)B4(P2)	1/6*c^2	[A1(P1) + A2(P1) + A2(P2) + A3(P2)]	[B1(P1) + B4(P1) + B1(P2) + B4(P2)]	1/72*(1-c)c^3
310	A1(P1)B1(P1) / A4(P1)B2(P1)	1/12*c*(1-c)	A2(P2)B1(P2) / A3(P2)B4(P2)	1/6*c^2	[A1(P1) + A4(P1) + A2(P2) + A3(P2)]	[B1(P1) + B2(P1) + B1(P2) + B4(P2)]	1/72*(1-c)c^3
311	A3(P1)B3(P1) / A2(P1)B4(P1)	1/12*c*(1-c)	A2(P2)B1(P2) / A3(P2)B4(P2)	1/6*c^2	[A3(P1) + A2(P1) + A2(P2) + A3(P2)]	[B3(P1) + B4(P1) + B1(P2) + B4(P2)]	1/72*(1-c)c^3
312	A3(P1)B3(P1) / A4(P1)B2(P1)	1/12*c*(1-c)	A2(P2)B1(P2) / A3(P2)B4(P2)	1/6*c^2	[A3(P1) + A4(P1) + A2(P2) + A3(P2)]	[B3(P1) + B2(P1) + B1(P2) + B4(P2)]	1/72*(1-c)c^3
313	A2(P1)B2(P1) / A1(P1)B3(P1)	1/12*c*(1-c)	A2(P2)B1(P2) / A3(P2)B4(P2)	1/6*c^2	[A2(P1) + A1(P1) + A2(P2) + A3(P2)]	[B2(P1) + B3(P1) + B1(P2) + B4(P2)]	1/72*(1-c)c^3
314	A4(P1)B4(P1) / A1(P1)B3(P1)	1/12*c*(1-c)	A2(P2)B1(P2) / A3(P2)B4(P2)	1/6*c^2	[A4(P1) + A1(P1) + A2(P2) + A3(P2)]	[B4(P1) + B3(P1) + B1(P2) + B4(P2)]	1/72*(1-c)c^3
315	A2(P1)B2(P1) / A3(P1)B1(P1)	1/12*c*(1-c)	A2(P2)B1(P2) / A3(P2)B4(P2)	1/6*c^2	[A2(P1) + A3(P1) + A2(P2) + A3(P2)]	[B2(P1) + B1(P1) + B1(P2) + B4(P2)]	1/72*(1-c)c^3
316	A4(P1)B4(P1) / A3(P1)B1(P1)	1/12*c*(1-c)	A2(P2)B1(P2) / A3(P2)B4(P2)	1/6*c^2	[A4(P1) + A3(P1) + A2(P2) + A3(P2)]	[B4(P1) + B1(P1) + B1(P2) + B4(P2)]	1/72*(1-c)c^3
317	A1(P1)B1(P1) / A2(P1)B3(P1)	1/12*c*(1-c)	A2(P2)B1(P2) / A3(P2)B4(P2)	1/6*c^2	[A1(P1) + A2(P1) + A2(P2) + A3(P2)]	[B1(P1) + B3(P1) + B1(P2) + B4(P2)]	1/72*(1-c)c^3
318	A1(P1)B1(P1) / A3(P1)B2(P1)	1/12*c*(1-c)	A2(P2)B1(P2) / A3(P2)B4(P2)	1/6*c^2	[A1(P1) + A3(P1) + A2(P2) + A3(P2)]	[B1(P1) + B2(P1) + B1(P2) + B4(P2)]	1/72*(1-c)c^3
319	A4(P1)B4(P1) / A2(P1)B3(P1)	1/12*c*(1-c)	A2(P2)B1(P2) / A3(P2)B4(P2)	1/6*c^2	[A4(P1) + A2(P1) + A2(P2) + A3(P2)]	[B4(P1) + B3(P1) + B1(P2) + B4(P2)]	1/72*(1-c)c^3
320	A4(P1)B4(P1) / A3(P1)B2(P1)	1/12*c*(1-c)	A2(P2)B1(P2) / A3(P2)B4(P2)	1/6*c^2	[A4(P1) + A3(P1) + A2(P2) + A3(P2)]	[B4(P1) + B2(P1) + B1(P2) + B4(P2)]	1/72*(1-c)c^3
321	A2(P1)B2(P1) / A1(P1)B4(P1)	1/12*c*(1-c)	A2(P2)B1(P2) / A3(P2)B4(P2)	1/6*c^2	[A2(P1) + A1(P1) + A2(P2) + A3(P2)]	[B2(P1) + B4(P1) + B1(P2) + B4(P2)]	1/72*(1-c)c^3
322	A3(P1)B3(P1) / A1(P1)B4(P1)	1/12*c*(1-c)	A2(P2)B1(P2) / A3(P2)B4(P2)	1/6*c^2	[A3(P1) + A1(P1) + A2(P2) + A3(P2)]	[B3(P1) + B4(P1) + B1(P2) + B4(P2)]	1/72*(1-c)c^3
323	A2(P1)B2(P1) / A4(P1)B1(P1)	1/12*c*(1-c)	A2(P2)B1(P2) / A3(P2)B4(P2)	1/6*c^2	[A2(P1) + A4(P1) + A2(P2) + A3(P2)]	[B2(P1) + B1(P1) + B1(P2) + B4(P2)]	1/72*(1-c)c^3
324	A3(P1)B3(P1) / A4(P1)B1(P1)	1/12*c*(1-c)	A2(P2)B1(P2) / A3(P2)B4(P2)	1/6*c^2	[A3(P1) + A4(P1) + A2(P2) + A3(P2)]	[B3(P1) + B1(P1) + B1(P2) + B4(P2)]	1/72*(1-c)c^3
325	A1(P1)B1(P1) / A2(P1)B2(P1)	1/6*(1-c)^2	A2(P2)B1(P2) / A4(P2)B3(P2)	1/6*c^2	[A1(P1) + A2(P1) + A2(P2) + A4(P2)]	[B1(P1) + B2(P1) + B1(P2) + B3(P2)]	1/36*(1-c)^2c^2
326	A1(P1)B1(P1) / A3(P1)B3(P1)	1/6*(1-c)^2	A2(P2)B1(P2) / A4(P2)B3(P2)	1/6*c^2	[A1(P1) + A3(P1) + A2(P2) + A4(P2)]	[B1(P1) + B3(P1) + B1(P2) + B3(P2)]	1/36*(1-c)^2c^2
327	A1(P1)B1(P1) / A4(P1)B4(P1)	1/6*(1-c)^2	A2(P2)B1(P2) / A4(P2)B3(P2)	1/6*c^2	[A1(P1) + A4(P1) + A2(P2) + A4(P2)]	[B1(P1) + B4(P1) + B1(P2) + B3(P2)]	1/36*(1-c)^2c^2
328	A2(P1)B2(P1) / A3(P1)B3(P1)	1/6*(1-c)^2	A2(P2)B1(P2) / A4(P2)B3(P2)	1/6*c^2	[A2(P1) + A3(P1) + A2(P2) + A4(P2)]	[B2(P1) + B3(P1) + B1(P2) + B3(P2)]	1/36*(1-c)^2c^2
329	A2(P1)B2(P1) / A4(P1)B4(P1)	1/6*(1-c)^2	A2(P2)B1(P2) / A4(P2)B3(P2)	1/6*c^2	[A2(P1) + A4(P1) + A2(P2) + A4(P2)]	[B2(P1) + B4(P1) + B1(P2) + B3(P2)]	1/36*(1-c)^2c^2
330	A3(P1)B3(P1) / A4(P1)B4(P1)	1/6*(1-c)^2	A2(P2)B1(P2) / A4(P2)B3(P2)	1/6*c^2	[A3(P1) + A4(P1) + A2(P2) + A4(P2)]	[B3(P1) + B4(P1) + B1(P2) + B3(P2)]	1/36*(1-c)^2c^2
331	A1(P1)B2(P1) / A3(P1)B4(P1)	1/6*c^2	A2(P2)B1(P2) / A4(P2)B3(P2)	1/6*c^2	[A1(P1) + A3(P1) + A2(P2) + A4(P2)]	[B2(P1) + B4(P1) + B1(P2) + B3(P2)]	1/36*c^4
332	A1(P1)B2(P1) / A4(P1)B3(P1)	1/6*c^2	A2(P2)B1(P2) / A4(P2)B3(P2)	1/6*c^2	[A1(P1) + A4(P1) + A2(P2) + A4(P2)]	[B2(P1) + B3(P1) + B1(P2) + B3(P2)]	1/36*c^4
333	A2(P1)B1(P1) / A3(P1)B4(P1)	1/6*c^2	A2(P2)B1(P2) / A4(P2)B3(P2)	1/6*c^2	[A2(P1) + A3(P1) + A2(P2) + A4(P2)]	[B1(P1) + B4(P1) + B1(P2) + B3(P2)]	1/36*c^4
334	A2(P1)B1(P1) / A4(P1)B3(P1)	1/6*c^2	A2(P2)B1(P2) / A4(P2)B3(P2)	1/6*c^2	[A2(P1) + A4(P1) + A2(P2) + A4(P2)]	[B1(P1) + B3(P1) + B1(P2) + B3(P2)]	1/36*c^4
335	A3(P1)B1(P1) / A4(P1)B2(P1)	1/6*c^2	A2(P2)B1(P2) / A4(P2)B3(P2)	1/6*c^2	[A3(P1) + A4(P1) + A2(P2) + A4(P2)]	[B1(P1) + B2(P1) + B1(P2) + B3(P2)]	1/36*c^4
336	A1(P1)B3(P1) / A2(P1)B4(P1)	1/6*c^2	A2(P2)B1(P2) / A4(P2)B3(P2)	1/6*c^2	[A1(P1) + A2(P1) + A2(P2) + A4(P2)]	[B3(P1) + B4(P1) + B1(P2) + B3(P2)]	1/36*c^4
337	A1(P1)B1(P1) / A3(P1)B4(P1)	1/12*c*(1-c)	A2(P2)B1(P2) / A4(P2)B3(P2)	1/6*c^2	[A1(P1) + A3(P1) + A2(P2) + A4(P2)]	[B1(P1) + B4(P1) + B1(P2) + B3(P2)]	1/72*(1-c)c^3
338	A1(P1)B1(P1) / A4(P1)B3(P1)	1/12*c*(1-c)	A2(P2)B1(P2) / A4(P2)B3(P2)	1/6*c^2	[A1(P1) + A4(P1) + A2(P2) + A4(P2)]	[B1(P1) + B3(P1) + B1(P2) + B3(P2)]	1/72*(1-c)c^3
339	A2(P1)B2(P1) / A3(P1)B4(P1)	1/12*c*(1-c)	A2(P2)B1(P2) / A4(P2)B3(P2)	1/6*c^2	[A2(P1) + A3(P1) + A2(P2) + A4(P2)]	[B2(P1) + B4(P1) + B1(P2) + B3(P2)]	1/72*(1-c)c^3
340	A2(P1)B2(P1) / A4(P1)B3(P1)	1/12*c*(1-c)	A2(P2)B1(P2) / A4(P2)B3(P2)	1/6*c^2	[A2(P1) + A4(P1) + A2(P2) + A4(P2)]	[B2(P1) + B3(P1) + B1(P2) + B3(P2)]	1/72*(1-c)c^3
341	A3(P1)B3(P1) / A1(P1)B2(P1)	1/12*c*(1-c)	A2(P2)B1(P2) / A4(P2)B3(P2)	1/6*c^2	[A3(P1) + A1(P1) + A2(P2) + A4(P2)]	[B3(P1) + B2(P1) + B1(P2) + B3(P2)]	1/72*(1-c)c^3
342	A4(P1)B4(P1) / A1(P1)B2(P1)	1/12*c*(1-c)	A2(P2)B1(P2) / A4(P2)B3(P2)	1/6*c^2	[A4(P1) + A1(P1) + A2(P2) + A4(P2)]	[B4(P1) + B2(P1) + B1(P2) + B3(P2)]	1/72*(1-c)c^3
343	A3(P1)B3(P1) / A2(P1)B1(P1)	1/12*c*(1-c)	A2(P2)B1(P2) / A4(P2)B3(P2)	1/6*c^2	[A3(P1) + A2(P1) + A2(P2) + A4(P2)]	[B3(P1) + B1(P1) + B1(P2) + B3(P2)]	1/72*(1-c)c^3
344	A4(P1)B4(P1) / A2(P1)B1(P1)	1/12*c*(1-c)	A2(P2)B1(P2) / A4(P2)B3(P2)	1/6*c^2	[A4(P1) + A2(P1) + A2(P2) + A4(P2)]	[B4(P1) + B1(P1) + B1(P2) + B3(P2)]	1/72*(1-c)c^3
345	A1(P1)B1(P1) / A2(P1)B4(P1)	1/12*c*(1-c)	A2(P2)B1(P2) / A4(P2)B3(P2)	1/6*c^2	[A1(P1) + A2(P1) + A2(P2) + A4(P2)]	[B1(P1) + B4(P1) + B1(P2) + B3(P2)]	1/72*(1-c)c^3
346	A1(P1)B1(P1) / A4(P1)B2(P1)	1/12*c*(1-c)	A2(P2)B1(P2) / A4(P2)B3(P2)	1/6*c^2	[A1(P1) + A4(P1) + A2(P2) + A4(P2)]	[B1(P1) + B2(P1) + B1(P2) + B3(P2)]	1/72*(1-c)c^3
347	A3(P1)B3(P1) / A2(P1)B4(P1)	1/12*c*(1-c)	A2(P2)B1(P2) / A4(P2)B3(P2)	1/6*c^2	[A3(P1) + A2(P1) + A2(P2) + A4(P2)]	[B3(P1) + B4(P1) + B1(P2) + B3(P2)]	1/72*(1-c)c^3
348	A3(P1)B3(P1) / A4(P1)B2(P1)	1/12*c*(1-c)	A2(P2)B1(P2) / A4(P2)B3(P2)	1/6*c^2	[A3(P1) + A4(P1) + A2(P2) + A4(P2)]	[B3(P1) + B2(P1) + B1(P2) + B3(P2)]	1/72*(1-c)c^3
349	A2(P1)B2(P1) / A1(P1)B3(P1)	1/12*c*(1-c)	A2(P2)B1(P2) / A4(P2)B3(P2)	1/6*c^2	[A2(P1) + A1(P1) + A2(P2) + A4(P2)]	[B2(P1) + B3(P1) + B1(P2) + B3(P2)]	1/72*(1-c)c^3
350	A4(P1)B4(P1) / A1(P1)B3(P1)	1/12*c*(1-c)	A2(P2)B1(P2) / A4(P2)B3(P2)	1/6*c^2	[A4(P1) + A1(P1) + A2(P2) + A4(P2)]	[B4(P1) + B3(P1) + B1(P2) + B3(P2)]	1/72*(1-c)c^3
351	A2(P1)B2(P1) / A3(P1)B1(P1)	1/12*c*(1-c)	A2(P2)B1(P2) / A4(P2)B3(P2)	1/6*c^2	[A2(P1) + A3(P1) + A2(P2) + A4(P2)]	[B2(P1) + B1(P1) + B1(P2) + B3(P2)]	1/72*(1-c)c^3
352	A4(P1)B4(P1) / A3(P1)B1(P1)	1/12*c*(1-c)	A2(P2)B1(P2) / A4(P2)B3(P2)	1/6*c^2	[A4(P1) + A3(P1) + A2(P2) + A4(P2)]	[B4(P1) + B1(P1) + B1(P2) + B3(P2)]	1/72*(1-c)c^3
353	A1(P1)B1(P1) / A2(P1)B3(P1)	1/12*c*(1-c)	A2(P2)B1(P2) / A4(P2)B3(P2)	1/6*c^2	[A1(P1) + A2(P1) + A2(P2) + A4(P2)]	[B1(P1) + B3(P1) + B1(P2) + B3(P2)]	1/72*(1-c)c^3
354	A1(P1)B1(P1) / A3(P1)B2(P1)	1/12*c*(1-c)	A2(P2)B1(P2) / A4(P2)B3(P2)	1/6*c^2	[A1(P1) + A3(P1) + A2(P2) + A4(P2)]	[B1(P1) + B2(P1) + B1(P2) + B3(P2)]	1/72*(1-c)c^3
355	A4(P1)B4(P1) / A2(P1)B3(P1)	1/12*c*(1-c)	A2(P2)B1(P2) / A4(P2)B3(P2)	1/6*c^2	[A4(P1) + A2(P1) + A2(P2) + A4(P2)]	[B4(P1) + B3(P1) + B1(P2) + B3(P2)]	1/72*(1-c)c^3
356	A4(P1)B4(P1) / A3(P1)B2(P1)	1/12*c*(1-c)	A2(P2)B1(P2) / A4(P2)B3(P2)	1/6*c^2	[A4(P1) + A3(P1) + A2(P2) + A4(P2)]	[B4(P1) + B2(P1) + B1(P2) + B3(P2)]	1/72*(1-c)c^3
357	A2(P1)B2(P1) / A1(P1)B4(P1)	1/12*c*(1-c)	A2(P2)B1(P2) / A4(P2)B3(P2)	1/6*c^2	[A2(P1) + A1(P1) + A2(P2) + A4(P2)]	[B2(P1) + B4(P1) + B1(P2) + B3(P2)]	1/72*(1-c)c^3
358	A3(P1)B3(P1) / A1(P1)B4(P1)	1/12*c*(1-c)	A2(P2)B1(P2) / A4(P2)B3(P2)	1/6*c^2	[A3(P1) + A1(P1) + A2(P2) + A4(P2)]	[B3(P1) + B4(P1) + B1(P2) + B3(P2)]	1/72*(1-c)c^3
359	A2(P1)B2(P1) / A4(P1)B1(P1)	1/12*c*(1-c)	A2(P2)B1(P2) / A4(P2)B3(P2)	1/6*c^2	[A2(P1) + A4(P1) + A2(P2) + A4(P2)]	[B2(P1) + B1(P1) + B1(P2) + B3(P2)]	1/72*(1-c)c^3
360	A3(P1)B3(P1) / A4(P1)B1(P1)	1/12*c*(1-c)	A2(P2)B1(P2) / A4(P2)B3(P2)	1/6*c^2	[A3(P1) + A4(P1) + A2(P2) + A4(P2)]	[B3(P1) + B1(P1) + B1(P2) + B3(P2)]	1/72*(1-c)c^3
361	A1(P1)B1(P1) / A2(P1)B2(P1)	1/6*(1-c)^2	A3(P2)B1(P2) / A4(P2)B2(P2)	1/6*c^2	[A1(P1) + A2(P1) + A3(P2) + A4(P2)]	[B1(P1) + B2(P1) + B1(P2) + B2(P2)]	1/36*(1-c)^2c^2
362	A1(P1)B1(P1) / A3(P1)B3(P1)	1/6*(1-c)^2	A3(P2)B1(P2) / A4(P2)B2(P2)	1/6*c^2	[A1(P1) + A3(P1) + A3(P2) + A4(P2)]	[B1(P1) + B3(P1) + B1(P2) + B2(P2)]	1/36*(1-c)^2c^2
363	A1(P1)B1(P1) / A4(P1)B4(P1)	1/6*(1-c)^2	A3(P2)B1(P2) / A4(P2)B2(P2)	1/6*c^2	[A1(P1) + A4(P1) + A3(P2) + A4(P2)]	[B1(P1) + B4(P1) + B1(P2) + B2(P2)]	1/36*(1-c)^2c^2
364	A2(P1)B2(P1) / A3(P1)B3(P1)	1/6*(1-c)^2	A3(P2)B1(P2) / A4(P2)B2(P2)	1/6*c^2	[A2(P1) + A3(P1) + A3(P2) + A4(P2)]	[B2(P1) + B3(P1) + B1(P2) + B2(P2)]	1/36*(1-c)^2c^2
365	A2(P1)B2(P1) / A4(P1)B4(P1)	1/6*(1-c)^2	A3(P2)B1(P2) / A4(P2)B2(P2)	1/6*c^2	[A2(P1) + A4(P1) + A3(P2) + A4(P2)]	[B2(P1) + B4(P1) + B1(P2) + B2(P2)]	1/36*(1-c)^2c^2
366	A3(P1)B3(P1) / A4(P1)B4(P1)	1/6*(1-c)^2	A3(P2)B1(P2) / A4(P2)B2(P2)	1/6*c^2	[A3(P1) + A4(P1) + A3(P2) + A4(P2)]	[B3(P1) + B4(P1) + B1(P2) + B2(P2)]	1/36*(1-c)^2c^2
367	A1(P1)B2(P1) / A3(P1)B4(P1)	1/6*c^2	A3(P2)B1(P2) / A4(P2)B2(P2)	1/6*c^2	[A1(P1) + A3(P1) + A3(P2) + A4(P2)]	[B2(P1) + B4(P1) + B1(P2) + B2(P2)]	1/36*c^4
368	A1(P1)B2(P1) / A4(P1)B3(P1)	1/6*c^2	A3(P2)B1(P2) / A4(P2)B2(P2)	1/6*c^2	[A1(P1) + A4(P1) + A3(P2) + A4(P2)]	[B2(P1) + B3(P1) + B1(P2) + B2(P2)]	1/36*c^4
369	A2(P1)B1(P1) / A3(P1)B4(P1)	1/6*c^2	A3(P2)B1(P2) / A4(P2)B2(P2)	1/6*c^2	[A2(P1) + A3(P1) + A3(P2) + A4(P2)]	[B1(P1) + B4(P1) + B1(P2) + B2(P2)]	1/36*c^4
370	A2(P1)B1(P1) / A4(P1)B3(P1)	1/6*c^2	A3(P2)B1(P2) / A4(P2)B2(P2)	1/6*c^2	[A2(P1) + A4(P1) + A3(P2) + A4(P2)]	[B1(P1) + B3(P1) + B1(P2) + B2(P2)]	1/36*c^4
371	A3(P1)B1(P1) / A4(P1)B2(P1)	1/6*c^2	A3(P2)B1(P2) / A4(P2)B2(P2)	1/6*c^2	[A3(P1) + A4(P1) + A3(P2) + A4(P2)]	[B1(P1) + B2(P1) + B1(P2) + B2(P2)]	1/36*c^4
372	A1(P1)B3(P1) / A2(P1)B4(P1)	1/6*c^2	A3(P2)B1(P2) / A4(P2)B2(P2)	1/6*c^2	[A1(P1) + A2(P1) + A3(P2) + A4(P2)]	[B3(P1) + B4(P1) + B1(P2) + B2(P2)]	1/36*c^4
373	A1(P1)B1(P1) / A3(P1)B4(P1)	1/12*c*(1-c)	A3(P2)B1(P2) / A4(P2)B2(P2)	1/6*c^2	[A1(P1) + A3(P1) + A3(P2) + A4(P2)]	[B1(P1) + B4(P1) + B1(P2) + B2(P2)]	1/72*(1-c)c^3
374	A1(P1)B1(P1) / A4(P1)B3(P1)	1/12*c*(1-c)	A3(P2)B1(P2) / A4(P2)B2(P2)	1/6*c^2	[A1(P1) + A4(P1) + A3(P2) + A4(P2)]	[B1(P1) + B3(P1) + B1(P2) + B2(P2)]	1/72*(1-c)c^3
375	A2(P1)B2(P1) / A3(P1)B4(P1)	1/12*c*(1-c)	A3(P2)B1(P2) / A4(P2)B2(P2)	1/6*c^2	[A2(P1) + A3(P1) + A3(P2) + A4(P2)]	[B2(P1) + B4(P1) + B1(P2) + B2(P2)]	1/72*(1-c)c^3
376	A2(P1)B2(P1) / A4(P1)B3(P1)	1/12*c*(1-c)	A3(P2)B1(P2) / A4(P2)B2(P2)	1/6*c^2	[A2(P1) + A4(P1) + A3(P2) + A4(P2)]	[B2(P1) + B3(P1) + B1(P2) + B2(P2)]	1/72*(1-c)c^3
377	A3(P1)B3(P1) / A1(P1)B2(P1)	1/12*c*(1-c)	A3(P2)B1(P2) / A4(P2)B2(P2)	1/6*c^2	[A3(P1) + A1(P1) + A3(P2) + A4(P2)]	[B3(P1) + B2(P1) + B1(P2) + B2(P2)]	1/72*(1-c)c^3
378	A4(P1)B4(P1) / A1(P1)B2(P1)	1/12*c*(1-c)	A3(P2)B1(P2) / A4(P2)B2(P2)	1/6*c^2	[A4(P1) + A1(P1) + A3(P2) + A4(P2)]	[B4(P1) + B2(P1) + B1(P2) + B2(P2)]	1/72*(1-c)c^3
379	A3(P1)B3(P1) / A2(P1)B1(P1)	1/12*c*(1-c)	A3(P2)B1(P2) / A4(P2)B2(P2)	1/6*c^2	[A3(P1) + A2(P1) + A3(P2) + A4(P2)]	[B3(P1) + B1(P1) + B1(P2) + B2(P2)]	1/72*(1-c)c^3
380	A4(P1)B4(P1) / A2(P1)B1(P1)	1/12*c*(1-c)	A3(P2)B1(P2) / A4(P2)B2(P2)	1/6*c^2	[A4(P1) + A2(P1) + A3(P2) + A4(P2)]	[B4(P1) + B1(P1) + B1(P2) + B2(P2)]	1/72*(1-c)c^3
381	A1(P1)B1(P1) / A2(P1)B4(P1)	1/12*c*(1-c)	A3(P2)B1(P2) / A4(P2)B2(P2)	1/6*c^2	[A1(P1) + A2(P1) + A3(P2) + A4(P2)]	[B1(P1) + B4(P1) + B1(P2) + B2(P2)]	1/72*(1-c)c^3
382	A1(P1)B1(P1) / A4(P1)B2(P1)	1/12*c*(1-c)	A3(P2)B1(P2) / A4(P2)B2(P2)	1/6*c^2	[A1(P1) + A4(P1) + A3(P2) + A4(P2)]	[B1(P1) + B2(P1) + B1(P2) + B2(P2)]	1/72*(1-c)c^3
383	A3(P1)B3(P1) / A2(P1)B4(P1)	1/12*c*(1-c)	A3(P2)B1(P2) / A4(P2)B2(P2)	1/6*c^2	[A3(P1) + A2(P1) + A3(P2) + A4(P2)]	[B3(P1) + B4(P1) + B1(P2) + B2(P2)]	1/72*(1-c)c^3
384	A3(P1)B3(P1) / A4(P1)B2(P1)	1/12*c*(1-c)	A3(P2)B1(P2) / A4(P2)B2(P2)	1/6*c^2	[A3(P1) + A4(P1) + A3(P2) + A4(P2)]	[B3(P1) + B2(P1) + B1(P2) + B2(P2)]	1/72*(1-c)c^3
385	A2(P1)B2(P1) / A1(P1)B3(P1)	1/12*c*(1-c)	A3(P2)B1(P2) / A4(P2)B2(P2)	1/6*c^2	[A2(P1) + A1(P1) + A3(P2) + A4(P2)]	[B2(P1) + B3(P1) + B1(P2) + B2(P2)]	1/72*(1-c)c^3
386	A4(P1)B4(P1) / A1(P1)B3(P1)	1/12*c*(1-c)	A3(P2)B1(P2) / A4(P2)B2(P2)	1/6*c^2	[A4(P1) + A1(P1) + A3(P2) + A4(P2)]	[B4(P1) + B3(P1) + B1(P2) + B2(P2)]	1/72*(1-c)c^3
387	A2(P1)B2(P1) / A3(P1)B1(P1)	1/12*c*(1-c)	A3(P2)B1(P2) / A4(P2)B2(P2)	1/6*c^2	[A2(P1) + A3(P1) + A3(P2) + A4(P2)]	[B2(P1) + B1(P1) + B1(P2) + B2(P2)]	1/72*(1-c)c^3
388	A4(P1)B4(P1) / A3(P1)B1(P1)	1/12*c*(1-c)	A3(P2)B1(P2) / A4(P2)B2(P2)	1/6*c^2	[A4(P1) + A3(P1) + A3(P2) + A4(P2)]	[B4(P1) + B1(P1) + B1(P2) + B2(P2)]	1/72*(1-c)c^3
389	A1(P1)B1(P1) / A2(P1)B3(P1)	1/12*c*(1-c)	A3(P2)B1(P2) / A4(P2)B2(P2)	1/6*c^2	[A1(P1) + A2(P1) + A3(P2) + A4(P2)]	[B1(P1) + B3(P1) + B1(P2) + B2(P2)]	1/72*(1-c)c^3
390	A1(P1)B1(P1) / A3(P1)B2(P1)	1/12*c*(1-c)	A3(P2)B1(P2) / A4(P2)B2(P2)	1/6*c^2	[A1(P1) + A3(P1) + A3(P2) + A4(P2)]	[B1(P1) + B2(P1) + B1(P2) + B2(P2)]	1/72*(1-c)c^3
391	A4(P1)B4(P1) / A2(P1)B3(P1)	1/12*c*(1-c)	A3(P2)B1(P2) / A4(P2)B2(P2)	1/6*c^2	[A4(P1) + A2(P1) + A3(P2) + A4(P2)]	[B4(P1) + B3(P1) + B1(P2) + B2(P2)]	1/72*(1-c)c^3
392	A4(P1)B4(P1) / A3(P1)B2(P1)	1/12*c*(1-c)	A3(P2)B1(P2) / A4(P2)B2(P2)	1/6*c^2	[A4(P1) + A3(P1) + A3(P2) + A4(P2)]	[B4(P1) + B2(P1) + B1(P2) + B2(P2)]	1/72*(1-c)c^3
393	A2(P1)B2(P1) / A1(P1)B4(P1)	1/12*c*(1-c)	A3(P2)B1(P2) / A4(P2)B2(P2)	1/6*c^2	[A2(P1) + A1(P1) + A3(P2) + A4(P2)]	[B2(P1) + B4(P1) + B1(P2) + B2(P2)]	1/72*(1-c)c^3
394	A3(P1)B3(P1) / A1(P1)B4(P1)	1/12*c*(1-c)	A3(P2)B1(P2) / A4(P2)B2(P2)	1/6*c^2	[A3(P1) + A1(P1) + A3(P2) + A4(P2)]	[B3(P1) + B4(P1) + B1(P2) + B2(P2)]	1/72*(1-c)c^3
395	A2(P1)B2(P1) / A4(P1)B1(P1)	1/12*c*(1-c)	A3(P2)B1(P2) / A4(P2)B2(P2)	1/6*c^2	[A2(P1) + A4(P1) + A3(P2) + A4(P2)]	[B2(P1) + B1(P1) + B1(P2) + B2(P2)]	1/72*(1-c)c^3
396	A3(P1)B3(P1) / A4(P1)B1(P1)	1/12*c*(1-c)	A3(P2)B1(P2) / A4(P2)B2(P2)	1/6*c^2	[A3(P1) + A4(P1) + A3(P2) + A4(P2)]	[B3(P1) + B1(P1) + B1(P2) + B2(P2)]	1/72*(1-c)c^3
397	A1(P1)B1(P1) / A2(P1)B2(P1)	1/6*(1-c)^2	A1(P2)B3(P2) / A2(P2)B4(P2)	1/6*c^2	[A1(P1) + A2(P1) + A1(P2) + A2(P2)]	[B1(P1) + B2(P1) + B3(P2) + B4(P2)]	1/36*(1-c)^2c^2
398	A1(P1)B1(P1) / A3(P1)B3(P1)	1/6*(1-c)^2	A1(P2)B3(P2) / A2(P2)B4(P2)	1/6*c^2	[A1(P1) + A3(P1) + A1(P2) + A2(P2)]	[B1(P1) + B3(P1) + B3(P2) + B4(P2)]	1/36*(1-c)^2c^2
399	A1(P1)B1(P1) / A4(P1)B4(P1)	1/6*(1-c)^2	A1(P2)B3(P2) / A2(P2)B4(P2)	1/6*c^2	[A1(P1) + A4(P1) + A1(P2) + A2(P2)]	[B1(P1) + B4(P1) + B3(P2) + B4(P2)]	1/36*(1-c)^2c^2
400	A2(P1)B2(P1) / A3(P1)B3(P1)	1/6*(1-c)^2	A1(P2)B3(P2) / A2(P2)B4(P2)	1/6*c^2	[A2(P1) + A3(P1) + A1(P2) + A2(P2)]	[B2(P1) + B3(P1) + B3(P2) + B4(P2)]	1/36*(1-c)^2c^2
401	A2(P1)B2(P1) / A4(P1)B4(P1)	1/6*(1-c)^2	A1(P2)B3(P2) / A2(P2)B4(P2)	1/6*c^2	[A2(P1) + A4(P1) + A1(P2) + A2(P2)]	[B2(P1) + B4(P1) + B3(P2) + B4(P2)]	1/36*(1-c)^2c^2
402	A3(P1)B3(P1) / A4(P1)B4(P1)	1/6*(1-c)^2	A1(P2)B3(P2) / A2(P2)B4(P2)	1/6*c^2	[A3(P1) + A4(P1) + A1(P2) + A2(P2)]	[B3(P1) + B4(P1) + B3(P2) + B4(P2)]	1/36*(1-c)^2c^2
403	A1(P1)B2(P1) / A3(P1)B4(P1)	1/6*c^2	A1(P2)B3(P2) / A2(P2)B4(P2)	1/6*c^2	[A1(P1) + A3(P1) + A1(P2) + A2(P2)]	[B2(P1) + B4(P1) + B3(P2) + B4(P2)]	1/36*c^4
404	A1(P1)B2(P1) / A4(P1)B3(P1)	1/6*c^2	A1(P2)B3(P2) / A2(P2)B4(P2)	1/6*c^2	[A1(P1) + A4(P1) + A1(P2) + A2(P2)]	[B2(P1) + B3(P1) + B3(P2) + B4(P2)]	1/36*c^4
405	A2(P1)B1(P1) / A3(P1)B4(P1)	1/6*c^2	A1(P2)B3(P2) / A2(P2)B4(P2)	1/6*c^2	[A2(P1) + A3(P1) + A1(P2) + A2(P2)]	[B1(P1) + B4(P1) + B3(P2) + B4(P2)]	1/36*c^4
406	A2(P1)B1(P1) / A4(P1)B3(P1)	1/6*c^2	A1(P2)B3(P2) / A2(P2)B4(P2)	1/6*c^2	[A2(P1) + A4(P1) + A1(P2) + A2(P2)]	[B1(P1) + B3(P1) + B3(P2) + B4(P2)]	1/36*c^4
407	A3(P1)B1(P1) / A4(P1)B2(P1)	1/6*c^2	A1(P2)B3(P2) / A2(P2)B4(P2)	1/6*c^2	[A3(P1) + A4(P1) + A1(P2) + A2(P2)]	[B1(P1) + B2(P1) + B3(P2) + B4(P2)]	1/36*c^4
408	A1(P1)B3(P1) / A2(P1)B4(P1)	1/6*c^2	A1(P2)B3(P2) / A2(P2)B4(P2)	1/6*c^2	[A1(P1) + A2(P1) + A1(P2) + A2(P2)]	[B3(P1) + B4(P1) + B3(P2) + B4(P2)]	1/36*c^4
409	A1(P1)B1(P1) / A3(P1)B4(P1)	1/12*c*(1-c)	A1(P2)B3(P2) / A2(P2)B4(P2)	1/6*c^2	[A1(P1) + A3(P1) + A1(P2) + A2(P2)]	[B1(P1) + B4(P1) + B3(P2) + B4(P2)]	1/72*(1-c)c^3
410	A1(P1)B1(P1) / A4(P1)B3(P1)	1/12*c*(1-c)	A1(P2)B3(P2) / A2(P2)B4(P2)	1/6*c^2	[A1(P1) + A4(P1) + A1(P2) + A2(P2)]	[B1(P1) + B3(P1) + B3(P2) + B4(P2)]	1/72*(1-c)c^3
411	A2(P1)B2(P1) / A3(P1)B4(P1)	1/12*c*(1-c)	A1(P2)B3(P2) / A2(P2)B4(P2)	1/6*c^2	[A2(P1) + A3(P1) + A1(P2) + A2(P2)]	[B2(P1) + B4(P1) + B3(P2) + B4(P2)]	1/72*(1-c)c^3
412	A2(P1)B2(P1) / A4(P1)B3(P1)	1/12*c*(1-c)	A1(P2)B3(P2) / A2(P2)B4(P2)	1/6*c^2	[A2(P1) + A4(P1) + A1(P2) + A2(P2)]	[B2(P1) + B3(P1) + B3(P2) + B4(P2)]	1/72*(1-c)c^3
413	A3(P1)B3(P1) / A1(P1)B2(P1)	1/12*c*(1-c)	A1(P2)B3(P2) / A2(P2)B4(P2)	1/6*c^2	[A3(P1) + A1(P1) + A1(P2) + A2(P2)]	[B3(P1) + B2(P1) + B3(P2) + B4(P2)]	1/72*(1-c)c^3
414	A4(P1)B4(P1) / A1(P1)B2(P1)	1/12*c*(1-c)	A1(P2)B3(P2) / A2(P2)B4(P2)	1/6*c^2	[A4(P1) + A1(P1) + A1(P2) + A2(P2)]	[B4(P1) + B2(P1) + B3(P2) + B4(P2)]	1/72*(1-c)c^3
415	A3(P1)B3(P1) / A2(P1)B1(P1)	1/12*c*(1-c)	A1(P2)B3(P2) / A2(P2)B4(P2)	1/6*c^2	[A3(P1) + A2(P1) + A1(P2) + A2(P2)]	[B3(P1) + B1(P1) + B3(P2) + B4(P2)]	1/72*(1-c)c^3
416	A4(P1)B4(P1) / A2(P1)B1(P1)	1/12*c*(1-c)	A1(P2)B3(P2) / A2(P2)B4(P2)	1/6*c^2	[A4(P1) + A2(P1) + A1(P2) + A2(P2)]	[B4(P1) + B1(P1) + B3(P2) + B4(P2)]	1/72*(1-c)c^3
417	A1(P1)B1(P1) / A2(P1)B4(P1)	1/12*c*(1-c)	A1(P2)B3(P2) / A2(P2)B4(P2)	1/6*c^2	[A1(P1) + A2(P1) + A1(P2) + A2(P2)]	[B1(P1) + B4(P1) + B3(P2) + B4(P2)]	1/72*(1-c)c^3
418	A1(P1)B1(P1) / A4(P1)B2(P1)	1/12*c*(1-c)	A1(P2)B3(P2) / A2(P2)B4(P2)	1/6*c^2	[A1(P1) + A4(P1) + A1(P2) + A2(P2)]	[B1(P1) + B2(P1) + B3(P2) + B4(P2)]	1/72*(1-c)c^3
419	A3(P1)B3(P1) / A2(P1)B4(P1)	1/12*c*(1-c)	A1(P2)B3(P2) / A2(P2)B4(P2)	1/6*c^2	[A3(P1) + A2(P1) + A1(P2) + A2(P2)]	[B3(P1) + B4(P1) + B3(P2) + B4(P2)]	1/72*(1-c)c^3
420	A3(P1)B3(P1) / A4(P1)B2(P1)	1/12*c*(1-c)	A1(P2)B3(P2) / A2(P2)B4(P2)	1/6*c^2	[A3(P1) + A4(P1) + A1(P2) + A2(P2)]	[B3(P1) + B2(P1) + B3(P2) + B4(P2)]	1/72*(1-c)c^3
421	A2(P1)B2(P1) / A1(P1)B3(P1)	1/12*c*(1-c)	A1(P2)B3(P2) / A2(P2)B4(P2)	1/6*c^2	[A2(P1) + A1(P1) + A1(P2) + A2(P2)]	[B2(P1) + B3(P1) + B3(P2) + B4(P2)]	1/72*(1-c)c^3
422	A4(P1)B4(P1) / A1(P1)B3(P1)	1/12*c*(1-c)	A1(P2)B3(P2) / A2(P2)B4(P2)	1/6*c^2	[A4(P1) + A1(P1) + A1(P2) + A2(P2)]	[B4(P1) + B3(P1) + B3(P2) + B4(P2)]	1/72*(1-c)c^3
423	A2(P1)B2(P1) / A3(P1)B1(P1)	1/12*c*(1-c)	A1(P2)B3(P2) / A2(P2)B4(P2)	1/6*c^2	[A2(P1) + A3(P1) + A1(P2) + A2(P2)]	[B2(P1) + B1(P1) + B3(P2) + B4(P2)]	1/72*(1-c)c^3
424	A4(P1)B4(P1) / A3(P1)B1(P1)	1/12*c*(1-c)	A1(P2)B3(P2) / A2(P2)B4(P2)	1/6*c^2	[A4(P1) + A3(P1) + A1(P2) + A2(P2)]	[B4(P1) + B1(P1) + B3(P2) + B4(P2)]	1/72*(1-c)c^3
425	A1(P1)B1(P1) / A2(P1)B3(P1)	1/12*c*(1-c)	A1(P2)B3(P2) / A2(P2)B4(P2)	1/6*c^2	[A1(P1) + A2(P1) + A1(P2) + A2(P2)]	[B1(P1) + B3(P1) + B3(P2) + B4(P2)]	1/72*(1-c)c^3
426	A1(P1)B1(P1) / A3(P1)B2(P1)	1/12*c*(1-c)	A1(P2)B3(P2) / A2(P2)B4(P2)	1/6*c^2	[A1(P1) + A3(P1) + A1(P2) + A2(P2)]	[B1(P1) + B2(P1) + B3(P2) + B4(P2)]	1/72*(1-c)c^3
427	A4(P1)B4(P1) / A2(P1)B3(P1)	1/12*c*(1-c)	A1(P2)B3(P2) / A2(P2)B4(P2)	1/6*c^2	[A4(P1) + A2(P1) + A1(P2) + A2(P2)]	[B4(P1) + B3(P1) + B3(P2) + B4(P2)]	1/72*(1-c)c^3
428	A4(P1)B4(P1) / A3(P1)B2(P1)	1/12*c*(1-c)	A1(P2)B3(P2) / A2(P2)B4(P2)	1/6*c^2	[A4(P1) + A3(P1) + A1(P2) + A2(P2)]	[B4(P1) + B2(P1) + B3(P2) + B4(P2)]	1/72*(1-c)c^3
429	A2(P1)B2(P1) / A1(P1)B4(P1)	1/12*c*(1-c)	A1(P2)B3(P2) / A2(P2)B4(P2)	1/6*c^2	[A2(P1) + A1(P1) + A1(P2) + A2(P2)]	[B2(P1) + B4(P1) + B3(P2) + B4(P2)]	1/72*(1-c)c^3
430	A3(P1)B3(P1) / A1(P1)B4(P1)	1/12*c*(1-c)	A1(P2)B3(P2) / A2(P2)B4(P2)	1/6*c^2	[A3(P1) + A1(P1) + A1(P2) + A2(P2)]	[B3(P1) + B4(P1) + B3(P2) + B4(P2)]	1/72*(1-c)c^3
431	A2(P1)B2(P1) / A4(P1)B1(P1)	1/12*c*(1-c)	A1(P2)B3(P2) / A2(P2)B4(P2)	1/6*c^2	[A2(P1) + A4(P1) + A1(P2) + A2(P2)]	[B2(P1) + B1(P1) + B3(P2) + B4(P2)]	1/72*(1-c)c^3
432	A3(P1)B3(P1) / A4(P1)B1(P1)	1/12*c*(1-c)	A1(P2)B3(P2) / A2(P2)B4(P2)	1/6*c^2	[A3(P1) + A4(P1) + A1(P2) + A2(P2)]	[B3(P1) + B1(P1) + B3(P2) + B4(P2)]	1/72*(1-c)c^3
433	A1(P1)B1(P1) / A2(P1)B2(P1)	1/6*(1-c)^2	A1(P2)B1(P2) / A3(P2)B4(P2)	1/12*c*(1-c)	[A1(P1) + A2(P1) + A1(P2) + A3(P2)]	[B1(P1) + B2(P1) + B1(P2) + B4(P2)]	1/72*(1-c)^3c
434	A1(P1)B1(P1) / A3(P1)B3(P1)	1/6*(1-c)^2	A1(P2)B1(P2) / A3(P2)B4(P2)	1/12*c*(1-c)	[A1(P1) + A3(P1) + A1(P2) + A3(P2)]	[B1(P1) + B3(P1) + B1(P2) + B4(P2)]	1/72*(1-c)^3c
435	A1(P1)B1(P1) / A4(P1)B4(P1)	1/6*(1-c)^2	A1(P2)B1(P2) / A3(P2)B4(P2)	1/12*c*(1-c)	[A1(P1) + A4(P1) + A1(P2) + A3(P2)]	[B1(P1) + B4(P1) + B1(P2) + B4(P2)]	1/72*(1-c)^3c
436	A2(P1)B2(P1) / A3(P1)B3(P1)	1/6*(1-c)^2	A1(P2)B1(P2) / A3(P2)B4(P2)	1/12*c*(1-c)	[A2(P1) + A3(P1) + A1(P2) + A3(P2)]	[B2(P1) + B3(P1) + B1(P2) + B4(P2)]	1/72*(1-c)^3c
437	A2(P1)B2(P1) / A4(P1)B4(P1)	1/6*(1-c)^2	A1(P2)B1(P2) / A3(P2)B4(P2)	1/12*c*(1-c)	[A2(P1) + A4(P1) + A1(P2) + A3(P2)]	[B2(P1) + B4(P1) + B1(P2) + B4(P2)]	1/72*(1-c)^3c
438	A3(P1)B3(P1) / A4(P1)B4(P1)	1/6*(1-c)^2	A1(P2)B1(P2) / A3(P2)B4(P2)	1/12*c*(1-c)	[A3(P1) + A4(P1) + A1(P2) + A3(P2)]	[B3(P1) + B4(P1) + B1(P2) + B4(P2)]	1/72*(1-c)^3c
439	A1(P1)B2(P1) / A3(P1)B4(P1)	1/6*c^2	A1(P2)B1(P2) / A3(P2)B4(P2)	1/12*c*(1-c)	[A1(P1) + A3(P1) + A1(P2) + A3(P2)]	[B2(P1) + B4(P1) + B1(P2) + B4(P2)]	1/72*(1-c)c^3
440	A1(P1)B2(P1) / A4(P1)B3(P1)	1/6*c^2	A1(P2)B1(P2) / A3(P2)B4(P2)	1/12*c*(1-c)	[A1(P1) + A4(P1) + A1(P2) + A3(P2)]	[B2(P1) + B3(P1) + B1(P2) + B4(P2)]	1/72*(1-c)c^3
441	A2(P1)B1(P1) / A3(P1)B4(P1)	1/6*c^2	A1(P2)B1(P2) / A3(P2)B4(P2)	1/12*c*(1-c)	[A2(P1) + A3(P1) + A1(P2) + A3(P2)]	[B1(P1) + B4(P1) + B1(P2) + B4(P2)]	1/72*(1-c)c^3
442	A2(P1)B1(P1) / A4(P1)B3(P1)	1/6*c^2	A1(P2)B1(P2) / A3(P2)B4(P2)	1/12*c*(1-c)	[A2(P1) + A4(P1) + A1(P2) + A3(P2)]	[B1(P1) + B3(P1) + B1(P2) + B4(P2)]	1/72*(1-c)c^3
443	A3(P1)B1(P1) / A4(P1)B2(P1)	1/6*c^2	A1(P2)B1(P2) / A3(P2)B4(P2)	1/12*c*(1-c)	[A3(P1) + A4(P1) + A1(P2) + A3(P2)]	[B1(P1) + B2(P1) + B1(P2) + B4(P2)]	1/72*(1-c)c^3
444	A1(P1)B3(P1) / A2(P1)B4(P1)	1/6*c^2	A1(P2)B1(P2) / A3(P2)B4(P2)	1/12*c*(1-c)	[A1(P1) + A2(P1) + A1(P2) + A3(P2)]	[B3(P1) + B4(P1) + B1(P2) + B4(P2)]	1/72*(1-c)c^3
445	A1(P1)B1(P1) / A3(P1)B4(P1)	1/12*c*(1-c)	A1(P2)B1(P2) / A3(P2)B4(P2)	1/12*c*(1-c)	[A1(P1) + A3(P1) + A1(P2) + A3(P2)]	[B1(P1) + B4(P1) + B1(P2) + B4(P2)]	1/144*(1-c)^2c^2
446	A1(P1)B1(P1) / A4(P1)B3(P1)	1/12*c*(1-c)	A1(P2)B1(P2) / A3(P2)B4(P2)	1/12*c*(1-c)	[A1(P1) + A4(P1) + A1(P2) + A3(P2)]	[B1(P1) + B3(P1) + B1(P2) + B4(P2)]	1/144*(1-c)^2c^2
447	A2(P1)B2(P1) / A3(P1)B4(P1)	1/12*c*(1-c)	A1(P2)B1(P2) / A3(P2)B4(P2)	1/12*c*(1-c)	[A2(P1) + A3(P1) + A1(P2) + A3(P2)]	[B2(P1) + B4(P1) + B1(P2) + B4(P2)]	1/144*(1-c)^2c^2
448	A2(P1)B2(P1) / A4(P1)B3(P1)	1/12*c*(1-c)	A1(P2)B1(P2) / A3(P2)B4(P2)	1/12*c*(1-c)	[A2(P1) + A4(P1) + A1(P2) + A3(P2)]	[B2(P1) + B3(P1) + B1(P2) + B4(P2)]	1/144*(1-c)^2c^2
449	A3(P1)B3(P1) / A1(P1)B2(P1)	1/12*c*(1-c)	A1(P2)B1(P2) / A3(P2)B4(P2)	1/12*c*(1-c)	[A3(P1) + A1(P1) + A1(P2) + A3(P2)]	[B3(P1) + B2(P1) + B1(P2) + B4(P2)]	1/144*(1-c)^2c^2
450	A4(P1)B4(P1) / A1(P1)B2(P1)	1/12*c*(1-c)	A1(P2)B1(P2) / A3(P2)B4(P2)	1/12*c*(1-c)	[A4(P1) + A1(P1) + A1(P2) + A3(P2)]	[B4(P1) + B2(P1) + B1(P2) + B4(P2)]	1/144*(1-c)^2c^2
451	A3(P1)B3(P1) / A2(P1)B1(P1)	1/12*c*(1-c)	A1(P2)B1(P2) / A3(P2)B4(P2)	1/12*c*(1-c)	[A3(P1) + A2(P1) + A1(P2) + A3(P2)]	[B3(P1) + B1(P1) + B1(P2) + B4(P2)]	1/144*(1-c)^2c^2
452	A4(P1)B4(P1) / A2(P1)B1(P1)	1/12*c*(1-c)	A1(P2)B1(P2) / A3(P2)B4(P2)	1/12*c*(1-c)	[A4(P1) + A2(P1) + A1(P2) + A3(P2)]	[B4(P1) + B1(P1) + B1(P2) + B4(P2)]	1/144*(1-c)^2c^2
453	A1(P1)B1(P1) / A2(P1)B4(P1)	1/12*c*(1-c)	A1(P2)B1(P2) / A3(P2)B4(P2)	1/12*c*(1-c)	[A1(P1) + A2(P1) + A1(P2) + A3(P2)]	[B1(P1) + B4(P1) + B1(P2) + B4(P2)]	1/144*(1-c)^2c^2
454	A1(P1)B1(P1) / A4(P1)B2(P1)	1/12*c*(1-c)	A1(P2)B1(P2) / A3(P2)B4(P2)	1/12*c*(1-c)	[A1(P1) + A4(P1) + A1(P2) + A3(P2)]	[B1(P1) + B2(P1) + B1(P2) + B4(P2)]	1/144*(1-c)^2c^2
455	A3(P1)B3(P1) / A2(P1)B4(P1)	1/12*c*(1-c)	A1(P2)B1(P2) / A3(P2)B4(P2)	1/12*c*(1-c)	[A3(P1) + A2(P1) + A1(P2) + A3(P2)]	[B3(P1) + B4(P1) + B1(P2) + B4(P2)]	1/144*(1-c)^2c^2
456	A3(P1)B3(P1) / A4(P1)B2(P1)	1/12*c*(1-c)	A1(P2)B1(P2) / A3(P2)B4(P2)	1/12*c*(1-c)	[A3(P1) + A4(P1) + A1(P2) + A3(P2)]	[B3(P1) + B2(P1) + B1(P2) + B4(P2)]	1/144*(1-c)^2c^2
457	A2(P1)B2(P1) / A1(P1)B3(P1)	1/12*c*(1-c)	A1(P2)B1(P2) / A3(P2)B4(P2)	1/12*c*(1-c)	[A2(P1) + A1(P1) + A1(P2) + A3(P2)]	[B2(P1) + B3(P1) + B1(P2) + B4(P2)]	1/144*(1-c)^2c^2
458	A4(P1)B4(P1) / A1(P1)B3(P1)	1/12*c*(1-c)	A1(P2)B1(P2) / A3(P2)B4(P2)	1/12*c*(1-c)	[A4(P1) + A1(P1) + A1(P2) + A3(P2)]	[B4(P1) + B3(P1) + B1(P2) + B4(P2)]	1/144*(1-c)^2c^2
459	A2(P1)B2(P1) / A3(P1)B1(P1)	1/12*c*(1-c)	A1(P2)B1(P2) / A3(P2)B4(P2)	1/12*c*(1-c)	[A2(P1) + A3(P1) + A1(P2) + A3(P2)]	[B2(P1) + B1(P1) + B1(P2) + B4(P2)]	1/144*(1-c)^2c^2
460	A4(P1)B4(P1) / A3(P1)B1(P1)	1/12*c*(1-c)	A1(P2)B1(P2) / A3(P2)B4(P2)	1/12*c*(1-c)	[A4(P1) + A3(P1) + A1(P2) + A3(P2)]	[B4(P1) + B1(P1) + B1(P2) + B4(P2)]	1/144*(1-c)^2c^2
461	A1(P1)B1(P1) / A2(P1)B3(P1)	1/12*c*(1-c)	A1(P2)B1(P2) / A3(P2)B4(P2)	1/12*c*(1-c)	[A1(P1) + A2(P1) + A1(P2) + A3(P2)]	[B1(P1) + B3(P1) + B1(P2) + B4(P2)]	1/144*(1-c)^2c^2
462	A1(P1)B1(P1) / A3(P1)B2(P1)	1/12*c*(1-c)	A1(P2)B1(P2) / A3(P2)B4(P2)	1/12*c*(1-c)	[A1(P1) + A3(P1) + A1(P2) + A3(P2)]	[B1(P1) + B2(P1) + B1(P2) + B4(P2)]	1/144*(1-c)^2c^2
463	A4(P1)B4(P1) / A2(P1)B3(P1)	1/12*c*(1-c)	A1(P2)B1(P2) / A3(P2)B4(P2)	1/12*c*(1-c)	[A4(P1) + A2(P1) + A1(P2) + A3(P2)]	[B4(P1) + B3(P1) + B1(P2) + B4(P2)]	1/144*(1-c)^2c^2
464	A4(P1)B4(P1) / A3(P1)B2(P1)	1/12*c*(1-c)	A1(P2)B1(P2) / A3(P2)B4(P2)	1/12*c*(1-c)	[A4(P1) + A3(P1) + A1(P2) + A3(P2)]	[B4(P1) + B2(P1) + B1(P2) + B4(P2)]	1/144*(1-c)^2c^2
465	A2(P1)B2(P1) / A1(P1)B4(P1)	1/12*c*(1-c)	A1(P2)B1(P2) / A3(P2)B4(P2)	1/12*c*(1-c)	[A2(P1) + A1(P1) + A1(P2) + A3(P2)]	[B2(P1) + B4(P1) + B1(P2) + B4(P2)]	1/144*(1-c)^2c^2
466	A3(P1)B3(P1) / A1(P1)B4(P1)	1/12*c*(1-c)	A1(P2)B1(P2) / A3(P2)B4(P2)	1/12*c*(1-c)	[A3(P1) + A1(P1) + A1(P2) + A3(P2)]	[B3(P1) + B4(P1) + B1(P2) + B4(P2)]	1/144*(1-c)^2c^2
467	A2(P1)B2(P1) / A4(P1)B1(P1)	1/12*c*(1-c)	A1(P2)B1(P2) / A3(P2)B4(P2)	1/12*c*(1-c)	[A2(P1) + A4(P1) + A1(P2) + A3(P2)]	[B2(P1) + B1(P1) + B1(P2) + B4(P2)]	1/144*(1-c)^2c^2
468	A3(P1)B3(P1) / A4(P1)B1(P1)	1/12*c*(1-c)	A1(P2)B1(P2) / A3(P2)B4(P2)	1/12*c*(1-c)	[A3(P1) + A4(P1) + A1(P2) + A3(P2)]	[B3(P1) + B1(P1) + B1(P2) + B4(P2)]	1/144*(1-c)^2c^2
469	A1(P1)B1(P1) / A2(P1)B2(P1)	1/6*(1-c)^2	A1(P2)B1(P2) / A4(P2)B3(P2)	1/12*c*(1-c)	[A1(P1) + A2(P1) + A1(P2) + A4(P2)]	[B1(P1) + B2(P1) + B1(P2) + B3(P2)]	1/72*(1-c)^3c
470	A1(P1)B1(P1) / A3(P1)B3(P1)	1/6*(1-c)^2	A1(P2)B1(P2) / A4(P2)B3(P2)	1/12*c*(1-c)	[A1(P1) + A3(P1) + A1(P2) + A4(P2)]	[B1(P1) + B3(P1) + B1(P2) + B3(P2)]	1/72*(1-c)^3c
471	A1(P1)B1(P1) / A4(P1)B4(P1)	1/6*(1-c)^2	A1(P2)B1(P2) / A4(P2)B3(P2)	1/12*c*(1-c)	[A1(P1) + A4(P1) + A1(P2) + A4(P2)]	[B1(P1) + B4(P1) + B1(P2) + B3(P2)]	1/72*(1-c)^3c
472	A2(P1)B2(P1) / A3(P1)B3(P1)	1/6*(1-c)^2	A1(P2)B1(P2) / A4(P2)B3(P2)	1/12*c*(1-c)	[A2(P1) + A3(P1) + A1(P2) + A4(P2)]	[B2(P1) + B3(P1) + B1(P2) + B3(P2)]	1/72*(1-c)^3c
473	A2(P1)B2(P1) / A4(P1)B4(P1)	1/6*(1-c)^2	A1(P2)B1(P2) / A4(P2)B3(P2)	1/12*c*(1-c)	[A2(P1) + A4(P1) + A1(P2) + A4(P2)]	[B2(P1) + B4(P1) + B1(P2) + B3(P2)]	1/72*(1-c)^3c
474	A3(P1)B3(P1) / A4(P1)B4(P1)	1/6*(1-c)^2	A1(P2)B1(P2) / A4(P2)B3(P2)	1/12*c*(1-c)	[A3(P1) + A4(P1) + A1(P2) + A4(P2)]	[B3(P1) + B4(P1) + B1(P2) + B3(P2)]	1/72*(1-c)^3c
475	A1(P1)B2(P1) / A3(P1)B4(P1)	1/6*c^2	A1(P2)B1(P2) / A4(P2)B3(P2)	1/12*c*(1-c)	[A1(P1) + A3(P1) + A1(P2) + A4(P2)]	[B2(P1) + B4(P1) + B1(P2) + B3(P2)]	1/72*(1-c)c^3
476	A1(P1)B2(P1) / A4(P1)B3(P1)	1/6*c^2	A1(P2)B1(P2) / A4(P2)B3(P2)	1/12*c*(1-c)	[A1(P1) + A4(P1) + A1(P2) + A4(P2)]	[B2(P1) + B3(P1) + B1(P2) + B3(P2)]	1/72*(1-c)c^3
477	A2(P1)B1(P1) / A3(P1)B4(P1)	1/6*c^2	A1(P2)B1(P2) / A4(P2)B3(P2)	1/12*c*(1-c)	[A2(P1) + A3(P1) + A1(P2) + A4(P2)]	[B1(P1) + B4(P1) + B1(P2) + B3(P2)]	1/72*(1-c)c^3
478	A2(P1)B1(P1) / A4(P1)B3(P1)	1/6*c^2	A1(P2)B1(P2) / A4(P2)B3(P2)	1/12*c*(1-c)	[A2(P1) + A4(P1) + A1(P2) + A4(P2)]	[B1(P1) + B3(P1) + B1(P2) + B3(P2)]	1/72*(1-c)c^3
479	A3(P1)B1(P1) / A4(P1)B2(P1)	1/6*c^2	A1(P2)B1(P2) / A4(P2)B3(P2)	1/12*c*(1-c)	[A3(P1) + A4(P1) + A1(P2) + A4(P2)]	[B1(P1) + B2(P1) + B1(P2) + B3(P2)]	1/72*(1-c)c^3
480	A1(P1)B3(P1) / A2(P1)B4(P1)	1/6*c^2	A1(P2)B1(P2) / A4(P2)B3(P2)	1/12*c*(1-c)	[A1(P1) + A2(P1) + A1(P2) + A4(P2)]	[B3(P1) + B4(P1) + B1(P2) + B3(P2)]	1/72*(1-c)c^3
481	A1(P1)B1(P1) / A3(P1)B4(P1)	1/12*c*(1-c)	A1(P2)B1(P2) / A4(P2)B3(P2)	1/12*c*(1-c)	[A1(P1) + A3(P1) + A1(P2) + A4(P2)]	[B1(P1) + B4(P1) + B1(P2) + B3(P2)]	1/144*(1-c)^2c^2
482	A1(P1)B1(P1) / A4(P1)B3(P1)	1/12*c*(1-c)	A1(P2)B1(P2) / A4(P2)B3(P2)	1/12*c*(1-c)	[A1(P1) + A4(P1) + A1(P2) + A4(P2)]	[B1(P1) + B3(P1) + B1(P2) + B3(P2)]	1/144*(1-c)^2c^2
483	A2(P1)B2(P1) / A3(P1)B4(P1)	1/12*c*(1-c)	A1(P2)B1(P2) / A4(P2)B3(P2)	1/12*c*(1-c)	[A2(P1) + A3(P1) + A1(P2) + A4(P2)]	[B2(P1) + B4(P1) + B1(P2) + B3(P2)]	1/144*(1-c)^2c^2
484	A2(P1)B2(P1) / A4(P1)B3(P1)	1/12*c*(1-c)	A1(P2)B1(P2) / A4(P2)B3(P2)	1/12*c*(1-c)	[A2(P1) + A4(P1) + A1(P2) + A4(P2)]	[B2(P1) + B3(P1) + B1(P2) + B3(P2)]	1/144*(1-c)^2c^2
485	A3(P1)B3(P1) / A1(P1)B2(P1)	1/12*c*(1-c)	A1(P2)B1(P2) / A4(P2)B3(P2)	1/12*c*(1-c)	[A3(P1) + A1(P1) + A1(P2) + A4(P2)]	[B3(P1) + B2(P1) + B1(P2) + B3(P2)]	1/144*(1-c)^2c^2
486	A4(P1)B4(P1) / A1(P1)B2(P1)	1/12*c*(1-c)	A1(P2)B1(P2) / A4(P2)B3(P2)	1/12*c*(1-c)	[A4(P1) + A1(P1) + A1(P2) + A4(P2)]	[B4(P1) + B2(P1) + B1(P2) + B3(P2)]	1/144*(1-c)^2c^2
487	A3(P1)B3(P1) / A2(P1)B1(P1)	1/12*c*(1-c)	A1(P2)B1(P2) / A4(P2)B3(P2)	1/12*c*(1-c)	[A3(P1) + A2(P1) + A1(P2) + A4(P2)]	[B3(P1) + B1(P1) + B1(P2) + B3(P2)]	1/144*(1-c)^2c^2
488	A4(P1)B4(P1) / A2(P1)B1(P1)	1/12*c*(1-c)	A1(P2)B1(P2) / A4(P2)B3(P2)	1/12*c*(1-c)	[A4(P1) + A2(P1) + A1(P2) + A4(P2)]	[B4(P1) + B1(P1) + B1(P2) + B3(P2)]	1/144*(1-c)^2c^2
489	A1(P1)B1(P1) / A2(P1)B4(P1)	1/12*c*(1-c)	A1(P2)B1(P2) / A4(P2)B3(P2)	1/12*c*(1-c)	[A1(P1) + A2(P1) + A1(P2) + A4(P2)]	[B1(P1) + B4(P1) + B1(P2) + B3(P2)]	1/144*(1-c)^2c^2
490	A1(P1)B1(P1) / A4(P1)B2(P1)	1/12*c*(1-c)	A1(P2)B1(P2) / A4(P2)B3(P2)	1/12*c*(1-c)	[A1(P1) + A4(P1) + A1(P2) + A4(P2)]	[B1(P1) + B2(P1) + B1(P2) + B3(P2)]	1/144*(1-c)^2c^2
491	A3(P1)B3(P1) / A2(P1)B4(P1)	1/12*c*(1-c)	A1(P2)B1(P2) / A4(P2)B3(P2)	1/12*c*(1-c)	[A3(P1) + A2(P1) + A1(P2) + A4(P2)]	[B3(P1) + B4(P1) + B1(P2) + B3(P2)]	1/144*(1-c)^2c^2
492	A3(P1)B3(P1) / A4(P1)B2(P1)	1/12*c*(1-c)	A1(P2)B1(P2) / A4(P2)B3(P2)	1/12*c*(1-c)	[A3(P1) + A4(P1) + A1(P2) + A4(P2)]	[B3(P1) + B2(P1) + B1(P2) + B3(P2)]	1/144*(1-c)^2c^2
493	A2(P1)B2(P1) / A1(P1)B3(P1)	1/12*c*(1-c)	A1(P2)B1(P2) / A4(P2)B3(P2)	1/12*c*(1-c)	[A2(P1) + A1(P1) + A1(P2) + A4(P2)]	[B2(P1) + B3(P1) + B1(P2) + B3(P2)]	1/144*(1-c)^2c^2
494	A4(P1)B4(P1) / A1(P1)B3(P1)	1/12*c*(1-c)	A1(P2)B1(P2) / A4(P2)B3(P2)	1/12*c*(1-c)	[A4(P1) + A1(P1) + A1(P2) + A4(P2)]	[B4(P1) + B3(P1) + B1(P2) + B3(P2)]	1/144*(1-c)^2c^2
495	A2(P1)B2(P1) / A3(P1)B1(P1)	1/12*c*(1-c)	A1(P2)B1(P2) / A4(P2)B3(P2)	1/12*c*(1-c)	[A2(P1) + A3(P1) + A1(P2) + A4(P2)]	[B2(P1) + B1(P1) + B1(P2) + B3(P2)]	1/144*(1-c)^2c^2
496	A4(P1)B4(P1) / A3(P1)B1(P1)	1/12*c*(1-c)	A1(P2)B1(P2) / A4(P2)B3(P2)	1/12*c*(1-c)	[A4(P1) + A3(P1) + A1(P2) + A4(P2)]	[B4(P1) + B1(P1) + B1(P2) + B3(P2)]	1/144*(1-c)^2c^2
497	A1(P1)B1(P1) / A2(P1)B3(P1)	1/12*c*(1-c)	A1(P2)B1(P2) / A4(P2)B3(P2)	1/12*c*(1-c)	[A1(P1) + A2(P1) + A1(P2) + A4(P2)]	[B1(P1) + B3(P1) + B1(P2) + B3(P2)]	1/144*(1-c)^2c^2
498	A1(P1)B1(P1) / A3(P1)B2(P1)	1/12*c*(1-c)	A1(P2)B1(P2) / A4(P2)B3(P2)	1/12*c*(1-c)	[A1(P1) + A3(P1) + A1(P2) + A4(P2)]	[B1(P1) + B2(P1) + B1(P2) + B3(P2)]	1/144*(1-c)^2c^2
499	A4(P1)B4(P1) / A2(P1)B3(P1)	1/12*c*(1-c)	A1(P2)B1(P2) / A4(P2)B3(P2)	1/12*c*(1-c)	[A4(P1) + A2(P1) + A1(P2) + A4(P2)]	[B4(P1) + B3(P1) + B1(P2) + B3(P2)]	1/144*(1-c)^2c^2
500	A4(P1)B4(P1) / A3(P1)B2(P1)	1/12*c*(1-c)	A1(P2)B1(P2) / A4(P2)B3(P2)	1/12*c*(1-c)	[A4(P1) + A3(P1) + A1(P2) + A4(P2)]	[B4(P1) + B2(P1) + B1(P2) + B3(P2)]	1/144*(1-c)^2c^2
501	A2(P1)B2(P1) / A1(P1)B4(P1)	1/12*c*(1-c)	A1(P2)B1(P2) / A4(P2)B3(P2)	1/12*c*(1-c)	[A2(P1) + A1(P1) + A1(P2) + A4(P2)]	[B2(P1) + B4(P1) + B1(P2) + B3(P2)]	1/144*(1-c)^2c^2
502	A3(P1)B3(P1) / A1(P1)B4(P1)	1/12*c*(1-c)	A1(P2)B1(P2) / A4(P2)B3(P2)	1/12*c*(1-c)	[A3(P1) + A1(P1) + A1(P2) + A4(P2)]	[B3(P1) + B4(P1) + B1(P2) + B3(P2)]	1/144*(1-c)^2c^2
503	A2(P1)B2(P1) / A4(P1)B1(P1)	1/12*c*(1-c)	A1(P2)B1(P2) / A4(P2)B3(P2)	1/12*c*(1-c)	[A2(P1) + A4(P1) + A1(P2) + A4(P2)]	[B2(P1) + B1(P1) + B1(P2) + B3(P2)]	1/144*(1-c)^2c^2
504	A3(P1)B3(P1) / A4(P1)B1(P1)	1/12*c*(1-c)	A1(P2)B1(P2) / A4(P2)B3(P2)	1/12*c*(1-c)	[A3(P1) + A4(P1) + A1(P2) + A4(P2)]	[B3(P1) + B1(P1) + B1(P2) + B3(P2)]	1/144*(1-c)^2c^2
505	A1(P1)B1(P1) / A2(P1)B2(P1)	1/6*(1-c)^2	A2(P2)B2(P2) / A3(P2)B4(P2)	1/12*c*(1-c)	[A1(P1) + A2(P1) + A2(P2) + A3(P2)]	[B1(P1) + B2(P1) + B2(P2) + B4(P2)]	1/72*(1-c)^3c
506	A1(P1)B1(P1) / A3(P1)B3(P1)	1/6*(1-c)^2	A2(P2)B2(P2) / A3(P2)B4(P2)	1/12*c*(1-c)	[A1(P1) + A3(P1) + A2(P2) + A3(P2)]	[B1(P1) + B3(P1) + B2(P2) + B4(P2)]	1/72*(1-c)^3c
507	A1(P1)B1(P1) / A4(P1)B4(P1)	1/6*(1-c)^2	A2(P2)B2(P2) / A3(P2)B4(P2)	1/12*c*(1-c)	[A1(P1) + A4(P1) + A2(P2) + A3(P2)]	[B1(P1) + B4(P1) + B2(P2) + B4(P2)]	1/72*(1-c)^3c
508	A2(P1)B2(P1) / A3(P1)B3(P1)	1/6*(1-c)^2	A2(P2)B2(P2) / A3(P2)B4(P2)	1/12*c*(1-c)	[A2(P1) + A3(P1) + A2(P2) + A3(P2)]	[B2(P1) + B3(P1) + B2(P2) + B4(P2)]	1/72*(1-c)^3c
509	A2(P1)B2(P1) / A4(P1)B4(P1)	1/6*(1-c)^2	A2(P2)B2(P2) / A3(P2)B4(P2)	1/12*c*(1-c)	[A2(P1) + A4(P1) + A2(P2) + A3(P2)]	[B2(P1) + B4(P1) + B2(P2) + B4(P2)]	1/72*(1-c)^3c
510	A3(P1)B3(P1) / A4(P1)B4(P1)	1/6*(1-c)^2	A2(P2)B2(P2) / A3(P2)B4(P2)	1/12*c*(1-c)	[A3(P1) + A4(P1) + A2(P2) + A3(P2)]	[B3(P1) + B4(P1) + B2(P2) + B4(P2)]	1/72*(1-c)^3c
511	A1(P1)B2(P1) / A3(P1)B4(P1)	1/6*c^2	A2(P2)B2(P2) / A3(P2)B4(P2)	1/12*c*(1-c)	[A1(P1) + A3(P1) + A2(P2) + A3(P2)]	[B2(P1) + B4(P1) + B2(P2) + B4(P2)]	1/72*(1-c)c^3
512	A1(P1)B2(P1) / A4(P1)B3(P1)	1/6*c^2	A2(P2)B2(P2) / A3(P2)B4(P2)	1/12*c*(1-c)	[A1(P1) + A4(P1) + A2(P2) + A3(P2)]	[B2(P1) + B3(P1) + B2(P2) + B4(P2)]	1/72*(1-c)c^3
513	A2(P1)B1(P1) / A3(P1)B4(P1)	1/6*c^2	A2(P2)B2(P2) / A3(P2)B4(P2)	1/12*c*(1-c)	[A2(P1) + A3(P1) + A2(P2) + A3(P2)]	[B1(P1) + B4(P1) + B2(P2) + B4(P2)]	1/72*(1-c)c^3
514	A2(P1)B1(P1) / A4(P1)B3(P1)	1/6*c^2	A2(P2)B2(P2) / A3(P2)B4(P2)	1/12*c*(1-c)	[A2(P1) + A4(P1) + A2(P2) + A3(P2)]	[B1(P1) + B3(P1) + B2(P2) + B4(P2)]	1/72*(1-c)c^3
515	A3(P1)B1(P1) / A4(P1)B2(P1)	1/6*c^2	A2(P2)B2(P2) / A3(P2)B4(P2)	1/12*c*(1-c)	[A3(P1) + A4(P1) + A2(P2) + A3(P2)]	[B1(P1) + B2(P1) + B2(P2) + B4(P2)]	1/72*(1-c)c^3
516	A1(P1)B3(P1) / A2(P1)B4(P1)	1/6*c^2	A2(P2)B2(P2) / A3(P2)B4(P2)	1/12*c*(1-c)	[A1(P1) + A2(P1) + A2(P2) + A3(P2)]	[B3(P1) + B4(P1) + B2(P2) + B4(P2)]	1/72*(1-c)c^3
517	A1(P1)B1(P1) / A3(P1)B4(P1)	1/12*c*(1-c)	A2(P2)B2(P2) / A3(P2)B4(P2)	1/12*c*(1-c)	[A1(P1) + A3(P1) + A2(P2) + A3(P2)]	[B1(P1) + B4(P1) + B2(P2) + B4(P2)]	1/144*(1-c)^2c^2
518	A1(P1)B1(P1) / A4(P1)B3(P1)	1/12*c*(1-c)	A2(P2)B2(P2) / A3(P2)B4(P2)	1/12*c*(1-c)	[A1(P1) + A4(P1) + A2(P2) + A3(P2)]	[B1(P1) + B3(P1) + B2(P2) + B4(P2)]	1/144*(1-c)^2c^2
519	A2(P1)B2(P1) / A3(P1)B4(P1)	1/12*c*(1-c)	A2(P2)B2(P2) / A3(P2)B4(P2)	1/12*c*(1-c)	[A2(P1) + A3(P1) + A2(P2) + A3(P2)]	[B2(P1) + B4(P1) + B2(P2) + B4(P2)]	1/144*(1-c)^2c^2
520	A2(P1)B2(P1) / A4(P1)B3(P1)	1/12*c*(1-c)	A2(P2)B2(P2) / A3(P2)B4(P2)	1/12*c*(1-c)	[A2(P1) + A4(P1) + A2(P2) + A3(P2)]	[B2(P1) + B3(P1) + B2(P2) + B4(P2)]	1/144*(1-c)^2c^2
521	A3(P1)B3(P1) / A1(P1)B2(P1)	1/12*c*(1-c)	A2(P2)B2(P2) / A3(P2)B4(P2)	1/12*c*(1-c)	[A3(P1) + A1(P1) + A2(P2) + A3(P2)]	[B3(P1) + B2(P1) + B2(P2) + B4(P2)]	1/144*(1-c)^2c^2
522	A4(P1)B4(P1) / A1(P1)B2(P1)	1/12*c*(1-c)	A2(P2)B2(P2) / A3(P2)B4(P2)	1/12*c*(1-c)	[A4(P1) + A1(P1) + A2(P2) + A3(P2)]	[B4(P1) + B2(P1) + B2(P2) + B4(P2)]	1/144*(1-c)^2c^2
523	A3(P1)B3(P1) / A2(P1)B1(P1)	1/12*c*(1-c)	A2(P2)B2(P2) / A3(P2)B4(P2)	1/12*c*(1-c)	[A3(P1) + A2(P1) + A2(P2) + A3(P2)]	[B3(P1) + B1(P1) + B2(P2) + B4(P2)]	1/144*(1-c)^2c^2
524	A4(P1)B4(P1) / A2(P1)B1(P1)	1/12*c*(1-c)	A2(P2)B2(P2) / A3(P2)B4(P2)	1/12*c*(1-c)	[A4(P1) + A2(P1) + A2(P2) + A3(P2)]	[B4(P1) + B1(P1) + B2(P2) + B4(P2)]	1/144*(1-c)^2c^2
525	A1(P1)B1(P1) / A2(P1)B4(P1)	1/12*c*(1-c)	A2(P2)B2(P2) / A3(P2)B4(P2)	1/12*c*(1-c)	[A1(P1) + A2(P1) + A2(P2) + A3(P2)]	[B1(P1) + B4(P1) + B2(P2) + B4(P2)]	1/144*(1-c)^2c^2
526	A1(P1)B1(P1) / A4(P1)B2(P1)	1/12*c*(1-c)	A2(P2)B2(P2) / A3(P2)B4(P2)	1/12*c*(1-c)	[A1(P1) + A4(P1) + A2(P2) + A3(P2)]	[B1(P1) + B2(P1) + B2(P2) + B4(P2)]	1/144*(1-c)^2c^2
527	A3(P1)B3(P1) / A2(P1)B4(P1)	1/12*c*(1-c)	A2(P2)B2(P2) / A3(P2)B4(P2)	1/12*c*(1-c)	[A3(P1) + A2(P1) + A2(P2) + A3(P2)]	[B3(P1) + B4(P1) + B2(P2) + B4(P2)]	1/144*(1-c)^2c^2
528	A3(P1)B3(P1) / A4(P1)B2(P1)	1/12*c*(1-c)	A2(P2)B2(P2) / A3(P2)B4(P2)	1/12*c*(1-c)	[A3(P1) + A4(P1) + A2(P2) + A3(P2)]	[B3(P1) + B2(P1) + B2(P2) + B4(P2)]	1/144*(1-c)^2c^2
529	A2(P1)B2(P1) / A1(P1)B3(P1)	1/12*c*(1-c)	A2(P2)B2(P2) / A3(P2)B4(P2)	1/12*c*(1-c)	[A2(P1) + A1(P1) + A2(P2) + A3(P2)]	[B2(P1) + B3(P1) + B2(P2) + B4(P2)]	1/144*(1-c)^2c^2
530	A4(P1)B4(P1) / A1(P1)B3(P1)	1/12*c*(1-c)	A2(P2)B2(P2) / A3(P2)B4(P2)	1/12*c*(1-c)	[A4(P1) + A1(P1) + A2(P2) + A3(P2)]	[B4(P1) + B3(P1) + B2(P2) + B4(P2)]	1/144*(1-c)^2c^2
531	A2(P1)B2(P1) / A3(P1)B1(P1)	1/12*c*(1-c)	A2(P2)B2(P2) / A3(P2)B4(P2)	1/12*c*(1-c)	[A2(P1) + A3(P1) + A2(P2) + A3(P2)]	[B2(P1) + B1(P1) + B2(P2) + B4(P2)]	1/144*(1-c)^2c^2
532	A4(P1)B4(P1) / A3(P1)B1(P1)	1/12*c*(1-c)	A2(P2)B2(P2) / A3(P2)B4(P2)	1/12*c*(1-c)	[A4(P1) + A3(P1) + A2(P2) + A3(P2)]	[B4(P1) + B1(P1) + B2(P2) + B4(P2)]	1/144*(1-c)^2c^2
533	A1(P1)B1(P1) / A2(P1)B3(P1)	1/12*c*(1-c)	A2(P2)B2(P2) / A3(P2)B4(P2)	1/12*c*(1-c)	[A1(P1) + A2(P1) + A2(P2) + A3(P2)]	[B1(P1) + B3(P1) + B2(P2) + B4(P2)]	1/144*(1-c)^2c^2
534	A1(P1)B1(P1) / A3(P1)B2(P1)	1/12*c*(1-c)	A2(P2)B2(P2) / A3(P2)B4(P2)	1/12*c*(1-c)	[A1(P1) + A3(P1) + A2(P2) + A3(P2)]	[B1(P1) + B2(P1) + B2(P2) + B4(P2)]	1/144*(1-c)^2c^2
535	A4(P1)B4(P1) / A2(P1)B3(P1)	1/12*c*(1-c)	A2(P2)B2(P2) / A3(P2)B4(P2)	1/12*c*(1-c)	[A4(P1) + A2(P1) + A2(P2) + A3(P2)]	[B4(P1) + B3(P1) + B2(P2) + B4(P2)]	1/144*(1-c)^2c^2
536	A4(P1)B4(P1) / A3(P1)B2(P1)	1/12*c*(1-c)	A2(P2)B2(P2) / A3(P2)B4(P2)	1/12*c*(1-c)	[A4(P1) + A3(P1) + A2(P2) + A3(P2)]	[B4(P1) + B2(P1) + B2(P2) + B4(P2)]	1/144*(1-c)^2c^2
537	A2(P1)B2(P1) / A1(P1)B4(P1)	1/12*c*(1-c)	A2(P2)B2(P2) / A3(P2)B4(P2)	1/12*c*(1-c)	[A2(P1) + A1(P1) + A2(P2) + A3(P2)]	[B2(P1) + B4(P1) + B2(P2) + B4(P2)]	1/144*(1-c)^2c^2
538	A3(P1)B3(P1) / A1(P1)B4(P1)	1/12*c*(1-c)	A2(P2)B2(P2) / A3(P2)B4(P2)	1/12*c*(1-c)	[A3(P1) + A1(P1) + A2(P2) + A3(P2)]	[B3(P1) + B4(P1) + B2(P2) + B4(P2)]	1/144*(1-c)^2c^2
539	A2(P1)B2(P1) / A4(P1)B1(P1)	1/12*c*(1-c)	A2(P2)B2(P2) / A3(P2)B4(P2)	1/12*c*(1-c)	[A2(P1) + A4(P1) + A2(P2) + A3(P2)]	[B2(P1) + B1(P1) + B2(P2) + B4(P2)]	1/144*(1-c)^2c^2
540	A3(P1)B3(P1) / A4(P1)B1(P1)	1/12*c*(1-c)	A2(P2)B2(P2) / A3(P2)B4(P2)	1/12*c*(1-c)	[A3(P1) + A4(P1) + A2(P2) + A3(P2)]	[B3(P1) + B1(P1) + B2(P2) + B4(P2)]	1/144*(1-c)^2c^2
541	A1(P1)B1(P1) / A2(P1)B2(P1)	1/6*(1-c)^2	A2(P2)B2(P2) / A4(P2)B3(P2)	1/12*c*(1-c)	[A1(P1) + A2(P1) + A2(P2) + A4(P2)]	[B1(P1) + B2(P1) + B2(P2) + B3(P2)]	1/72*(1-c)^3c
542	A1(P1)B1(P1) / A3(P1)B3(P1)	1/6*(1-c)^2	A2(P2)B2(P2) / A4(P2)B3(P2)	1/12*c*(1-c)	[A1(P1) + A3(P1) + A2(P2) + A4(P2)]	[B1(P1) + B3(P1) + B2(P2) + B3(P2)]	1/72*(1-c)^3c
543	A1(P1)B1(P1) / A4(P1)B4(P1)	1/6*(1-c)^2	A2(P2)B2(P2) / A4(P2)B3(P2)	1/12*c*(1-c)	[A1(P1) + A4(P1) + A2(P2) + A4(P2)]	[B1(P1) + B4(P1) + B2(P2) + B3(P2)]	1/72*(1-c)^3c
544	A2(P1)B2(P1) / A3(P1)B3(P1)	1/6*(1-c)^2	A2(P2)B2(P2) / A4(P2)B3(P2)	1/12*c*(1-c)	[A2(P1) + A3(P1) + A2(P2) + A4(P2)]	[B2(P1) + B3(P1) + B2(P2) + B3(P2)]	1/72*(1-c)^3c
545	A2(P1)B2(P1) / A4(P1)B4(P1)	1/6*(1-c)^2	A2(P2)B2(P2) / A4(P2)B3(P2)	1/12*c*(1-c)	[A2(P1) + A4(P1) + A2(P2) + A4(P2)]	[B2(P1) + B4(P1) + B2(P2) + B3(P2)]	1/72*(1-c)^3c
546	A3(P1)B3(P1) / A4(P1)B4(P1)	1/6*(1-c)^2	A2(P2)B2(P2) / A4(P2)B3(P2)	1/12*c*(1-c)	[A3(P1) + A4(P1) + A2(P2) + A4(P2)]	[B3(P1) + B4(P1) + B2(P2) + B3(P2)]	1/72*(1-c)^3c
547	A1(P1)B2(P1) / A3(P1)B4(P1)	1/6*c^2	A2(P2)B2(P2) / A4(P2)B3(P2)	1/12*c*(1-c)	[A1(P1) + A3(P1) + A2(P2) + A4(P2)]	[B2(P1) + B4(P1) + B2(P2) + B3(P2)]	1/72*(1-c)c^3
548	A1(P1)B2(P1) / A4(P1)B3(P1)	1/6*c^2	A2(P2)B2(P2) / A4(P2)B3(P2)	1/12*c*(1-c)	[A1(P1) + A4(P1) + A2(P2) + A4(P2)]	[B2(P1) + B3(P1) + B2(P2) + B3(P2)]	1/72*(1-c)c^3
549	A2(P1)B1(P1) / A3(P1)B4(P1)	1/6*c^2	A2(P2)B2(P2) / A4(P2)B3(P2)	1/12*c*(1-c)	[A2(P1) + A3(P1) + A2(P2) + A4(P2)]	[B1(P1) + B4(P1) + B2(P2) + B3(P2)]	1/72*(1-c)c^3
550	A2(P1)B1(P1) / A4(P1)B3(P1)	1/6*c^2	A2(P2)B2(P2) / A4(P2)B3(P2)	1/12*c*(1-c)	[A2(P1) + A4(P1) + A2(P2) + A4(P2)]	[B1(P1) + B3(P1) + B2(P2) + B3(P2)]	1/72*(1-c)c^3
551	A3(P1)B1(P1) / A4(P1)B2(P1)	1/6*c^2	A2(P2)B2(P2) / A4(P2)B3(P2)	1/12*c*(1-c)	[A3(P1) + A4(P1) + A2(P2) + A4(P2)]	[B1(P1) + B2(P1) + B2(P2) + B3(P2)]	1/72*(1-c)c^3
552	A1(P1)B3(P1) / A2(P1)B4(P1)	1/6*c^2	A2(P2)B2(P2) / A4(P2)B3(P2)	1/12*c*(1-c)	[A1(P1) + A2(P1) + A2(P2) + A4(P2)]	[B3(P1) + B4(P1) + B2(P2) + B3(P2)]	1/72*(1-c)c^3
553	A1(P1)B1(P1) / A3(P1)B4(P1)	1/12*c*(1-c)	A2(P2)B2(P2) / A4(P2)B3(P2)	1/12*c*(1-c)	[A1(P1) + A3(P1) + A2(P2) + A4(P2)]	[B1(P1) + B4(P1) + B2(P2) + B3(P2)]	1/144*(1-c)^2c^2
554	A1(P1)B1(P1) / A4(P1)B3(P1)	1/12*c*(1-c)	A2(P2)B2(P2) / A4(P2)B3(P2)	1/12*c*(1-c)	[A1(P1) + A4(P1) + A2(P2) + A4(P2)]	[B1(P1) + B3(P1) + B2(P2) + B3(P2)]	1/144*(1-c)^2c^2
555	A2(P1)B2(P1) / A3(P1)B4(P1)	1/12*c*(1-c)	A2(P2)B2(P2) / A4(P2)B3(P2)	1/12*c*(1-c)	[A2(P1) + A3(P1) + A2(P2) + A4(P2)]	[B2(P1) + B4(P1) + B2(P2) + B3(P2)]	1/144*(1-c)^2c^2
556	A2(P1)B2(P1) / A4(P1)B3(P1)	1/12*c*(1-c)	A2(P2)B2(P2) / A4(P2)B3(P2)	1/12*c*(1-c)	[A2(P1) + A4(P1) + A2(P2) + A4(P2)]	[B2(P1) + B3(P1) + B2(P2) + B3(P2)]	1/144*(1-c)^2c^2
557	A3(P1)B3(P1) / A1(P1)B2(P1)	1/12*c*(1-c)	A2(P2)B2(P2) / A4(P2)B3(P2)	1/12*c*(1-c)	[A3(P1) + A1(P1) + A2(P2) + A4(P2)]	[B3(P1) + B2(P1) + B2(P2) + B3(P2)]	1/144*(1-c)^2c^2
558	A4(P1)B4(P1) / A1(P1)B2(P1)	1/12*c*(1-c)	A2(P2)B2(P2) / A4(P2)B3(P2)	1/12*c*(1-c)	[A4(P1) + A1(P1) + A2(P2) + A4(P2)]	[B4(P1) + B2(P1) + B2(P2) + B3(P2)]	1/144*(1-c)^2c^2
559	A3(P1)B3(P1) / A2(P1)B1(P1)	1/12*c*(1-c)	A2(P2)B2(P2) / A4(P2)B3(P2)	1/12*c*(1-c)	[A3(P1) + A2(P1) + A2(P2) + A4(P2)]	[B3(P1) + B1(P1) + B2(P2) + B3(P2)]	1/144*(1-c)^2c^2
560	A4(P1)B4(P1) / A2(P1)B1(P1)	1/12*c*(1-c)	A2(P2)B2(P2) / A4(P2)B3(P2)	1/12*c*(1-c)	[A4(P1) + A2(P1) + A2(P2) + A4(P2)]	[B4(P1) + B1(P1) + B2(P2) + B3(P2)]	1/144*(1-c)^2c^2
561	A1(P1)B1(P1) / A2(P1)B4(P1)	1/12*c*(1-c)	A2(P2)B2(P2) / A4(P2)B3(P2)	1/12*c*(1-c)	[A1(P1) + A2(P1) + A2(P2) + A4(P2)]	[B1(P1) + B4(P1) + B2(P2) + B3(P2)]	1/144*(1-c)^2c^2
562	A1(P1)B1(P1) / A4(P1)B2(P1)	1/12*c*(1-c)	A2(P2)B2(P2) / A4(P2)B3(P2)	1/12*c*(1-c)	[A1(P1) + A4(P1) + A2(P2) + A4(P2)]	[B1(P1) + B2(P1) + B2(P2) + B3(P2)]	1/144*(1-c)^2c^2
563	A3(P1)B3(P1) / A2(P1)B4(P1)	1/12*c*(1-c)	A2(P2)B2(P2) / A4(P2)B3(P2)	1/12*c*(1-c)	[A3(P1) + A2(P1) + A2(P2) + A4(P2)]	[B3(P1) + B4(P1) + B2(P2) + B3(P2)]	1/144*(1-c)^2c^2
564	A3(P1)B3(P1) / A4(P1)B2(P1)	1/12*c*(1-c)	A2(P2)B2(P2) / A4(P2)B3(P2)	1/12*c*(1-c)	[A3(P1) + A4(P1) + A2(P2) + A4(P2)]	[B3(P1) + B2(P1) + B2(P2) + B3(P2)]	1/144*(1-c)^2c^2
565	A2(P1)B2(P1) / A1(P1)B3(P1)	1/12*c*(1-c)	A2(P2)B2(P2) / A4(P2)B3(P2)	1/12*c*(1-c)	[A2(P1) + A1(P1) + A2(P2) + A4(P2)]	[B2(P1) + B3(P1) + B2(P2) + B3(P2)]	1/144*(1-c)^2c^2
566	A4(P1)B4(P1) / A1(P1)B3(P1)	1/12*c*(1-c)	A2(P2)B2(P2) / A4(P2)B3(P2)	1/12*c*(1-c)	[A4(P1) + A1(P1) + A2(P2) + A4(P2)]	[B4(P1) + B3(P1) + B2(P2) + B3(P2)]	1/144*(1-c)^2c^2
567	A2(P1)B2(P1) / A3(P1)B1(P1)	1/12*c*(1-c)	A2(P2)B2(P2) / A4(P2)B3(P2)	1/12*c*(1-c)	[A2(P1) + A3(P1) + A2(P2) + A4(P2)]	[B2(P1) + B1(P1) + B2(P2) + B3(P2)]	1/144*(1-c)^2c^2
568	A4(P1)B4(P1) / A3(P1)B1(P1)	1/12*c*(1-c)	A2(P2)B2(P2) / A4(P2)B3(P2)	1/12*c*(1-c)	[A4(P1) + A3(P1) + A2(P2) + A4(P2)]	[B4(P1) + B1(P1) + B2(P2) + B3(P2)]	1/144*(1-c)^2c^2
569	A1(P1)B1(P1) / A2(P1)B3(P1)	1/12*c*(1-c)	A2(P2)B2(P2) / A4(P2)B3(P2)	1/12*c*(1-c)	[A1(P1) + A2(P1) + A2(P2) + A4(P2)]	[B1(P1) + B3(P1) + B2(P2) + B3(P2)]	1/144*(1-c)^2c^2
570	A1(P1)B1(P1) / A3(P1)B2(P1)	1/12*c*(1-c)	A2(P2)B2(P2) / A4(P2)B3(P2)	1/12*c*(1-c)	[A1(P1) + A3(P1) + A2(P2) + A4(P2)]	[B1(P1) + B2(P1) + B2(P2) + B3(P2)]	1/144*(1-c)^2c^2
571	A4(P1)B4(P1) / A2(P1)B3(P1)	1/12*c*(1-c)	A2(P2)B2(P2) / A4(P2)B3(P2)	1/12*c*(1-c)	[A4(P1) + A2(P1) + A2(P2) + A4(P2)]	[B4(P1) + B3(P1) + B2(P2) + B3(P2)]	1/144*(1-c)^2c^2
572	A4(P1)B4(P1) / A3(P1)B2(P1)	1/12*c*(1-c)	A2(P2)B2(P2) / A4(P2)B3(P2)	1/12*c*(1-c)	[A4(P1) + A3(P1) + A2(P2) + A4(P2)]	[B4(P1) + B2(P1) + B2(P2) + B3(P2)]	1/144*(1-c)^2c^2
573	A2(P1)B2(P1) / A1(P1)B4(P1)	1/12*c*(1-c)	A2(P2)B2(P2) / A4(P2)B3(P2)	1/12*c*(1-c)	[A2(P1) + A1(P1) + A2(P2) + A4(P2)]	[B2(P1) + B4(P1) + B2(P2) + B3(P2)]	1/144*(1-c)^2c^2
574	A3(P1)B3(P1) / A1(P1)B4(P1)	1/12*c*(1-c)	A2(P2)B2(P2) / A4(P2)B3(P2)	1/12*c*(1-c)	[A3(P1) + A1(P1) + A2(P2) + A4(P2)]	[B3(P1) + B4(P1) + B2(P2) + B3(P2)]	1/144*(1-c)^2c^2
575	A2(P1)B2(P1) / A4(P1)B1(P1)	1/12*c*(1-c)	A2(P2)B2(P2) / A4(P2)B3(P2)	1/12*c*(1-c)	[A2(P1) + A4(P1) + A2(P2) + A4(P2)]	[B2(P1) + B1(P1) + B2(P2) + B3(P2)]	1/144*(1-c)^2c^2
576	A3(P1)B3(P1) / A4(P1)B1(P1)	1/12*c*(1-c)	A2(P2)B2(P2) / A4(P2)B3(P2)	1/12*c*(1-c)	[A3(P1) + A4(P1) + A2(P2) + A4(P2)]	[B3(P1) + B1(P1) + B2(P2) + B3(P2)]	1/144*(1-c)^2c^2
577	A1(P1)B1(P1) / A2(P1)B2(P1)	1/6*(1-c)^2	A3(P2)B3(P2) / A1(P2)B2(P2)	1/12*c*(1-c)	[A1(P1) + A2(P1) + A3(P2) + A1(P2)]	[B1(P1) + B2(P1) + B3(P2) + B2(P2)]	1/72*(1-c)^3c
578	A1(P1)B1(P1) / A3(P1)B3(P1)	1/6*(1-c)^2	A3(P2)B3(P2) / A1(P2)B2(P2)	1/12*c*(1-c)	[A1(P1) + A3(P1) + A3(P2) + A1(P2)]	[B1(P1) + B3(P1) + B3(P2) + B2(P2)]	1/72*(1-c)^3c
579	A1(P1)B1(P1) / A4(P1)B4(P1)	1/6*(1-c)^2	A3(P2)B3(P2) / A1(P2)B2(P2)	1/12*c*(1-c)	[A1(P1) + A4(P1) + A3(P2) + A1(P2)]	[B1(P1) + B4(P1) + B3(P2) + B2(P2)]	1/72*(1-c)^3c
580	A2(P1)B2(P1) / A3(P1)B3(P1)	1/6*(1-c)^2	A3(P2)B3(P2) / A1(P2)B2(P2)	1/12*c*(1-c)	[A2(P1) + A3(P1) + A3(P2) + A1(P2)]	[B2(P1) + B3(P1) + B3(P2) + B2(P2)]	1/72*(1-c)^3c
581	A2(P1)B2(P1) / A4(P1)B4(P1)	1/6*(1-c)^2	A3(P2)B3(P2) / A1(P2)B2(P2)	1/12*c*(1-c)	[A2(P1) + A4(P1) + A3(P2) + A1(P2)]	[B2(P1) + B4(P1) + B3(P2) + B2(P2)]	1/72*(1-c)^3c
582	A3(P1)B3(P1) / A4(P1)B4(P1)	1/6*(1-c)^2	A3(P2)B3(P2) / A1(P2)B2(P2)	1/12*c*(1-c)	[A3(P1) + A4(P1) + A3(P2) + A1(P2)]	[B3(P1) + B4(P1) + B3(P2) + B2(P2)]	1/72*(1-c)^3c
583	A1(P1)B2(P1) / A3(P1)B4(P1)	1/6*c^2	A3(P2)B3(P2) / A1(P2)B2(P2)	1/12*c*(1-c)	[A1(P1) + A3(P1) + A3(P2) + A1(P2)]	[B2(P1) + B4(P1) + B3(P2) + B2(P2)]	1/72*(1-c)c^3
584	A1(P1)B2(P1) / A4(P1)B3(P1)	1/6*c^2	A3(P2)B3(P2) / A1(P2)B2(P2)	1/12*c*(1-c)	[A1(P1) + A4(P1) + A3(P2) + A1(P2)]	[B2(P1) + B3(P1) + B3(P2) + B2(P2)]	1/72*(1-c)c^3
585	A2(P1)B1(P1) / A3(P1)B4(P1)	1/6*c^2	A3(P2)B3(P2) / A1(P2)B2(P2)	1/12*c*(1-c)	[A2(P1) + A3(P1) + A3(P2) + A1(P2)]	[B1(P1) + B4(P1) + B3(P2) + B2(P2)]	1/72*(1-c)c^3
586	A2(P1)B1(P1) / A4(P1)B3(P1)	1/6*c^2	A3(P2)B3(P2) / A1(P2)B2(P2)	1/12*c*(1-c)	[A2(P1) + A4(P1) + A3(P2) + A1(P2)]	[B1(P1) + B3(P1) + B3(P2) + B2(P2)]	1/72*(1-c)c^3
587	A3(P1)B1(P1) / A4(P1)B2(P1)	1/6*c^2	A3(P2)B3(P2) / A1(P2)B2(P2)	1/12*c*(1-c)	[A3(P1) + A4(P1) + A3(P2) + A1(P2)]	[B1(P1) + B2(P1) + B3(P2) + B2(P2)]	1/72*(1-c)c^3
588	A1(P1)B3(P1) / A2(P1)B4(P1)	1/6*c^2	A3(P2)B3(P2) / A1(P2)B2(P2)	1/12*c*(1-c)	[A1(P1) + A2(P1) + A3(P2) + A1(P2)]	[B3(P1) + B4(P1) + B3(P2) + B2(P2)]	1/72*(1-c)c^3
589	A1(P1)B1(P1) / A3(P1)B4(P1)	1/12*c*(1-c)	A3(P2)B3(P2) / A1(P2)B2(P2)	1/12*c*(1-c)	[A1(P1) + A3(P1) + A3(P2) + A1(P2)]	[B1(P1) + B4(P1) + B3(P2) + B2(P2)]	1/144*(1-c)^2c^2
590	A1(P1)B1(P1) / A4(P1)B3(P1)	1/12*c*(1-c)	A3(P2)B3(P2) / A1(P2)B2(P2)	1/12*c*(1-c)	[A1(P1) + A4(P1) + A3(P2) + A1(P2)]	[B1(P1) + B3(P1) + B3(P2) + B2(P2)]	1/144*(1-c)^2c^2
591	A2(P1)B2(P1) / A3(P1)B4(P1)	1/12*c*(1-c)	A3(P2)B3(P2) / A1(P2)B2(P2)	1/12*c*(1-c)	[A2(P1) + A3(P1) + A3(P2) + A1(P2)]	[B2(P1) + B4(P1) + B3(P2) + B2(P2)]	1/144*(1-c)^2c^2
592	A2(P1)B2(P1) / A4(P1)B3(P1)	1/12*c*(1-c)	A3(P2)B3(P2) / A1(P2)B2(P2)	1/12*c*(1-c)	[A2(P1) + A4(P1) + A3(P2) + A1(P2)]	[B2(P1) + B3(P1) + B3(P2) + B2(P2)]	1/144*(1-c)^2c^2
593	A3(P1)B3(P1) / A1(P1)B2(P1)	1/12*c*(1-c)	A3(P2)B3(P2) / A1(P2)B2(P2)	1/12*c*(1-c)	[A3(P1) + A1(P1) + A3(P2) + A1(P2)]	[B3(P1) + B2(P1) + B3(P2) + B2(P2)]	1/144*(1-c)^2c^2
594	A4(P1)B4(P1) / A1(P1)B2(P1)	1/12*c*(1-c)	A3(P2)B3(P2) / A1(P2)B2(P2)	1/12*c*(1-c)	[A4(P1) + A1(P1) + A3(P2) + A1(P2)]	[B4(P1) + B2(P1) + B3(P2) + B2(P2)]	1/144*(1-c)^2c^2
595	A3(P1)B3(P1) / A2(P1)B1(P1)	1/12*c*(1-c)	A3(P2)B3(P2) / A1(P2)B2(P2)	1/12*c*(1-c)	[A3(P1) + A2(P1) + A3(P2) + A1(P2)]	[B3(P1) + B1(P1) + B3(P2) + B2(P2)]	1/144*(1-c)^2c^2
596	A4(P1)B4(P1) / A2(P1)B1(P1)	1/12*c*(1-c)	A3(P2)B3(P2) / A1(P2)B2(P2)	1/12*c*(1-c)	[A4(P1) + A2(P1) + A3(P2) + A1(P2)]	[B4(P1) + B1(P1) + B3(P2) + B2(P2)]	1/144*(1-c)^2c^2
597	A1(P1)B1(P1) / A2(P1)B4(P1)	1/12*c*(1-c)	A3(P2)B3(P2) / A1(P2)B2(P2)	1/12*c*(1-c)	[A1(P1) + A2(P1) + A3(P2) + A1(P2)]	[B1(P1) + B4(P1) + B3(P2) + B2(P2)]	1/144*(1-c)^2c^2
598	A1(P1)B1(P1) / A4(P1)B2(P1)	1/12*c*(1-c)	A3(P2)B3(P2) / A1(P2)B2(P2)	1/12*c*(1-c)	[A1(P1) + A4(P1) + A3(P2) + A1(P2)]	[B1(P1) + B2(P1) + B3(P2) + B2(P2)]	1/144*(1-c)^2c^2
599	A3(P1)B3(P1) / A2(P1)B4(P1)	1/12*c*(1-c)	A3(P2)B3(P2) / A1(P2)B2(P2)	1/12*c*(1-c)	[A3(P1) + A2(P1) + A3(P2) + A1(P2)]	[B3(P1) + B4(P1) + B3(P2) + B2(P2)]	1/144*(1-c)^2c^2
600	A3(P1)B3(P1) / A4(P1)B2(P1)	1/12*c*(1-c)	A3(P2)B3(P2) / A1(P2)B2(P2)	1/12*c*(1-c)	[A3(P1) + A4(P1) + A3(P2) + A1(P2)]	[B3(P1) + B2(P1) + B3(P2) + B2(P2)]	1/144*(1-c)^2c^2
601	A2(P1)B2(P1) / A1(P1)B3(P1)	1/12*c*(1-c)	A3(P2)B3(P2) / A1(P2)B2(P2)	1/12*c*(1-c)	[A2(P1) + A1(P1) + A3(P2) + A1(P2)]	[B2(P1) + B3(P1) + B3(P2) + B2(P2)]	1/144*(1-c)^2c^2
602	A4(P1)B4(P1) / A1(P1)B3(P1)	1/12*c*(1-c)	A3(P2)B3(P2) / A1(P2)B2(P2)	1/12*c*(1-c)	[A4(P1) + A1(P1) + A3(P2) + A1(P2)]	[B4(P1) + B3(P1) + B3(P2) + B2(P2)]	1/144*(1-c)^2c^2
603	A2(P1)B2(P1) / A3(P1)B1(P1)	1/12*c*(1-c)	A3(P2)B3(P2) / A1(P2)B2(P2)	1/12*c*(1-c)	[A2(P1) + A3(P1) + A3(P2) + A1(P2)]	[B2(P1) + B1(P1) + B3(P2) + B2(P2)]	1/144*(1-c)^2c^2
604	A4(P1)B4(P1) / A3(P1)B1(P1)	1/12*c*(1-c)	A3(P2)B3(P2) / A1(P2)B2(P2)	1/12*c*(1-c)	[A4(P1) + A3(P1) + A3(P2) + A1(P2)]	[B4(P1) + B1(P1) + B3(P2) + B2(P2)]	1/144*(1-c)^2c^2
605	A1(P1)B1(P1) / A2(P1)B3(P1)	1/12*c*(1-c)	A3(P2)B3(P2) / A1(P2)B2(P2)	1/12*c*(1-c)	[A1(P1) + A2(P1) + A3(P2) + A1(P2)]	[B1(P1) + B3(P1) + B3(P2) + B2(P2)]	1/144*(1-c)^2c^2
606	A1(P1)B1(P1) / A3(P1)B2(P1)	1/12*c*(1-c)	A3(P2)B3(P2) / A1(P2)B2(P2)	1/12*c*(1-c)	[A1(P1) + A3(P1) + A3(P2) + A1(P2)]	[B1(P1) + B2(P1) + B3(P2) + B2(P2)]	1/144*(1-c)^2c^2
607	A4(P1)B4(P1) / A2(P1)B3(P1)	1/12*c*(1-c)	A3(P2)B3(P2) / A1(P2)B2(P2)	1/12*c*(1-c)	[A4(P1) + A2(P1) + A3(P2) + A1(P2)]	[B4(P1) + B3(P1) + B3(P2) + B2(P2)]	1/144*(1-c)^2c^2
608	A4(P1)B4(P1) / A3(P1)B2(P1)	1/12*c*(1-c)	A3(P2)B3(P2) / A1(P2)B2(P2)	1/12*c*(1-c)	[A4(P1) + A3(P1) + A3(P2) + A1(P2)]	[B4(P1) + B2(P1) + B3(P2) + B2(P2)]	1/144*(1-c)^2c^2
609	A2(P1)B2(P1) / A1(P1)B4(P1)	1/12*c*(1-c)	A3(P2)B3(P2) / A1(P2)B2(P2)	1/12*c*(1-c)	[A2(P1) + A1(P1) + A3(P2) + A1(P2)]	[B2(P1) + B4(P1) + B3(P2) + B2(P2)]	1/144*(1-c)^2c^2
610	A3(P1)B3(P1) / A1(P1)B4(P1)	1/12*c*(1-c)	A3(P2)B3(P2) / A1(P2)B2(P2)	1/12*c*(1-c)	[A3(P1) + A1(P1) + A3(P2) + A1(P2)]	[B3(P1) + B4(P1) + B3(P2) + B2(P2)]	1/144*(1-c)^2c^2
611	A2(P1)B2(P1) / A4(P1)B1(P1)	1/12*c*(1-c)	A3(P2)B3(P2) / A1(P2)B2(P2)	1/12*c*(1-c)	[A2(P1) + A4(P1) + A3(P2) + A1(P2)]	[B2(P1) + B1(P1) + B3(P2) + B2(P2)]	1/144*(1-c)^2c^2
612	A3(P1)B3(P1) / A4(P1)B1(P1)	1/12*c*(1-c)	A3(P2)B3(P2) / A1(P2)B2(P2)	1/12*c*(1-c)	[A3(P1) + A4(P1) + A3(P2) + A1(P2)]	[B3(P1) + B1(P1) + B3(P2) + B2(P2)]	1/144*(1-c)^2c^2
613	A1(P1)B1(P1) / A2(P1)B2(P1)	1/6*(1-c)^2	A4(P2)B4(P2) / A1(P2)B2(P2)	1/12*c*(1-c)	[A1(P1) + A2(P1) + A4(P2) + A1(P2)]	[B1(P1) + B2(P1) + B4(P2) + B2(P2)]	1/72*(1-c)^3c
614	A1(P1)B1(P1) / A3(P1)B3(P1)	1/6*(1-c)^2	A4(P2)B4(P2) / A1(P2)B2(P2)	1/12*c*(1-c)	[A1(P1) + A3(P1) + A4(P2) + A1(P2)]	[B1(P1) + B3(P1) + B4(P2) + B2(P2)]	1/72*(1-c)^3c
615	A1(P1)B1(P1) / A4(P1)B4(P1)	1/6*(1-c)^2	A4(P2)B4(P2) / A1(P2)B2(P2)	1/12*c*(1-c)	[A1(P1) + A4(P1) + A4(P2) + A1(P2)]	[B1(P1) + B4(P1) + B4(P2) + B2(P2)]	1/72*(1-c)^3c
616	A2(P1)B2(P1) / A3(P1)B3(P1)	1/6*(1-c)^2	A4(P2)B4(P2) / A1(P2)B2(P2)	1/12*c*(1-c)	[A2(P1) + A3(P1) + A4(P2) + A1(P2)]	[B2(P1) + B3(P1) + B4(P2) + B2(P2)]	1/72*(1-c)^3c
617	A2(P1)B2(P1) / A4(P1)B4(P1)	1/6*(1-c)^2	A4(P2)B4(P2) / A1(P2)B2(P2)	1/12*c*(1-c)	[A2(P1) + A4(P1) + A4(P2) + A1(P2)]	[B2(P1) + B4(P1) + B4(P2) + B2(P2)]	1/72*(1-c)^3c
618	A3(P1)B3(P1) / A4(P1)B4(P1)	1/6*(1-c)^2	A4(P2)B4(P2) / A1(P2)B2(P2)	1/12*c*(1-c)	[A3(P1) + A4(P1) + A4(P2) + A1(P2)]	[B3(P1) + B4(P1) + B4(P2) + B2(P2)]	1/72*(1-c)^3c
619	A1(P1)B2(P1) / A3(P1)B4(P1)	1/6*c^2	A4(P2)B4(P2) / A1(P2)B2(P2)	1/12*c*(1-c)	[A1(P1) + A3(P1) + A4(P2) + A1(P2)]	[B2(P1) + B4(P1) + B4(P2) + B2(P2)]	1/72*(1-c)c^3
620	A1(P1)B2(P1) / A4(P1)B3(P1)	1/6*c^2	A4(P2)B4(P2) / A1(P2)B2(P2)	1/12*c*(1-c)	[A1(P1) + A4(P1) + A4(P2) + A1(P2)]	[B2(P1) + B3(P1) + B4(P2) + B2(P2)]	1/72*(1-c)c^3
621	A2(P1)B1(P1) / A3(P1)B4(P1)	1/6*c^2	A4(P2)B4(P2) / A1(P2)B2(P2)	1/12*c*(1-c)	[A2(P1) + A3(P1) + A4(P2) + A1(P2)]	[B1(P1) + B4(P1) + B4(P2) + B2(P2)]	1/72*(1-c)c^3
622	A2(P1)B1(P1) / A4(P1)B3(P1)	1/6*c^2	A4(P2)B4(P2) / A1(P2)B2(P2)	1/12*c*(1-c)	[A2(P1) + A4(P1) + A4(P2) + A1(P2)]	[B1(P1) + B3(P1) + B4(P2) + B2(P2)]	1/72*(1-c)c^3
623	A3(P1)B1(P1) / A4(P1)B2(P1)	1/6*c^2	A4(P2)B4(P2) / A1(P2)B2(P2)	1/12*c*(1-c)	[A3(P1) + A4(P1) + A4(P2) + A1(P2)]	[B1(P1) + B2(P1) + B4(P2) + B2(P2)]	1/72*(1-c)c^3
624	A1(P1)B3(P1) / A2(P1)B4(P1)	1/6*c^2	A4(P2)B4(P2) / A1(P2)B2(P2)	1/12*c*(1-c)	[A1(P1) + A2(P1) + A4(P2) + A1(P2)]	[B3(P1) + B4(P1) + B4(P2) + B2(P2)]	1/72*(1-c)c^3
625	A1(P1)B1(P1) / A3(P1)B4(P1)	1/12*c*(1-c)	A4(P2)B4(P2) / A1(P2)B2(P2)	1/12*c*(1-c)	[A1(P1) + A3(P1) + A4(P2) + A1(P2)]	[B1(P1) + B4(P1) + B4(P2) + B2(P2)]	1/144*(1-c)^2c^2
626	A1(P1)B1(P1) / A4(P1)B3(P1)	1/12*c*(1-c)	A4(P2)B4(P2) / A1(P2)B2(P2)	1/12*c*(1-c)	[A1(P1) + A4(P1) + A4(P2) + A1(P2)]	[B1(P1) + B3(P1) + B4(P2) + B2(P2)]	1/144*(1-c)^2c^2
627	A2(P1)B2(P1) / A3(P1)B4(P1)	1/12*c*(1-c)	A4(P2)B4(P2) / A1(P2)B2(P2)	1/12*c*(1-c)	[A2(P1) + A3(P1) + A4(P2) + A1(P2)]	[B2(P1) + B4(P1) + B4(P2) + B2(P2)]	1/144*(1-c)^2c^2
628	A2(P1)B2(P1) / A4(P1)B3(P1)	1/12*c*(1-c)	A4(P2)B4(P2) / A1(P2)B2(P2)	1/12*c*(1-c)	[A2(P1) + A4(P1) + A4(P2) + A1(P2)]	[B2(P1) + B3(P1) + B4(P2) + B2(P2)]	1/144*(1-c)^2c^2
629	A3(P1)B3(P1) / A1(P1)B2(P1)	1/12*c*(1-c)	A4(P2)B4(P2) / A1(P2)B2(P2)	1/12*c*(1-c)	[A3(P1) + A1(P1) + A4(P2) + A1(P2)]	[B3(P1) + B2(P1) + B4(P2) + B2(P2)]	1/144*(1-c)^2c^2
630	A4(P1)B4(P1) / A1(P1)B2(P1)	1/12*c*(1-c)	A4(P2)B4(P2) / A1(P2)B2(P2)	1/12*c*(1-c)	[A4(P1) + A1(P1) + A4(P2) + A1(P2)]	[B4(P1) + B2(P1) + B4(P2) + B2(P2)]	1/144*(1-c)^2c^2
631	A3(P1)B3(P1) / A2(P1)B1(P1)	1/12*c*(1-c)	A4(P2)B4(P2) / A1(P2)B2(P2)	1/12*c*(1-c)	[A3(P1) + A2(P1) + A4(P2) + A1(P2)]	[B3(P1) + B1(P1) + B4(P2) + B2(P2)]	1/144*(1-c)^2c^2
632	A4(P1)B4(P1) / A2(P1)B1(P1)	1/12*c*(1-c)	A4(P2)B4(P2) / A1(P2)B2(P2)	1/12*c*(1-c)	[A4(P1) + A2(P1) + A4(P2) + A1(P2)]	[B4(P1) + B1(P1) + B4(P2) + B2(P2)]	1/144*(1-c)^2c^2
633	A1(P1)B1(P1) / A2(P1)B4(P1)	1/12*c*(1-c)	A4(P2)B4(P2) / A1(P2)B2(P2)	1/12*c*(1-c)	[A1(P1) + A2(P1) + A4(P2) + A1(P2)]	[B1(P1) + B4(P1) + B4(P2) + B2(P2)]	1/144*(1-c)^2c^2
634	A1(P1)B1(P1) / A4(P1)B2(P1)	1/12*c*(1-c)	A4(P2)B4(P2) / A1(P2)B2(P2)	1/12*c*(1-c)	[A1(P1) + A4(P1) + A4(P2) + A1(P2)]	[B1(P1) + B2(P1) + B4(P2) + B2(P2)]	1/144*(1-c)^2c^2
635	A3(P1)B3(P1) / A2(P1)B4(P1)	1/12*c*(1-c)	A4(P2)B4(P2) / A1(P2)B2(P2)	1/12*c*(1-c)	[A3(P1) + A2(P1) + A4(P2) + A1(P2)]	[B3(P1) + B4(P1) + B4(P2) + B2(P2)]	1/144*(1-c)^2c^2
636	A3(P1)B3(P1) / A4(P1)B2(P1)	1/12*c*(1-c)	A4(P2)B4(P2) / A1(P2)B2(P2)	1/12*c*(1-c)	[A3(P1) + A4(P1) + A4(P2) + A1(P2)]	[B3(P1) + B2(P1) + B4(P2) + B2(P2)]	1/144*(1-c)^2c^2
637	A2(P1)B2(P1) / A1(P1)B3(P1)	1/12*c*(1-c)	A4(P2)B4(P2) / A1(P2)B2(P2)	1/12*c*(1-c)	[A2(P1) + A1(P1) + A4(P2) + A1(P2)]	[B2(P1) + B3(P1) + B4(P2) + B2(P2)]	1/144*(1-c)^2c^2
638	A4(P1)B4(P1) / A1(P1)B3(P1)	1/12*c*(1-c)	A4(P2)B4(P2) / A1(P2)B2(P2)	1/12*c*(1-c)	[A4(P1) + A1(P1) + A4(P2) + A1(P2)]	[B4(P1) + B3(P1) + B4(P2) + B2(P2)]	1/144*(1-c)^2c^2
639	A2(P1)B2(P1) / A3(P1)B1(P1)	1/12*c*(1-c)	A4(P2)B4(P2) / A1(P2)B2(P2)	1/12*c*(1-c)	[A2(P1) + A3(P1) + A4(P2) + A1(P2)]	[B2(P1) + B1(P1) + B4(P2) + B2(P2)]	1/144*(1-c)^2c^2
640	A4(P1)B4(P1) / A3(P1)B1(P1)	1/12*c*(1-c)	A4(P2)B4(P2) / A1(P2)B2(P2)	1/12*c*(1-c)	[A4(P1) + A3(P1) + A4(P2) + A1(P2)]	[B4(P1) + B1(P1) + B4(P2) + B2(P2)]	1/144*(1-c)^2c^2
641	A1(P1)B1(P1) / A2(P1)B3(P1)	1/12*c*(1-c)	A4(P2)B4(P2) / A1(P2)B2(P2)	1/12*c*(1-c)	[A1(P1) + A2(P1) + A4(P2) + A1(P2)]	[B1(P1) + B3(P1) + B4(P2) + B2(P2)]	1/144*(1-c)^2c^2
642	A1(P1)B1(P1) / A3(P1)B2(P1)	1/12*c*(1-c)	A4(P2)B4(P2) / A1(P2)B2(P2)	1/12*c*(1-c)	[A1(P1) + A3(P1) + A4(P2) + A1(P2)]	[B1(P1) + B2(P1) + B4(P2) + B2(P2)]	1/144*(1-c)^2c^2
643	A4(P1)B4(P1) / A2(P1)B3(P1)	1/12*c*(1-c)	A4(P2)B4(P2) / A1(P2)B2(P2)	1/12*c*(1-c)	[A4(P1) + A2(P1) + A4(P2) + A1(P2)]	[B4(P1) + B3(P1) + B4(P2) + B2(P2)]	1/144*(1-c)^2c^2
644	A4(P1)B4(P1) / A3(P1)B2(P1)	1/12*c*(1-c)	A4(P2)B4(P2) / A1(P2)B2(P2)	1/12*c*(1-c)	[A4(P1) + A3(P1) + A4(P2) + A1(P2)]	[B4(P1) + B2(P1) + B4(P2) + B2(P2)]	1/144*(1-c)^2c^2
645	A2(P1)B2(P1) / A1(P1)B4(P1)	1/12*c*(1-c)	A4(P2)B4(P2) / A1(P2)B2(P2)	1/12*c*(1-c)	[A2(P1) + A1(P1) + A4(P2) + A1(P2)]	[B2(P1) + B4(P1) + B4(P2) + B2(P2)]	1/144*(1-c)^2c^2
646	A3(P1)B3(P1) / A1(P1)B4(P1)	1/12*c*(1-c)	A4(P2)B4(P2) / A1(P2)B2(P2)	1/12*c*(1-c)	[A3(P1) + A1(P1) + A4(P2) + A1(P2)]	[B3(P1) + B4(P1) + B4(P2) + B2(P2)]	1/144*(1-c)^2c^2
647	A2(P1)B2(P1) / A4(P1)B1(P1)	1/12*c*(1-c)	A4(P2)B4(P2) / A1(P2)B2(P2)	1/12*c*(1-c)	[A2(P1) + A4(P1) + A4(P2) + A1(P2)]	[B2(P1) + B1(P1) + B4(P2) + B2(P2)]	1/144*(1-c)^2c^2
648	A3(P1)B3(P1) / A4(P1)B1(P1)	1/12*c*(1-c)	A4(P2)B4(P2) / A1(P2)B2(P2)	1/12*c*(1-c)	[A3(P1) + A4(P1) + A4(P2) + A1(P2)]	[B3(P1) + B1(P1) + B4(P2) + B2(P2)]	1/144*(1-c)^2c^2
649	A1(P1)B1(P1) / A2(P1)B2(P1)	1/6*(1-c)^2	A3(P2)B3(P2) / A2(P2)B1(P2)	1/12*c*(1-c)	[A1(P1) + A2(P1) + A3(P2) + A2(P2)]	[B1(P1) + B2(P1) + B3(P2) + B1(P2)]	1/72*(1-c)^3c
650	A1(P1)B1(P1) / A3(P1)B3(P1)	1/6*(1-c)^2	A3(P2)B3(P2) / A2(P2)B1(P2)	1/12*c*(1-c)	[A1(P1) + A3(P1) + A3(P2) + A2(P2)]	[B1(P1) + B3(P1) + B3(P2) + B1(P2)]	1/72*(1-c)^3c
651	A1(P1)B1(P1) / A4(P1)B4(P1)	1/6*(1-c)^2	A3(P2)B3(P2) / A2(P2)B1(P2)	1/12*c*(1-c)	[A1(P1) + A4(P1) + A3(P2) + A2(P2)]	[B1(P1) + B4(P1) + B3(P2) + B1(P2)]	1/72*(1-c)^3c
652	A2(P1)B2(P1) / A3(P1)B3(P1)	1/6*(1-c)^2	A3(P2)B3(P2) / A2(P2)B1(P2)	1/12*c*(1-c)	[A2(P1) + A3(P1) + A3(P2) + A2(P2)]	[B2(P1) + B3(P1) + B3(P2) + B1(P2)]	1/72*(1-c)^3c
653	A2(P1)B2(P1) / A4(P1)B4(P1)	1/6*(1-c)^2	A3(P2)B3(P2) / A2(P2)B1(P2)	1/12*c*(1-c)	[A2(P1) + A4(P1) + A3(P2) + A2(P2)]	[B2(P1) + B4(P1) + B3(P2) + B1(P2)]	1/72*(1-c)^3c
654	A3(P1)B3(P1) / A4(P1)B4(P1)	1/6*(1-c)^2	A3(P2)B3(P2) / A2(P2)B1(P2)	1/12*c*(1-c)	[A3(P1) + A4(P1) + A3(P2) + A2(P2)]	[B3(P1) + B4(P1) + B3(P2) + B1(P2)]	1/72*(1-c)^3c
655	A1(P1)B2(P1) / A3(P1)B4(P1)	1/6*c^2	A3(P2)B3(P2) / A2(P2)B1(P2)	1/12*c*(1-c)	[A1(P1) + A3(P1) + A3(P2) + A2(P2)]	[B2(P1) + B4(P1) + B3(P2) + B1(P2)]	1/72*(1-c)c^3
656	A1(P1)B2(P1) / A4(P1)B3(P1)	1/6*c^2	A3(P2)B3(P2) / A2(P2)B1(P2)	1/12*c*(1-c)	[A1(P1) + A4(P1) + A3(P2) + A2(P2)]	[B2(P1) + B3(P1) + B3(P2) + B1(P2)]	1/72*(1-c)c^3
657	A2(P1)B1(P1) / A3(P1)B4(P1)	1/6*c^2	A3(P2)B3(P2) / A2(P2)B1(P2)	1/12*c*(1-c)	[A2(P1) + A3(P1) + A3(P2) + A2(P2)]	[B1(P1) + B4(P1) + B3(P2) + B1(P2)]	1/72*(1-c)c^3
658	A2(P1)B1(P1) / A4(P1)B3(P1)	1/6*c^2	A3(P2)B3(P2) / A2(P2)B1(P2)	1/12*c*(1-c)	[A2(P1) + A4(P1) + A3(P2) + A2(P2)]	[B1(P1) + B3(P1) + B3(P2) + B1(P2)]	1/72*(1-c)c^3
659	A3(P1)B1(P1) / A4(P1)B2(P1)	1/6*c^2	A3(P2)B3(P2) / A2(P2)B1(P2)	1/12*c*(1-c)	[A3(P1) + A4(P1) + A3(P2) + A2(P2)]	[B1(P1) + B2(P1) + B3(P2) + B1(P2)]	1/72*(1-c)c^3
660	A1(P1)B3(P1) / A2(P1)B4(P1)	1/6*c^2	A3(P2)B3(P2) / A2(P2)B1(P2)	1/12*c*(1-c)	[A1(P1) + A2(P1) + A3(P2) + A2(P2)]	[B3(P1) + B4(P1) + B3(P2) + B1(P2)]	1/72*(1-c)c^3
661	A1(P1)B1(P1) / A3(P1)B4(P1)	1/12*c*(1-c)	A3(P2)B3(P2) / A2(P2)B1(P2)	1/12*c*(1-c)	[A1(P1) + A3(P1) + A3(P2) + A2(P2)]	[B1(P1) + B4(P1) + B3(P2) + B1(P2)]	1/144*(1-c)^2c^2
662	A1(P1)B1(P1) / A4(P1)B3(P1)	1/12*c*(1-c)	A3(P2)B3(P2) / A2(P2)B1(P2)	1/12*c*(1-c)	[A1(P1) + A4(P1) + A3(P2) + A2(P2)]	[B1(P1) + B3(P1) + B3(P2) + B1(P2)]	1/144*(1-c)^2c^2
663	A2(P1)B2(P1) / A3(P1)B4(P1)	1/12*c*(1-c)	A3(P2)B3(P2) / A2(P2)B1(P2)	1/12*c*(1-c)	[A2(P1) + A3(P1) + A3(P2) + A2(P2)]	[B2(P1) + B4(P1) + B3(P2) + B1(P2)]	1/144*(1-c)^2c^2
664	A2(P1)B2(P1) / A4(P1)B3(P1)	1/12*c*(1-c)	A3(P2)B3(P2) / A2(P2)B1(P2)	1/12*c*(1-c)	[A2(P1) + A4(P1) + A3(P2) + A2(P2)]	[B2(P1) + B3(P1) + B3(P2) + B1(P2)]	1/144*(1-c)^2c^2
665	A3(P1)B3(P1) / A1(P1)B2(P1)	1/12*c*(1-c)	A3(P2)B3(P2) / A2(P2)B1(P2)	1/12*c*(1-c)	[A3(P1) + A1(P1) + A3(P2) + A2(P2)]	[B3(P1) + B2(P1) + B3(P2) + B1(P2)]	1/144*(1-c)^2c^2
666	A4(P1)B4(P1) / A1(P1)B2(P1)	1/12*c*(1-c)	A3(P2)B3(P2) / A2(P2)B1(P2)	1/12*c*(1-c)	[A4(P1) + A1(P1) + A3(P2) + A2(P2)]	[B4(P1) + B2(P1) + B3(P2) + B1(P2)]	1/144*(1-c)^2c^2
667	A3(P1)B3(P1) / A2(P1)B1(P1)	1/12*c*(1-c)	A3(P2)B3(P2) / A2(P2)B1(P2)	1/12*c*(1-c)	[A3(P1) + A2(P1) + A3(P2) + A2(P2)]	[B3(P1) + B1(P1) + B3(P2) + B1(P2)]	1/144*(1-c)^2c^2
668	A4(P1)B4(P1) / A2(P1)B1(P1)	1/12*c*(1-c)	A3(P2)B3(P2) / A2(P2)B1(P2)	1/12*c*(1-c)	[A4(P1) + A2(P1) + A3(P2) + A2(P2)]	[B4(P1) + B1(P1) + B3(P2) + B1(P2)]	1/144*(1-c)^2c^2
669	A1(P1)B1(P1) / A2(P1)B4(P1)	1/12*c*(1-c)	A3(P2)B3(P2) / A2(P2)B1(P2)	1/12*c*(1-c)	[A1(P1) + A2(P1) + A3(P2) + A2(P2)]	[B1(P1) + B4(P1) + B3(P2) + B1(P2)]	1/144*(1-c)^2c^2
670	A1(P1)B1(P1) / A4(P1)B2(P1)	1/12*c*(1-c)	A3(P2)B3(P2) / A2(P2)B1(P2)	1/12*c*(1-c)	[A1(P1) + A4(P1) + A3(P2) + A2(P2)]	[B1(P1) + B2(P1) + B3(P2) + B1(P2)]	1/144*(1-c)^2c^2
671	A3(P1)B3(P1) / A2(P1)B4(P1)	1/12*c*(1-c)	A3(P2)B3(P2) / A2(P2)B1(P2)	1/12*c*(1-c)	[A3(P1) + A2(P1) + A3(P2) + A2(P2)]	[B3(P1) + B4(P1) + B3(P2) + B1(P2)]	1/144*(1-c)^2c^2
672	A3(P1)B3(P1) / A4(P1)B2(P1)	1/12*c*(1-c)	A3(P2)B3(P2) / A2(P2)B1(P2)	1/12*c*(1-c)	[A3(P1) + A4(P1) + A3(P2) + A2(P2)]	[B3(P1) + B2(P1) + B3(P2) + B1(P2)]	1/144*(1-c)^2c^2
673	A2(P1)B2(P1) / A1(P1)B3(P1)	1/12*c*(1-c)	A3(P2)B3(P2) / A2(P2)B1(P2)	1/12*c*(1-c)	[A2(P1) + A1(P1) + A3(P2) + A2(P2)]	[B2(P1) + B3(P1) + B3(P2) + B1(P2)]	1/144*(1-c)^2c^2
674	A4(P1)B4(P1) / A1(P1)B3(P1)	1/12*c*(1-c)	A3(P2)B3(P2) / A2(P2)B1(P2)	1/12*c*(1-c)	[A4(P1) + A1(P1) + A3(P2) + A2(P2)]	[B4(P1) + B3(P1) + B3(P2) + B1(P2)]	1/144*(1-c)^2c^2
675	A2(P1)B2(P1) / A3(P1)B1(P1)	1/12*c*(1-c)	A3(P2)B3(P2) / A2(P2)B1(P2)	1/12*c*(1-c)	[A2(P1) + A3(P1) + A3(P2) + A2(P2)]	[B2(P1) + B1(P1) + B3(P2) + B1(P2)]	1/144*(1-c)^2c^2
676	A4(P1)B4(P1) / A3(P1)B1(P1)	1/12*c*(1-c)	A3(P2)B3(P2) / A2(P2)B1(P2)	1/12*c*(1-c)	[A4(P1) + A3(P1) + A3(P2) + A2(P2)]	[B4(P1) + B1(P1) + B3(P2) + B1(P2)]	1/144*(1-c)^2c^2
677	A1(P1)B1(P1) / A2(P1)B3(P1)	1/12*c*(1-c)	A3(P2)B3(P2) / A2(P2)B1(P2)	1/12*c*(1-c)	[A1(P1) + A2(P1) + A3(P2) + A2(P2)]	[B1(P1) + B3(P1) + B3(P2) + B1(P2)]	1/144*(1-c)^2c^2
678	A1(P1)B1(P1) / A3(P1)B2(P1)	1/12*c*(1-c)	A3(P2)B3(P2) / A2(P2)B1(P2)	1/12*c*(1-c)	[A1(P1) + A3(P1) + A3(P2) + A2(P2)]	[B1(P1) + B2(P1) + B3(P2) + B1(P2)]	1/144*(1-c)^2c^2
679	A4(P1)B4(P1) / A2(P1)B3(P1)	1/12*c*(1-c)	A3(P2)B3(P2) / A2(P2)B1(P2)	1/12*c*(1-c)	[A4(P1) + A2(P1) + A3(P2) + A2(P2)]	[B4(P1) + B3(P1) + B3(P2) + B1(P2)]	1/144*(1-c)^2c^2
680	A4(P1)B4(P1) / A3(P1)B2(P1)	1/12*c*(1-c)	A3(P2)B3(P2) / A2(P2)B1(P2)	1/12*c*(1-c)	[A4(P1) + A3(P1) + A3(P2) + A2(P2)]	[B4(P1) + B2(P1) + B3(P2) + B1(P2)]	1/144*(1-c)^2c^2
681	A2(P1)B2(P1) / A1(P1)B4(P1)	1/12*c*(1-c)	A3(P2)B3(P2) / A2(P2)B1(P2)	1/12*c*(1-c)	[A2(P1) + A1(P1) + A3(P2) + A2(P2)]	[B2(P1) + B4(P1) + B3(P2) + B1(P2)]	1/144*(1-c)^2c^2
682	A3(P1)B3(P1) / A1(P1)B4(P1)	1/12*c*(1-c)	A3(P2)B3(P2) / A2(P2)B1(P2)	1/12*c*(1-c)	[A3(P1) + A1(P1) + A3(P2) + A2(P2)]	[B3(P1) + B4(P1) + B3(P2) + B1(P2)]	1/144*(1-c)^2c^2
683	A2(P1)B2(P1) / A4(P1)B1(P1)	1/12*c*(1-c)	A3(P2)B3(P2) / A2(P2)B1(P2)	1/12*c*(1-c)	[A2(P1) + A4(P1) + A3(P2) + A2(P2)]	[B2(P1) + B1(P1) + B3(P2) + B1(P2)]	1/144*(1-c)^2c^2
684	A3(P1)B3(P1) / A4(P1)B1(P1)	1/12*c*(1-c)	A3(P2)B3(P2) / A2(P2)B1(P2)	1/12*c*(1-c)	[A3(P1) + A4(P1) + A3(P2) + A2(P2)]	[B3(P1) + B1(P1) + B3(P2) + B1(P2)]	1/144*(1-c)^2c^2
685	A1(P1)B1(P1) / A2(P1)B2(P1)	1/6*(1-c)^2	A4(P2)B4(P2) / A2(P2)B1(P2)	1/12*c*(1-c)	[A1(P1) + A2(P1) + A4(P2) + A2(P2)]	[B1(P1) + B2(P1) + B4(P2) + B1(P2)]	1/72*(1-c)^3c
686	A1(P1)B1(P1) / A3(P1)B3(P1)	1/6*(1-c)^2	A4(P2)B4(P2) / A2(P2)B1(P2)	1/12*c*(1-c)	[A1(P1) + A3(P1) + A4(P2) + A2(P2)]	[B1(P1) + B3(P1) + B4(P2) + B1(P2)]	1/72*(1-c)^3c
687	A1(P1)B1(P1) / A4(P1)B4(P1)	1/6*(1-c)^2	A4(P2)B4(P2) / A2(P2)B1(P2)	1/12*c*(1-c)	[A1(P1) + A4(P1) + A4(P2) + A2(P2)]	[B1(P1) + B4(P1) + B4(P2) + B1(P2)]	1/72*(1-c)^3c
688	A2(P1)B2(P1) / A3(P1)B3(P1)	1/6*(1-c)^2	A4(P2)B4(P2) / A2(P2)B1(P2)	1/12*c*(1-c)	[A2(P1) + A3(P1) + A4(P2) + A2(P2)]	[B2(P1) + B3(P1) + B4(P2) + B1(P2)]	1/72*(1-c)^3c
689	A2(P1)B2(P1) / A4(P1)B4(P1)	1/6*(1-c)^2	A4(P2)B4(P2) / A2(P2)B1(P2)	1/12*c*(1-c)	[A2(P1) + A4(P1) + A4(P2) + A2(P2)]	[B2(P1) + B4(P1) + B4(P2) + B1(P2)]	1/72*(1-c)^3c
690	A3(P1)B3(P1) / A4(P1)B4(P1)	1/6*(1-c)^2	A4(P2)B4(P2) / A2(P2)B1(P2)	1/12*c*(1-c)	[A3(P1) + A4(P1) + A4(P2) + A2(P2)]	[B3(P1) + B4(P1) + B4(P2) + B1(P2)]	1/72*(1-c)^3c
691	A1(P1)B2(P1) / A3(P1)B4(P1)	1/6*c^2	A4(P2)B4(P2) / A2(P2)B1(P2)	1/12*c*(1-c)	[A1(P1) + A3(P1) + A4(P2) + A2(P2)]	[B2(P1) + B4(P1) + B4(P2) + B1(P2)]	1/72*(1-c)c^3
692	A1(P1)B2(P1) / A4(P1)B3(P1)	1/6*c^2	A4(P2)B4(P2) / A2(P2)B1(P2)	1/12*c*(1-c)	[A1(P1) + A4(P1) + A4(P2) + A2(P2)]	[B2(P1) + B3(P1) + B4(P2) + B1(P2)]	1/72*(1-c)c^3
693	A2(P1)B1(P1) / A3(P1)B4(P1)	1/6*c^2	A4(P2)B4(P2) / A2(P2)B1(P2)	1/12*c*(1-c)	[A2(P1) + A3(P1) + A4(P2) + A2(P2)]	[B1(P1) + B4(P1) + B4(P2) + B1(P2)]	1/72*(1-c)c^3
694	A2(P1)B1(P1) / A4(P1)B3(P1)	1/6*c^2	A4(P2)B4(P2) / A2(P2)B1(P2)	1/12*c*(1-c)	[A2(P1) + A4(P1) + A4(P2) + A2(P2)]	[B1(P1) + B3(P1) + B4(P2) + B1(P2)]	1/72*(1-c)c^3
695	A3(P1)B1(P1) / A4(P1)B2(P1)	1/6*c^2	A4(P2)B4(P2) / A2(P2)B1(P2)	1/12*c*(1-c)	[A3(P1) + A4(P1) + A4(P2) + A2(P2)]	[B1(P1) + B2(P1) + B4(P2) + B1(P2)]	1/72*(1-c)c^3
696	A1(P1)B3(P1) / A2(P1)B4(P1)	1/6*c^2	A4(P2)B4(P2) / A2(P2)B1(P2)	1/12*c*(1-c)	[A1(P1) + A2(P1) + A4(P2) + A2(P2)]	[B3(P1) + B4(P1) + B4(P2) + B1(P2)]	1/72*(1-c)c^3
697	A1(P1)B1(P1) / A3(P1)B4(P1)	1/12*c*(1-c)	A4(P2)B4(P2) / A2(P2)B1(P2)	1/12*c*(1-c)	[A1(P1) + A3(P1) + A4(P2) + A2(P2)]	[B1(P1) + B4(P1) + B4(P2) + B1(P2)]	1/144*(1-c)^2c^2
698	A1(P1)B1(P1) / A4(P1)B3(P1)	1/12*c*(1-c)	A4(P2)B4(P2) / A2(P2)B1(P2)	1/12*c*(1-c)	[A1(P1) + A4(P1) + A4(P2) + A2(P2)]	[B1(P1) + B3(P1) + B4(P2) + B1(P2)]	1/144*(1-c)^2c^2
699	A2(P1)B2(P1) / A3(P1)B4(P1)	1/12*c*(1-c)	A4(P2)B4(P2) / A2(P2)B1(P2)	1/12*c*(1-c)	[A2(P1) + A3(P1) + A4(P2) + A2(P2)]	[B2(P1) + B4(P1) + B4(P2) + B1(P2)]	1/144*(1-c)^2c^2
700	A2(P1)B2(P1) / A4(P1)B3(P1)	1/12*c*(1-c)	A4(P2)B4(P2) / A2(P2)B1(P2)	1/12*c*(1-c)	[A2(P1) + A4(P1) + A4(P2) + A2(P2)]	[B2(P1) + B3(P1) + B4(P2) + B1(P2)]	1/144*(1-c)^2c^2
701	A3(P1)B3(P1) / A1(P1)B2(P1)	1/12*c*(1-c)	A4(P2)B4(P2) / A2(P2)B1(P2)	1/12*c*(1-c)	[A3(P1) + A1(P1) + A4(P2) + A2(P2)]	[B3(P1) + B2(P1) + B4(P2) + B1(P2)]	1/144*(1-c)^2c^2
702	A4(P1)B4(P1) / A1(P1)B2(P1)	1/12*c*(1-c)	A4(P2)B4(P2) / A2(P2)B1(P2)	1/12*c*(1-c)	[A4(P1) + A1(P1) + A4(P2) + A2(P2)]	[B4(P1) + B2(P1) + B4(P2) + B1(P2)]	1/144*(1-c)^2c^2
703	A3(P1)B3(P1) / A2(P1)B1(P1)	1/12*c*(1-c)	A4(P2)B4(P2) / A2(P2)B1(P2)	1/12*c*(1-c)	[A3(P1) + A2(P1) + A4(P2) + A2(P2)]	[B3(P1) + B1(P1) + B4(P2) + B1(P2)]	1/144*(1-c)^2c^2
704	A4(P1)B4(P1) / A2(P1)B1(P1)	1/12*c*(1-c)	A4(P2)B4(P2) / A2(P2)B1(P2)	1/12*c*(1-c)	[A4(P1) + A2(P1) + A4(P2) + A2(P2)]	[B4(P1) + B1(P1) + B4(P2) + B1(P2)]	1/144*(1-c)^2c^2
705	A1(P1)B1(P1) / A2(P1)B4(P1)	1/12*c*(1-c)	A4(P2)B4(P2) / A2(P2)B1(P2)	1/12*c*(1-c)	[A1(P1) + A2(P1) + A4(P2) + A2(P2)]	[B1(P1) + B4(P1) + B4(P2) + B1(P2)]	1/144*(1-c)^2c^2
706	A1(P1)B1(P1) / A4(P1)B2(P1)	1/12*c*(1-c)	A4(P2)B4(P2) / A2(P2)B1(P2)	1/12*c*(1-c)	[A1(P1) + A4(P1) + A4(P2) + A2(P2)]	[B1(P1) + B2(P1) + B4(P2) + B1(P2)]	1/144*(1-c)^2c^2
707	A3(P1)B3(P1) / A2(P1)B4(P1)	1/12*c*(1-c)	A4(P2)B4(P2) / A2(P2)B1(P2)	1/12*c*(1-c)	[A3(P1) + A2(P1) + A4(P2) + A2(P2)]	[B3(P1) + B4(P1) + B4(P2) + B1(P2)]	1/144*(1-c)^2c^2
708	A3(P1)B3(P1) / A4(P1)B2(P1)	1/12*c*(1-c)	A4(P2)B4(P2) / A2(P2)B1(P2)	1/12*c*(1-c)	[A3(P1) + A4(P1) + A4(P2) + A2(P2)]	[B3(P1) + B2(P1) + B4(P2) + B1(P2)]	1/144*(1-c)^2c^2
709	A2(P1)B2(P1) / A1(P1)B3(P1)	1/12*c*(1-c)	A4(P2)B4(P2) / A2(P2)B1(P2)	1/12*c*(1-c)	[A2(P1) + A1(P1) + A4(P2) + A2(P2)]	[B2(P1) + B3(P1) + B4(P2) + B1(P2)]	1/144*(1-c)^2c^2
710	A4(P1)B4(P1) / A1(P1)B3(P1)	1/12*c*(1-c)	A4(P2)B4(P2) / A2(P2)B1(P2)	1/12*c*(1-c)	[A4(P1) + A1(P1) + A4(P2) + A2(P2)]	[B4(P1) + B3(P1) + B4(P2) + B1(P2)]	1/144*(1-c)^2c^2
711	A2(P1)B2(P1) / A3(P1)B1(P1)	1/12*c*(1-c)	A4(P2)B4(P2) / A2(P2)B1(P2)	1/12*c*(1-c)	[A2(P1) + A3(P1) + A4(P2) + A2(P2)]	[B2(P1) + B1(P1) + B4(P2) + B1(P2)]	1/144*(1-c)^2c^2
712	A4(P1)B4(P1) / A3(P1)B1(P1)	1/12*c*(1-c)	A4(P2)B4(P2) / A2(P2)B1(P2)	1/12*c*(1-c)	[A4(P1) + A3(P1) + A4(P2) + A2(P2)]	[B4(P1) + B1(P1) + B4(P2) + B1(P2)]	1/144*(1-c)^2c^2
713	A1(P1)B1(P1) / A2(P1)B3(P1)	1/12*c*(1-c)	A4(P2)B4(P2) / A2(P2)B1(P2)	1/12*c*(1-c)	[A1(P1) + A2(P1) + A4(P2) + A2(P2)]	[B1(P1) + B3(P1) + B4(P2) + B1(P2)]	1/144*(1-c)^2c^2
714	A1(P1)B1(P1) / A3(P1)B2(P1)	1/12*c*(1-c)	A4(P2)B4(P2) / A2(P2)B1(P2)	1/12*c*(1-c)	[A1(P1) + A3(P1) + A4(P2) + A2(P2)]	[B1(P1) + B2(P1) + B4(P2) + B1(P2)]	1/144*(1-c)^2c^2
715	A4(P1)B4(P1) / A2(P1)B3(P1)	1/12*c*(1-c)	A4(P2)B4(P2) / A2(P2)B1(P2)	1/12*c*(1-c)	[A4(P1) + A2(P1) + A4(P2) + A2(P2)]	[B4(P1) + B3(P1) + B4(P2) + B1(P2)]	1/144*(1-c)^2c^2
716	A4(P1)B4(P1) / A3(P1)B2(P1)	1/12*c*(1-c)	A4(P2)B4(P2) / A2(P2)B1(P2)	1/12*c*(1-c)	[A4(P1) + A3(P1) + A4(P2) + A2(P2)]	[B4(P1) + B2(P1) + B4(P2) + B1(P2)]	1/144*(1-c)^2c^2
717	A2(P1)B2(P1) / A1(P1)B4(P1)	1/12*c*(1-c)	A4(P2)B4(P2) / A2(P2)B1(P2)	1/12*c*(1-c)	[A2(P1) + A1(P1) + A4(P2) + A2(P2)]	[B2(P1) + B4(P1) + B4(P2) + B1(P2)]	1/144*(1-c)^2c^2
718	A3(P1)B3(P1) / A1(P1)B4(P1)	1/12*c*(1-c)	A4(P2)B4(P2) / A2(P2)B1(P2)	1/12*c*(1-c)	[A3(P1) + A1(P1) + A4(P2) + A2(P2)]	[B3(P1) + B4(P1) + B4(P2) + B1(P2)]	1/144*(1-c)^2c^2
719	A2(P1)B2(P1) / A4(P1)B1(P1)	1/12*c*(1-c)	A4(P2)B4(P2) / A2(P2)B1(P2)	1/12*c*(1-c)	[A2(P1) + A4(P1) + A4(P2) + A2(P2)]	[B2(P1) + B1(P1) + B4(P2) + B1(P2)]	1/144*(1-c)^2c^2
720	A3(P1)B3(P1) / A4(P1)B1(P1)	1/12*c*(1-c)	A4(P2)B4(P2) / A2(P2)B1(P2)	1/12*c*(1-c)	[A3(P1) + A4(P1) + A4(P2) + A2(P2)]	[B3(P1) + B1(P1) + B4(P2) + B1(P2)]	1/144*(1-c)^2c^2
721	A1(P1)B1(P1) / A2(P1)B2(P1)	1/6*(1-c)^2	A1(P2)B1(P2) / A2(P2)B4(P2)	1/12*c*(1-c)	[A1(P1) + A2(P1) + A1(P2) + A2(P2)]	[B1(P1) + B2(P1) + B1(P2) + B4(P2)]	1/72*(1-c)^3c
722	A1(P1)B1(P1) / A3(P1)B3(P1)	1/6*(1-c)^2	A1(P2)B1(P2) / A2(P2)B4(P2)	1/12*c*(1-c)	[A1(P1) + A3(P1) + A1(P2) + A2(P2)]	[B1(P1) + B3(P1) + B1(P2) + B4(P2)]	1/72*(1-c)^3c
723	A1(P1)B1(P1) / A4(P1)B4(P1)	1/6*(1-c)^2	A1(P2)B1(P2) / A2(P2)B4(P2)	1/12*c*(1-c)	[A1(P1) + A4(P1) + A1(P2) + A2(P2)]	[B1(P1) + B4(P1) + B1(P2) + B4(P2)]	1/72*(1-c)^3c
724	A2(P1)B2(P1) / A3(P1)B3(P1)	1/6*(1-c)^2	A1(P2)B1(P2) / A2(P2)B4(P2)	1/12*c*(1-c)	[A2(P1) + A3(P1) + A1(P2) + A2(P2)]	[B2(P1) + B3(P1) + B1(P2) + B4(P2)]	1/72*(1-c)^3c
725	A2(P1)B2(P1) / A4(P1)B4(P1)	1/6*(1-c)^2	A1(P2)B1(P2) / A2(P2)B4(P2)	1/12*c*(1-c)	[A2(P1) + A4(P1) + A1(P2) + A2(P2)]	[B2(P1) + B4(P1) + B1(P2) + B4(P2)]	1/72*(1-c)^3c
726	A3(P1)B3(P1) / A4(P1)B4(P1)	1/6*(1-c)^2	A1(P2)B1(P2) / A2(P2)B4(P2)	1/12*c*(1-c)	[A3(P1) + A4(P1) + A1(P2) + A2(P2)]	[B3(P1) + B4(P1) + B1(P2) + B4(P2)]	1/72*(1-c)^3c
727	A1(P1)B2(P1) / A3(P1)B4(P1)	1/6*c^2	A1(P2)B1(P2) / A2(P2)B4(P2)	1/12*c*(1-c)	[A1(P1) + A3(P1) + A1(P2) + A2(P2)]	[B2(P1) + B4(P1) + B1(P2) + B4(P2)]	1/72*(1-c)c^3
728	A1(P1)B2(P1) / A4(P1)B3(P1)	1/6*c^2	A1(P2)B1(P2) / A2(P2)B4(P2)	1/12*c*(1-c)	[A1(P1) + A4(P1) + A1(P2) + A2(P2)]	[B2(P1) + B3(P1) + B1(P2) + B4(P2)]	1/72*(1-c)c^3
729	A2(P1)B1(P1) / A3(P1)B4(P1)	1/6*c^2	A1(P2)B1(P2) / A2(P2)B4(P2)	1/12*c*(1-c)	[A2(P1) + A3(P1) + A1(P2) + A2(P2)]	[B1(P1) + B4(P1) + B1(P2) + B4(P2)]	1/72*(1-c)c^3
730	A2(P1)B1(P1) / A4(P1)B3(P1)	1/6*c^2	A1(P2)B1(P2) / A2(P2)B4(P2)	1/12*c*(1-c)	[A2(P1) + A4(P1) + A1(P2) + A2(P2)]	[B1(P1) + B3(P1) + B1(P2) + B4(P2)]	1/72*(1-c)c^3
731	A3(P1)B1(P1) / A4(P1)B2(P1)	1/6*c^2	A1(P2)B1(P2) / A2(P2)B4(P2)	1/12*c*(1-c)	[A3(P1) + A4(P1) + A1(P2) + A2(P2)]	[B1(P1) + B2(P1) + B1(P2) + B4(P2)]	1/72*(1-c)c^3
732	A1(P1)B3(P1) / A2(P1)B4(P1)	1/6*c^2	A1(P2)B1(P2) / A2(P2)B4(P2)	1/12*c*(1-c)	[A1(P1) + A2(P1) + A1(P2) + A2(P2)]	[B3(P1) + B4(P1) + B1(P2) + B4(P2)]	1/72*(1-c)c^3
733	A1(P1)B1(P1) / A3(P1)B4(P1)	1/12*c*(1-c)	A1(P2)B1(P2) / A2(P2)B4(P2)	1/12*c*(1-c)	[A1(P1) + A3(P1) + A1(P2) + A2(P2)]	[B1(P1) + B4(P1) + B1(P2) + B4(P2)]	1/144*(1-c)^2c^2
734	A1(P1)B1(P1) / A4(P1)B3(P1)	1/12*c*(1-c)	A1(P2)B1(P2) / A2(P2)B4(P2)	1/12*c*(1-c)	[A1(P1) + A4(P1) + A1(P2) + A2(P2)]	[B1(P1) + B3(P1) + B1(P2) + B4(P2)]	1/144*(1-c)^2c^2
735	A2(P1)B2(P1) / A3(P1)B4(P1)	1/12*c*(1-c)	A1(P2)B1(P2) / A2(P2)B4(P2)	1/12*c*(1-c)	[A2(P1) + A3(P1) + A1(P2) + A2(P2)]	[B2(P1) + B4(P1) + B1(P2) + B4(P2)]	1/144*(1-c)^2c^2
736	A2(P1)B2(P1) / A4(P1)B3(P1)	1/12*c*(1-c)	A1(P2)B1(P2) / A2(P2)B4(P2)	1/12*c*(1-c)	[A2(P1) + A4(P1) + A1(P2) + A2(P2)]	[B2(P1) + B3(P1) + B1(P2) + B4(P2)]	1/144*(1-c)^2c^2
737	A3(P1)B3(P1) / A1(P1)B2(P1)	1/12*c*(1-c)	A1(P2)B1(P2) / A2(P2)B4(P2)	1/12*c*(1-c)	[A3(P1) + A1(P1) + A1(P2) + A2(P2)]	[B3(P1) + B2(P1) + B1(P2) + B4(P2)]	1/144*(1-c)^2c^2
738	A4(P1)B4(P1) / A1(P1)B2(P1)	1/12*c*(1-c)	A1(P2)B1(P2) / A2(P2)B4(P2)	1/12*c*(1-c)	[A4(P1) + A1(P1) + A1(P2) + A2(P2)]	[B4(P1) + B2(P1) + B1(P2) + B4(P2)]	1/144*(1-c)^2c^2
739	A3(P1)B3(P1) / A2(P1)B1(P1)	1/12*c*(1-c)	A1(P2)B1(P2) / A2(P2)B4(P2)	1/12*c*(1-c)	[A3(P1) + A2(P1) + A1(P2) + A2(P2)]	[B3(P1) + B1(P1) + B1(P2) + B4(P2)]	1/144*(1-c)^2c^2
740	A4(P1)B4(P1) / A2(P1)B1(P1)	1/12*c*(1-c)	A1(P2)B1(P2) / A2(P2)B4(P2)	1/12*c*(1-c)	[A4(P1) + A2(P1) + A1(P2) + A2(P2)]	[B4(P1) + B1(P1) + B1(P2) + B4(P2)]	1/144*(1-c)^2c^2
741	A1(P1)B1(P1) / A2(P1)B4(P1)	1/12*c*(1-c)	A1(P2)B1(P2) / A2(P2)B4(P2)	1/12*c*(1-c)	[A1(P1) + A2(P1) + A1(P2) + A2(P2)]	[B1(P1) + B4(P1) + B1(P2) + B4(P2)]	1/144*(1-c)^2c^2
742	A1(P1)B1(P1) / A4(P1)B2(P1)	1/12*c*(1-c)	A1(P2)B1(P2) / A2(P2)B4(P2)	1/12*c*(1-c)	[A1(P1) + A4(P1) + A1(P2) + A2(P2)]	[B1(P1) + B2(P1) + B1(P2) + B4(P2)]	1/144*(1-c)^2c^2
743	A3(P1)B3(P1) / A2(P1)B4(P1)	1/12*c*(1-c)	A1(P2)B1(P2) / A2(P2)B4(P2)	1/12*c*(1-c)	[A3(P1) + A2(P1) + A1(P2) + A2(P2)]	[B3(P1) + B4(P1) + B1(P2) + B4(P2)]	1/144*(1-c)^2c^2
744	A3(P1)B3(P1) / A4(P1)B2(P1)	1/12*c*(1-c)	A1(P2)B1(P2) / A2(P2)B4(P2)	1/12*c*(1-c)	[A3(P1) + A4(P1) + A1(P2) + A2(P2)]	[B3(P1) + B2(P1) + B1(P2) + B4(P2)]	1/144*(1-c)^2c^2
745	A2(P1)B2(P1) / A1(P1)B3(P1)	1/12*c*(1-c)	A1(P2)B1(P2) / A2(P2)B4(P2)	1/12*c*(1-c)	[A2(P1) + A1(P1) + A1(P2) + A2(P2)]	[B2(P1) + B3(P1) + B1(P2) + B4(P2)]	1/144*(1-c)^2c^2
746	A4(P1)B4(P1) / A1(P1)B3(P1)	1/12*c*(1-c)	A1(P2)B1(P2) / A2(P2)B4(P2)	1/12*c*(1-c)	[A4(P1) + A1(P1) + A1(P2) + A2(P2)]	[B4(P1) + B3(P1) + B1(P2) + B4(P2)]	1/144*(1-c)^2c^2
747	A2(P1)B2(P1) / A3(P1)B1(P1)	1/12*c*(1-c)	A1(P2)B1(P2) / A2(P2)B4(P2)	1/12*c*(1-c)	[A2(P1) + A3(P1) + A1(P2) + A2(P2)]	[B2(P1) + B1(P1) + B1(P2) + B4(P2)]	1/144*(1-c)^2c^2
748	A4(P1)B4(P1) / A3(P1)B1(P1)	1/12*c*(1-c)	A1(P2)B1(P2) / A2(P2)B4(P2)	1/12*c*(1-c)	[A4(P1) + A3(P1) + A1(P2) + A2(P2)]	[B4(P1) + B1(P1) + B1(P2) + B4(P2)]	1/144*(1-c)^2c^2
749	A1(P1)B1(P1) / A2(P1)B3(P1)	1/12*c*(1-c)	A1(P2)B1(P2) / A2(P2)B4(P2)	1/12*c*(1-c)	[A1(P1) + A2(P1) + A1(P2) + A2(P2)]	[B1(P1) + B3(P1) + B1(P2) + B4(P2)]	1/144*(1-c)^2c^2
750	A1(P1)B1(P1) / A3(P1)B2(P1)	1/12*c*(1-c)	A1(P2)B1(P2) / A2(P2)B4(P2)	1/12*c*(1-c)	[A1(P1) + A3(P1) + A1(P2) + A2(P2)]	[B1(P1) + B2(P1) + B1(P2) + B4(P2)]	1/144*(1-c)^2c^2
751	A4(P1)B4(P1) / A2(P1)B3(P1)	1/12*c*(1-c)	A1(P2)B1(P2) / A2(P2)B4(P2)	1/12*c*(1-c)	[A4(P1) + A2(P1) + A1(P2) + A2(P2)]	[B4(P1) + B3(P1) + B1(P2) + B4(P2)]	1/144*(1-c)^2c^2
752	A4(P1)B4(P1) / A3(P1)B2(P1)	1/12*c*(1-c)	A1(P2)B1(P2) / A2(P2)B4(P2)	1/12*c*(1-c)	[A4(P1) + A3(P1) + A1(P2) + A2(P2)]	[B4(P1) + B2(P1) + B1(P2) + B4(P2)]	1/144*(1-c)^2c^2
753	A2(P1)B2(P1) / A1(P1)B4(P1)	1/12*c*(1-c)	A1(P2)B1(P2) / A2(P2)B4(P2)	1/12*c*(1-c)	[A2(P1) + A1(P1) + A1(P2) + A2(P2)]	[B2(P1) + B4(P1) + B1(P2) + B4(P2)]	1/144*(1-c)^2c^2
754	A3(P1)B3(P1) / A1(P1)B4(P1)	1/12*c*(1-c)	A1(P2)B1(P2) / A2(P2)B4(P2)	1/12*c*(1-c)	[A3(P1) + A1(P1) + A1(P2) + A2(P2)]	[B3(P1) + B4(P1) + B1(P2) + B4(P2)]	1/144*(1-c)^2c^2
755	A2(P1)B2(P1) / A4(P1)B1(P1)	1/12*c*(1-c)	A1(P2)B1(P2) / A2(P2)B4(P2)	1/12*c*(1-c)	[A2(P1) + A4(P1) + A1(P2) + A2(P2)]	[B2(P1) + B1(P1) + B1(P2) + B4(P2)]	1/144*(1-c)^2c^2
756	A3(P1)B3(P1) / A4(P1)B1(P1)	1/12*c*(1-c)	A1(P2)B1(P2) / A2(P2)B4(P2)	1/12*c*(1-c)	[A3(P1) + A4(P1) + A1(P2) + A2(P2)]	[B3(P1) + B1(P1) + B1(P2) + B4(P2)]	1/144*(1-c)^2c^2
757	A1(P1)B1(P1) / A2(P1)B2(P1)	1/6*(1-c)^2	A1(P2)B1(P2) / A4(P2)B2(P2)	1/12*c*(1-c)	[A1(P1) + A2(P1) + A1(P2) + A4(P2)]	[B1(P1) + B2(P1) + B1(P2) + B2(P2)]	1/72*(1-c)^3c
758	A1(P1)B1(P1) / A3(P1)B3(P1)	1/6*(1-c)^2	A1(P2)B1(P2) / A4(P2)B2(P2)	1/12*c*(1-c)	[A1(P1) + A3(P1) + A1(P2) + A4(P2)]	[B1(P1) + B3(P1) + B1(P2) + B2(P2)]	1/72*(1-c)^3c
759	A1(P1)B1(P1) / A4(P1)B4(P1)	1/6*(1-c)^2	A1(P2)B1(P2) / A4(P2)B2(P2)	1/12*c*(1-c)	[A1(P1) + A4(P1) + A1(P2) + A4(P2)]	[B1(P1) + B4(P1) + B1(P2) + B2(P2)]	1/72*(1-c)^3c
760	A2(P1)B2(P1) / A3(P1)B3(P1)	1/6*(1-c)^2	A1(P2)B1(P2) / A4(P2)B2(P2)	1/12*c*(1-c)	[A2(P1) + A3(P1) + A1(P2) + A4(P2)]	[B2(P1) + B3(P1) + B1(P2) + B2(P2)]	1/72*(1-c)^3c
761	A2(P1)B2(P1) / A4(P1)B4(P1)	1/6*(1-c)^2	A1(P2)B1(P2) / A4(P2)B2(P2)	1/12*c*(1-c)	[A2(P1) + A4(P1) + A1(P2) + A4(P2)]	[B2(P1) + B4(P1) + B1(P2) + B2(P2)]	1/72*(1-c)^3c
762	A3(P1)B3(P1) / A4(P1)B4(P1)	1/6*(1-c)^2	A1(P2)B1(P2) / A4(P2)B2(P2)	1/12*c*(1-c)	[A3(P1) + A4(P1) + A1(P2) + A4(P2)]	[B3(P1) + B4(P1) + B1(P2) + B2(P2)]	1/72*(1-c)^3c
763	A1(P1)B2(P1) / A3(P1)B4(P1)	1/6*c^2	A1(P2)B1(P2) / A4(P2)B2(P2)	1/12*c*(1-c)	[A1(P1) + A3(P1) + A1(P2) + A4(P2)]	[B2(P1) + B4(P1) + B1(P2) + B2(P2)]	1/72*(1-c)c^3
764	A1(P1)B2(P1) / A4(P1)B3(P1)	1/6*c^2	A1(P2)B1(P2) / A4(P2)B2(P2)	1/12*c*(1-c)	[A1(P1) + A4(P1) + A1(P2) + A4(P2)]	[B2(P1) + B3(P1) + B1(P2) + B2(P2)]	1/72*(1-c)c^3
765	A2(P1)B1(P1) / A3(P1)B4(P1)	1/6*c^2	A1(P2)B1(P2) / A4(P2)B2(P2)	1/12*c*(1-c)	[A2(P1) + A3(P1) + A1(P2) + A4(P2)]	[B1(P1) + B4(P1) + B1(P2) + B2(P2)]	1/72*(1-c)c^3
766	A2(P1)B1(P1) / A4(P1)B3(P1)	1/6*c^2	A1(P2)B1(P2) / A4(P2)B2(P2)	1/12*c*(1-c)	[A2(P1) + A4(P1) + A1(P2) + A4(P2)]	[B1(P1) + B3(P1) + B1(P2) + B2(P2)]	1/72*(1-c)c^3
767	A3(P1)B1(P1) / A4(P1)B2(P1)	1/6*c^2	A1(P2)B1(P2) / A4(P2)B2(P2)	1/12*c*(1-c)	[A3(P1) + A4(P1) + A1(P2) + A4(P2)]	[B1(P1) + B2(P1) + B1(P2) + B2(P2)]	1/72*(1-c)c^3
768	A1(P1)B3(P1) / A2(P1)B4(P1)	1/6*c^2	A1(P2)B1(P2) / A4(P2)B2(P2)	1/12*c*(1-c)	[A1(P1) + A2(P1) + A1(P2) + A4(P2)]	[B3(P1) + B4(P1) + B1(P2) + B2(P2)]	1/72*(1-c)c^3
769	A1(P1)B1(P1) / A3(P1)B4(P1)	1/12*c*(1-c)	A1(P2)B1(P2) / A4(P2)B2(P2)	1/12*c*(1-c)	[A1(P1) + A3(P1) + A1(P2) + A4(P2)]	[B1(P1) + B4(P1) + B1(P2) + B2(P2)]	1/144*(1-c)^2c^2
770	A1(P1)B1(P1) / A4(P1)B3(P1)	1/12*c*(1-c)	A1(P2)B1(P2) / A4(P2)B2(P2)	1/12*c*(1-c)	[A1(P1) + A4(P1) + A1(P2) + A4(P2)]	[B1(P1) + B3(P1) + B1(P2) + B2(P2)]	1/144*(1-c)^2c^2
771	A2(P1)B2(P1) / A3(P1)B4(P1)	1/12*c*(1-c)	A1(P2)B1(P2) / A4(P2)B2(P2)	1/12*c*(1-c)	[A2(P1) + A3(P1) + A1(P2) + A4(P2)]	[B2(P1) + B4(P1) + B1(P2) + B2(P2)]	1/144*(1-c)^2c^2
772	A2(P1)B2(P1) / A4(P1)B3(P1)	1/12*c*(1-c)	A1(P2)B1(P2) / A4(P2)B2(P2)	1/12*c*(1-c)	[A2(P1) + A4(P1) + A1(P2) + A4(P2)]	[B2(P1) + B3(P1) + B1(P2) + B2(P2)]	1/144*(1-c)^2c^2
773	A3(P1)B3(P1) / A1(P1)B2(P1)	1/12*c*(1-c)	A1(P2)B1(P2) / A4(P2)B2(P2)	1/12*c*(1-c)	[A3(P1) + A1(P1) + A1(P2) + A4(P2)]	[B3(P1) + B2(P1) + B1(P2) + B2(P2)]	1/144*(1-c)^2c^2
774	A4(P1)B4(P1) / A1(P1)B2(P1)	1/12*c*(1-c)	A1(P2)B1(P2) / A4(P2)B2(P2)	1/12*c*(1-c)	[A4(P1) + A1(P1) + A1(P2) + A4(P2)]	[B4(P1) + B2(P1) + B1(P2) + B2(P2)]	1/144*(1-c)^2c^2
775	A3(P1)B3(P1) / A2(P1)B1(P1)	1/12*c*(1-c)	A1(P2)B1(P2) / A4(P2)B2(P2)	1/12*c*(1-c)	[A3(P1) + A2(P1) + A1(P2) + A4(P2)]	[B3(P1) + B1(P1) + B1(P2) + B2(P2)]	1/144*(1-c)^2c^2
776	A4(P1)B4(P1) / A2(P1)B1(P1)	1/12*c*(1-c)	A1(P2)B1(P2) / A4(P2)B2(P2)	1/12*c*(1-c)	[A4(P1) + A2(P1) + A1(P2) + A4(P2)]	[B4(P1) + B1(P1) + B1(P2) + B2(P2)]	1/144*(1-c)^2c^2
777	A1(P1)B1(P1) / A2(P1)B4(P1)	1/12*c*(1-c)	A1(P2)B1(P2) / A4(P2)B2(P2)	1/12*c*(1-c)	[A1(P1) + A2(P1) + A1(P2) + A4(P2)]	[B1(P1) + B4(P1) + B1(P2) + B2(P2)]	1/144*(1-c)^2c^2
778	A1(P1)B1(P1) / A4(P1)B2(P1)	1/12*c*(1-c)	A1(P2)B1(P2) / A4(P2)B2(P2)	1/12*c*(1-c)	[A1(P1) + A4(P1) + A1(P2) + A4(P2)]	[B1(P1) + B2(P1) + B1(P2) + B2(P2)]	1/144*(1-c)^2c^2
779	A3(P1)B3(P1) / A2(P1)B4(P1)	1/12*c*(1-c)	A1(P2)B1(P2) / A4(P2)B2(P2)	1/12*c*(1-c)	[A3(P1) + A2(P1) + A1(P2) + A4(P2)]	[B3(P1) + B4(P1) + B1(P2) + B2(P2)]	1/144*(1-c)^2c^2
780	A3(P1)B3(P1) / A4(P1)B2(P1)	1/12*c*(1-c)	A1(P2)B1(P2) / A4(P2)B2(P2)	1/12*c*(1-c)	[A3(P1) + A4(P1) + A1(P2) + A4(P2)]	[B3(P1) + B2(P1) + B1(P2) + B2(P2)]	1/144*(1-c)^2c^2
781	A2(P1)B2(P1) / A1(P1)B3(P1)	1/12*c*(1-c)	A1(P2)B1(P2) / A4(P2)B2(P2)	1/12*c*(1-c)	[A2(P1) + A1(P1) + A1(P2) + A4(P2)]	[B2(P1) + B3(P1) + B1(P2) + B2(P2)]	1/144*(1-c)^2c^2
782	A4(P1)B4(P1) / A1(P1)B3(P1)	1/12*c*(1-c)	A1(P2)B1(P2) / A4(P2)B2(P2)	1/12*c*(1-c)	[A4(P1) + A1(P1) + A1(P2) + A4(P2)]	[B4(P1) + B3(P1) + B1(P2) + B2(P2)]	1/144*(1-c)^2c^2
783	A2(P1)B2(P1) / A3(P1)B1(P1)	1/12*c*(1-c)	A1(P2)B1(P2) / A4(P2)B2(P2)	1/12*c*(1-c)	[A2(P1) + A3(P1) + A1(P2) + A4(P2)]	[B2(P1) + B1(P1) + B1(P2) + B2(P2)]	1/144*(1-c)^2c^2
784	A4(P1)B4(P1) / A3(P1)B1(P1)	1/12*c*(1-c)	A1(P2)B1(P2) / A4(P2)B2(P2)	1/12*c*(1-c)	[A4(P1) + A3(P1) + A1(P2) + A4(P2)]	[B4(P1) + B1(P1) + B1(P2) + B2(P2)]	1/144*(1-c)^2c^2
785	A1(P1)B1(P1) / A2(P1)B3(P1)	1/12*c*(1-c)	A1(P2)B1(P2) / A4(P2)B2(P2)	1/12*c*(1-c)	[A1(P1) + A2(P1) + A1(P2) + A4(P2)]	[B1(P1) + B3(P1) + B1(P2) + B2(P2)]	1/144*(1-c)^2c^2
786	A1(P1)B1(P1) / A3(P1)B2(P1)	1/12*c*(1-c)	A1(P2)B1(P2) / A4(P2)B2(P2)	1/12*c*(1-c)	[A1(P1) + A3(P1) + A1(P2) + A4(P2)]	[B1(P1) + B2(P1) + B1(P2) + B2(P2)]	1/144*(1-c)^2c^2
787	A4(P1)B4(P1) / A2(P1)B3(P1)	1/12*c*(1-c)	A1(P2)B1(P2) / A4(P2)B2(P2)	1/12*c*(1-c)	[A4(P1) + A2(P1) + A1(P2) + A4(P2)]	[B4(P1) + B3(P1) + B1(P2) + B2(P2)]	1/144*(1-c)^2c^2
788	A4(P1)B4(P1) / A3(P1)B2(P1)	1/12*c*(1-c)	A1(P2)B1(P2) / A4(P2)B2(P2)	1/12*c*(1-c)	[A4(P1) + A3(P1) + A1(P2) + A4(P2)]	[B4(P1) + B2(P1) + B1(P2) + B2(P2)]	1/144*(1-c)^2c^2
789	A2(P1)B2(P1) / A1(P1)B4(P1)	1/12*c*(1-c)	A1(P2)B1(P2) / A4(P2)B2(P2)	1/12*c*(1-c)	[A2(P1) + A1(P1) + A1(P2) + A4(P2)]	[B2(P1) + B4(P1) + B1(P2) + B2(P2)]	1/144*(1-c)^2c^2
790	A3(P1)B3(P1) / A1(P1)B4(P1)	1/12*c*(1-c)	A1(P2)B1(P2) / A4(P2)B2(P2)	1/12*c*(1-c)	[A3(P1) + A1(P1) + A1(P2) + A4(P2)]	[B3(P1) + B4(P1) + B1(P2) + B2(P2)]	1/144*(1-c)^2c^2
791	A2(P1)B2(P1) / A4(P1)B1(P1)	1/12*c*(1-c)	A1(P2)B1(P2) / A4(P2)B2(P2)	1/12*c*(1-c)	[A2(P1) + A4(P1) + A1(P2) + A4(P2)]	[B2(P1) + B1(P1) + B1(P2) + B2(P2)]	1/144*(1-c)^2c^2
792	A3(P1)B3(P1) / A4(P1)B1(P1)	1/12*c*(1-c)	A1(P2)B1(P2) / A4(P2)B2(P2)	1/12*c*(1-c)	[A3(P1) + A4(P1) + A1(P2) + A4(P2)]	[B3(P1) + B1(P1) + B1(P2) + B2(P2)]	1/144*(1-c)^2c^2
793	A1(P1)B1(P1) / A2(P1)B2(P1)	1/6*(1-c)^2	A3(P2)B3(P2) / A2(P2)B4(P2)	1/12*c*(1-c)	[A1(P1) + A2(P1) + A3(P2) + A2(P2)]	[B1(P1) + B2(P1) + B3(P2) + B4(P2)]	1/72*(1-c)^3c
794	A1(P1)B1(P1) / A3(P1)B3(P1)	1/6*(1-c)^2	A3(P2)B3(P2) / A2(P2)B4(P2)	1/12*c*(1-c)	[A1(P1) + A3(P1) + A3(P2) + A2(P2)]	[B1(P1) + B3(P1) + B3(P2) + B4(P2)]	1/72*(1-c)^3c
795	A1(P1)B1(P1) / A4(P1)B4(P1)	1/6*(1-c)^2	A3(P2)B3(P2) / A2(P2)B4(P2)	1/12*c*(1-c)	[A1(P1) + A4(P1) + A3(P2) + A2(P2)]	[B1(P1) + B4(P1) + B3(P2) + B4(P2)]	1/72*(1-c)^3c
796	A2(P1)B2(P1) / A3(P1)B3(P1)	1/6*(1-c)^2	A3(P2)B3(P2) / A2(P2)B4(P2)	1/12*c*(1-c)	[A2(P1) + A3(P1) + A3(P2) + A2(P2)]	[B2(P1) + B3(P1) + B3(P2) + B4(P2)]	1/72*(1-c)^3c
797	A2(P1)B2(P1) / A4(P1)B4(P1)	1/6*(1-c)^2	A3(P2)B3(P2) / A2(P2)B4(P2)	1/12*c*(1-c)	[A2(P1) + A4(P1) + A3(P2) + A2(P2)]	[B2(P1) + B4(P1) + B3(P2) + B4(P2)]	1/72*(1-c)^3c
798	A3(P1)B3(P1) / A4(P1)B4(P1)	1/6*(1-c)^2	A3(P2)B3(P2) / A2(P2)B4(P2)	1/12*c*(1-c)	[A3(P1) + A4(P1) + A3(P2) + A2(P2)]	[B3(P1) + B4(P1) + B3(P2) + B4(P2)]	1/72*(1-c)^3c
799	A1(P1)B2(P1) / A3(P1)B4(P1)	1/6*c^2	A3(P2)B3(P2) / A2(P2)B4(P2)	1/12*c*(1-c)	[A1(P1) + A3(P1) + A3(P2) + A2(P2)]	[B2(P1) + B4(P1) + B3(P2) + B4(P2)]	1/72*(1-c)c^3
800	A1(P1)B2(P1) / A4(P1)B3(P1)	1/6*c^2	A3(P2)B3(P2) / A2(P2)B4(P2)	1/12*c*(1-c)	[A1(P1) + A4(P1) + A3(P2) + A2(P2)]	[B2(P1) + B3(P1) + B3(P2) + B4(P2)]	1/72*(1-c)c^3
801	A2(P1)B1(P1) / A3(P1)B4(P1)	1/6*c^2	A3(P2)B3(P2) / A2(P2)B4(P2)	1/12*c*(1-c)	[A2(P1) + A3(P1) + A3(P2) + A2(P2)]	[B1(P1) + B4(P1) + B3(P2) + B4(P2)]	1/72*(1-c)c^3
802	A2(P1)B1(P1) / A4(P1)B3(P1)	1/6*c^2	A3(P2)B3(P2) / A2(P2)B4(P2)	1/12*c*(1-c)	[A2(P1) + A4(P1) + A3(P2) + A2(P2)]	[B1(P1) + B3(P1) + B3(P2) + B4(P2)]	1/72*(1-c)c^3
803	A3(P1)B1(P1) / A4(P1)B2(P1)	1/6*c^2	A3(P2)B3(P2) / A2(P2)B4(P2)	1/12*c*(1-c)	[A3(P1) + A4(P1) + A3(P2) + A2(P2)]	[B1(P1) + B2(P1) + B3(P2) + B4(P2)]	1/72*(1-c)c^3
804	A1(P1)B3(P1) / A2(P1)B4(P1)	1/6*c^2	A3(P2)B3(P2) / A2(P2)B4(P2)	1/12*c*(1-c)	[A1(P1) + A2(P1) + A3(P2) + A2(P2)]	[B3(P1) + B4(P1) + B3(P2) + B4(P2)]	1/72*(1-c)c^3
805	A1(P1)B1(P1) / A3(P1)B4(P1)	1/12*c*(1-c)	A3(P2)B3(P2) / A2(P2)B4(P2)	1/12*c*(1-c)	[A1(P1) + A3(P1) + A3(P2) + A2(P2)]	[B1(P1) + B4(P1) + B3(P2) + B4(P2)]	1/144*(1-c)^2c^2
806	A1(P1)B1(P1) / A4(P1)B3(P1)	1/12*c*(1-c)	A3(P2)B3(P2) / A2(P2)B4(P2)	1/12*c*(1-c)	[A1(P1) + A4(P1) + A3(P2) + A2(P2)]	[B1(P1) + B3(P1) + B3(P2) + B4(P2)]	1/144*(1-c)^2c^2
807	A2(P1)B2(P1) / A3(P1)B4(P1)	1/12*c*(1-c)	A3(P2)B3(P2) / A2(P2)B4(P2)	1/12*c*(1-c)	[A2(P1) + A3(P1) + A3(P2) + A2(P2)]	[B2(P1) + B4(P1) + B3(P2) + B4(P2)]	1/144*(1-c)^2c^2
808	A2(P1)B2(P1) / A4(P1)B3(P1)	1/12*c*(1-c)	A3(P2)B3(P2) / A2(P2)B4(P2)	1/12*c*(1-c)	[A2(P1) + A4(P1) + A3(P2) + A2(P2)]	[B2(P1) + B3(P1) + B3(P2) + B4(P2)]	1/144*(1-c)^2c^2
809	A3(P1)B3(P1) / A1(P1)B2(P1)	1/12*c*(1-c)	A3(P2)B3(P2) / A2(P2)B4(P2)	1/12*c*(1-c)	[A3(P1) + A1(P1) + A3(P2) + A2(P2)]	[B3(P1) + B2(P1) + B3(P2) + B4(P2)]	1/144*(1-c)^2c^2
810	A4(P1)B4(P1) / A1(P1)B2(P1)	1/12*c*(1-c)	A3(P2)B3(P2) / A2(P2)B4(P2)	1/12*c*(1-c)	[A4(P1) + A1(P1) + A3(P2) + A2(P2)]	[B4(P1) + B2(P1) + B3(P2) + B4(P2)]	1/144*(1-c)^2c^2
811	A3(P1)B3(P1) / A2(P1)B1(P1)	1/12*c*(1-c)	A3(P2)B3(P2) / A2(P2)B4(P2)	1/12*c*(1-c)	[A3(P1) + A2(P1) + A3(P2) + A2(P2)]	[B3(P1) + B1(P1) + B3(P2) + B4(P2)]	1/144*(1-c)^2c^2
812	A4(P1)B4(P1) / A2(P1)B1(P1)	1/12*c*(1-c)	A3(P2)B3(P2) / A2(P2)B4(P2)	1/12*c*(1-c)	[A4(P1) + A2(P1) + A3(P2) + A2(P2)]	[B4(P1) + B1(P1) + B3(P2) + B4(P2)]	1/144*(1-c)^2c^2
813	A1(P1)B1(P1) / A2(P1)B4(P1)	1/12*c*(1-c)	A3(P2)B3(P2) / A2(P2)B4(P2)	1/12*c*(1-c)	[A1(P1) + A2(P1) + A3(P2) + A2(P2)]	[B1(P1) + B4(P1) + B3(P2) + B4(P2)]	1/144*(1-c)^2c^2
814	A1(P1)B1(P1) / A4(P1)B2(P1)	1/12*c*(1-c)	A3(P2)B3(P2) / A2(P2)B4(P2)	1/12*c*(1-c)	[A1(P1) + A4(P1) + A3(P2) + A2(P2)]	[B1(P1) + B2(P1) + B3(P2) + B4(P2)]	1/144*(1-c)^2c^2
815	A3(P1)B3(P1) / A2(P1)B4(P1)	1/12*c*(1-c)	A3(P2)B3(P2) / A2(P2)B4(P2)	1/12*c*(1-c)	[A3(P1) + A2(P1) + A3(P2) + A2(P2)]	[B3(P1) + B4(P1) + B3(P2) + B4(P2)]	1/144*(1-c)^2c^2
816	A3(P1)B3(P1) / A4(P1)B2(P1)	1/12*c*(1-c)	A3(P2)B3(P2) / A2(P2)B4(P2)	1/12*c*(1-c)	[A3(P1) + A4(P1) + A3(P2) + A2(P2)]	[B3(P1) + B2(P1) + B3(P2) + B4(P2)]	1/144*(1-c)^2c^2
817	A2(P1)B2(P1) / A1(P1)B3(P1)	1/12*c*(1-c)	A3(P2)B3(P2) / A2(P2)B4(P2)	1/12*c*(1-c)	[A2(P1) + A1(P1) + A3(P2) + A2(P2)]	[B2(P1) + B3(P1) + B3(P2) + B4(P2)]	1/144*(1-c)^2c^2
818	A4(P1)B4(P1) / A1(P1)B3(P1)	1/12*c*(1-c)	A3(P2)B3(P2) / A2(P2)B4(P2)	1/12*c*(1-c)	[A4(P1) + A1(P1) + A3(P2) + A2(P2)]	[B4(P1) + B3(P1) + B3(P2) + B4(P2)]	1/144*(1-c)^2c^2
819	A2(P1)B2(P1) / A3(P1)B1(P1)	1/12*c*(1-c)	A3(P2)B3(P2) / A2(P2)B4(P2)	1/12*c*(1-c)	[A2(P1) + A3(P1) + A3(P2) + A2(P2)]	[B2(P1) + B1(P1) + B3(P2) + B4(P2)]	1/144*(1-c)^2c^2
820	A4(P1)B4(P1) / A3(P1)B1(P1)	1/12*c*(1-c)	A3(P2)B3(P2) / A2(P2)B4(P2)	1/12*c*(1-c)	[A4(P1) + A3(P1) + A3(P2) + A2(P2)]	[B4(P1) + B1(P1) + B3(P2) + B4(P2)]	1/144*(1-c)^2c^2
821	A1(P1)B1(P1) / A2(P1)B3(P1)	1/12*c*(1-c)	A3(P2)B3(P2) / A2(P2)B4(P2)	1/12*c*(1-c)	[A1(P1) + A2(P1) + A3(P2) + A2(P2)]	[B1(P1) + B3(P1) + B3(P2) + B4(P2)]	1/144*(1-c)^2c^2
822	A1(P1)B1(P1) / A3(P1)B2(P1)	1/12*c*(1-c)	A3(P2)B3(P2) / A2(P2)B4(P2)	1/12*c*(1-c)	[A1(P1) + A3(P1) + A3(P2) + A2(P2)]	[B1(P1) + B2(P1) + B3(P2) + B4(P2)]	1/144*(1-c)^2c^2
823	A4(P1)B4(P1) / A2(P1)B3(P1)	1/12*c*(1-c)	A3(P2)B3(P2) / A2(P2)B4(P2)	1/12*c*(1-c)	[A4(P1) + A2(P1) + A3(P2) + A2(P2)]	[B4(P1) + B3(P1) + B3(P2) + B4(P2)]	1/144*(1-c)^2c^2
824	A4(P1)B4(P1) / A3(P1)B2(P1)	1/12*c*(1-c)	A3(P2)B3(P2) / A2(P2)B4(P2)	1/12*c*(1-c)	[A4(P1) + A3(P1) + A3(P2) + A2(P2)]	[B4(P1) + B2(P1) + B3(P2) + B4(P2)]	1/144*(1-c)^2c^2
825	A2(P1)B2(P1) / A1(P1)B4(P1)	1/12*c*(1-c)	A3(P2)B3(P2) / A2(P2)B4(P2)	1/12*c*(1-c)	[A2(P1) + A1(P1) + A3(P2) + A2(P2)]	[B2(P1) + B4(P1) + B3(P2) + B4(P2)]	1/144*(1-c)^2c^2
826	A3(P1)B3(P1) / A1(P1)B4(P1)	1/12*c*(1-c)	A3(P2)B3(P2) / A2(P2)B4(P2)	1/12*c*(1-c)	[A3(P1) + A1(P1) + A3(P2) + A2(P2)]	[B3(P1) + B4(P1) + B3(P2) + B4(P2)]	1/144*(1-c)^2c^2
827	A2(P1)B2(P1) / A4(P1)B1(P1)	1/12*c*(1-c)	A3(P2)B3(P2) / A2(P2)B4(P2)	1/12*c*(1-c)	[A2(P1) + A4(P1) + A3(P2) + A2(P2)]	[B2(P1) + B1(P1) + B3(P2) + B4(P2)]	1/144*(1-c)^2c^2
828	A3(P1)B3(P1) / A4(P1)B1(P1)	1/12*c*(1-c)	A3(P2)B3(P2) / A2(P2)B4(P2)	1/12*c*(1-c)	[A3(P1) + A4(P1) + A3(P2) + A2(P2)]	[B3(P1) + B1(P1) + B3(P2) + B4(P2)]	1/144*(1-c)^2c^2
829	A1(P1)B1(P1) / A2(P1)B2(P1)	1/6*(1-c)^2	A3(P2)B3(P2) / A4(P2)B2(P2)	1/12*c*(1-c)	[A1(P1) + A2(P1) + A3(P2) + A4(P2)]	[B1(P1) + B2(P1) + B3(P2) + B2(P2)]	1/72*(1-c)^3c
830	A1(P1)B1(P1) / A3(P1)B3(P1)	1/6*(1-c)^2	A3(P2)B3(P2) / A4(P2)B2(P2)	1/12*c*(1-c)	[A1(P1) + A3(P1) + A3(P2) + A4(P2)]	[B1(P1) + B3(P1) + B3(P2) + B2(P2)]	1/72*(1-c)^3c
831	A1(P1)B1(P1) / A4(P1)B4(P1)	1/6*(1-c)^2	A3(P2)B3(P2) / A4(P2)B2(P2)	1/12*c*(1-c)	[A1(P1) + A4(P1) + A3(P2) + A4(P2)]	[B1(P1) + B4(P1) + B3(P2) + B2(P2)]	1/72*(1-c)^3c
832	A2(P1)B2(P1) / A3(P1)B3(P1)	1/6*(1-c)^2	A3(P2)B3(P2) / A4(P2)B2(P2)	1/12*c*(1-c)	[A2(P1) + A3(P1) + A3(P2) + A4(P2)]	[B2(P1) + B3(P1) + B3(P2) + B2(P2)]	1/72*(1-c)^3c
833	A2(P1)B2(P1) / A4(P1)B4(P1)	1/6*(1-c)^2	A3(P2)B3(P2) / A4(P2)B2(P2)	1/12*c*(1-c)	[A2(P1) + A4(P1) + A3(P2) + A4(P2)]	[B2(P1) + B4(P1) + B3(P2) + B2(P2)]	1/72*(1-c)^3c
834	A3(P1)B3(P1) / A4(P1)B4(P1)	1/6*(1-c)^2	A3(P2)B3(P2) / A4(P2)B2(P2)	1/12*c*(1-c)	[A3(P1) + A4(P1) + A3(P2) + A4(P2)]	[B3(P1) + B4(P1) + B3(P2) + B2(P2)]	1/72*(1-c)^3c
835	A1(P1)B2(P1) / A3(P1)B4(P1)	1/6*c^2	A3(P2)B3(P2) / A4(P2)B2(P2)	1/12*c*(1-c)	[A1(P1) + A3(P1) + A3(P2) + A4(P2)]	[B2(P1) + B4(P1) + B3(P2) + B2(P2)]	1/72*(1-c)c^3
836	A1(P1)B2(P1) / A4(P1)B3(P1)	1/6*c^2	A3(P2)B3(P2) / A4(P2)B2(P2)	1/12*c*(1-c)	[A1(P1) + A4(P1) + A3(P2) + A4(P2)]	[B2(P1) + B3(P1) + B3(P2) + B2(P2)]	1/72*(1-c)c^3
837	A2(P1)B1(P1) / A3(P1)B4(P1)	1/6*c^2	A3(P2)B3(P2) / A4(P2)B2(P2)	1/12*c*(1-c)	[A2(P1) + A3(P1) + A3(P2) + A4(P2)]	[B1(P1) + B4(P1) + B3(P2) + B2(P2)]	1/72*(1-c)c^3
838	A2(P1)B1(P1) / A4(P1)B3(P1)	1/6*c^2	A3(P2)B3(P2) / A4(P2)B2(P2)	1/12*c*(1-c)	[A2(P1) + A4(P1) + A3(P2) + A4(P2)]	[B1(P1) + B3(P1) + B3(P2) + B2(P2)]	1/72*(1-c)c^3
839	A3(P1)B1(P1) / A4(P1)B2(P1)	1/6*c^2	A3(P2)B3(P2) / A4(P2)B2(P2)	1/12*c*(1-c)	[A3(P1) + A4(P1) + A3(P2) + A4(P2)]	[B1(P1) + B2(P1) + B3(P2) + B2(P2)]	1/72*(1-c)c^3
840	A1(P1)B3(P1) / A2(P1)B4(P1)	1/6*c^2	A3(P2)B3(P2) / A4(P2)B2(P2)	1/12*c*(1-c)	[A1(P1) + A2(P1) + A3(P2) + A4(P2)]	[B3(P1) + B4(P1) + B3(P2) + B2(P2)]	1/72*(1-c)c^3
841	A1(P1)B1(P1) / A3(P1)B4(P1)	1/12*c*(1-c)	A3(P2)B3(P2) / A4(P2)B2(P2)	1/12*c*(1-c)	[A1(P1) + A3(P1) + A3(P2) + A4(P2)]	[B1(P1) + B4(P1) + B3(P2) + B2(P2)]	1/144*(1-c)^2c^2
842	A1(P1)B1(P1) / A4(P1)B3(P1)	1/12*c*(1-c)	A3(P2)B3(P2) / A4(P2)B2(P2)	1/12*c*(1-c)	[A1(P1) + A4(P1) + A3(P2) + A4(P2)]	[B1(P1) + B3(P1) + B3(P2) + B2(P2)]	1/144*(1-c)^2c^2
843	A2(P1)B2(P1) / A3(P1)B4(P1)	1/12*c*(1-c)	A3(P2)B3(P2) / A4(P2)B2(P2)	1/12*c*(1-c)	[A2(P1) + A3(P1) + A3(P2) + A4(P2)]	[B2(P1) + B4(P1) + B3(P2) + B2(P2)]	1/144*(1-c)^2c^2
844	A2(P1)B2(P1) / A4(P1)B3(P1)	1/12*c*(1-c)	A3(P2)B3(P2) / A4(P2)B2(P2)	1/12*c*(1-c)	[A2(P1) + A4(P1) + A3(P2) + A4(P2)]	[B2(P1) + B3(P1) + B3(P2) + B2(P2)]	1/144*(1-c)^2c^2
845	A3(P1)B3(P1) / A1(P1)B2(P1)	1/12*c*(1-c)	A3(P2)B3(P2) / A4(P2)B2(P2)	1/12*c*(1-c)	[A3(P1) + A1(P1) + A3(P2) + A4(P2)]	[B3(P1) + B2(P1) + B3(P2) + B2(P2)]	1/144*(1-c)^2c^2
846	A4(P1)B4(P1) / A1(P1)B2(P1)	1/12*c*(1-c)	A3(P2)B3(P2) / A4(P2)B2(P2)	1/12*c*(1-c)	[A4(P1) + A1(P1) + A3(P2) + A4(P2)]	[B4(P1) + B2(P1) + B3(P2) + B2(P2)]	1/144*(1-c)^2c^2
847	A3(P1)B3(P1) / A2(P1)B1(P1)	1/12*c*(1-c)	A3(P2)B3(P2) / A4(P2)B2(P2)	1/12*c*(1-c)	[A3(P1) + A2(P1) + A3(P2) + A4(P2)]	[B3(P1) + B1(P1) + B3(P2) + B2(P2)]	1/144*(1-c)^2c^2
848	A4(P1)B4(P1) / A2(P1)B1(P1)	1/12*c*(1-c)	A3(P2)B3(P2) / A4(P2)B2(P2)	1/12*c*(1-c)	[A4(P1) + A2(P1) + A3(P2) + A4(P2)]	[B4(P1) + B1(P1) + B3(P2) + B2(P2)]	1/144*(1-c)^2c^2
849	A1(P1)B1(P1) / A2(P1)B4(P1)	1/12*c*(1-c)	A3(P2)B3(P2) / A4(P2)B2(P2)	1/12*c*(1-c)	[A1(P1) + A2(P1) + A3(P2) + A4(P2)]	[B1(P1) + B4(P1) + B3(P2) + B2(P2)]	1/144*(1-c)^2c^2
850	A1(P1)B1(P1) / A4(P1)B2(P1)	1/12*c*(1-c)	A3(P2)B3(P2) / A4(P2)B2(P2)	1/12*c*(1-c)	[A1(P1) + A4(P1) + A3(P2) + A4(P2)]	[B1(P1) + B2(P1) + B3(P2) + B2(P2)]	1/144*(1-c)^2c^2
851	A3(P1)B3(P1) / A2(P1)B4(P1)	1/12*c*(1-c)	A3(P2)B3(P2) / A4(P2)B2(P2)	1/12*c*(1-c)	[A3(P1) + A2(P1) + A3(P2) + A4(P2)]	[B3(P1) + B4(P1) + B3(P2) + B2(P2)]	1/144*(1-c)^2c^2
852	A3(P1)B3(P1) / A4(P1)B2(P1)	1/12*c*(1-c)	A3(P2)B3(P2) / A4(P2)B2(P2)	1/12*c*(1-c)	[A3(P1) + A4(P1) + A3(P2) + A4(P2)]	[B3(P1) + B2(P1) + B3(P2) + B2(P2)]	1/144*(1-c)^2c^2
853	A2(P1)B2(P1) / A1(P1)B3(P1)	1/12*c*(1-c)	A3(P2)B3(P2) / A4(P2)B2(P2)	1/12*c*(1-c)	[A2(P1) + A1(P1) + A3(P2) + A4(P2)]	[B2(P1) + B3(P1) + B3(P2) + B2(P2)]	1/144*(1-c)^2c^2
854	A4(P1)B4(P1) / A1(P1)B3(P1)	1/12*c*(1-c)	A3(P2)B3(P2) / A4(P2)B2(P2)	1/12*c*(1-c)	[A4(P1) + A1(P1) + A3(P2) + A4(P2)]	[B4(P1) + B3(P1) + B3(P2) + B2(P2)]	1/144*(1-c)^2c^2
855	A2(P1)B2(P1) / A3(P1)B1(P1)	1/12*c*(1-c)	A3(P2)B3(P2) / A4(P2)B2(P2)	1/12*c*(1-c)	[A2(P1) + A3(P1) + A3(P2) + A4(P2)]	[B2(P1) + B1(P1) + B3(P2) + B2(P2)]	1/144*(1-c)^2c^2
856	A4(P1)B4(P1) / A3(P1)B1(P1)	1/12*c*(1-c)	A3(P2)B3(P2) / A4(P2)B2(P2)	1/12*c*(1-c)	[A4(P1) + A3(P1) + A3(P2) + A4(P2)]	[B4(P1) + B1(P1) + B3(P2) + B2(P2)]	1/144*(1-c)^2c^2
857	A1(P1)B1(P1) / A2(P1)B3(P1)	1/12*c*(1-c)	A3(P2)B3(P2) / A4(P2)B2(P2)	1/12*c*(1-c)	[A1(P1) + A2(P1) + A3(P2) + A4(P2)]	[B1(P1) + B3(P1) + B3(P2) + B2(P2)]	1/144*(1-c)^2c^2
858	A1(P1)B1(P1) / A3(P1)B2(P1)	1/12*c*(1-c)	A3(P2)B3(P2) / A4(P2)B2(P2)	1/12*c*(1-c)	[A1(P1) + A3(P1) + A3(P2) + A4(P2)]	[B1(P1) + B2(P1) + B3(P2) + B2(P2)]	1/144*(1-c)^2c^2
859	A4(P1)B4(P1) / A2(P1)B3(P1)	1/12*c*(1-c)	A3(P2)B3(P2) / A4(P2)B2(P2)	1/12*c*(1-c)	[A4(P1) + A2(P1) + A3(P2) + A4(P2)]	[B4(P1) + B3(P1) + B3(P2) + B2(P2)]	1/144*(1-c)^2c^2
860	A4(P1)B4(P1) / A3(P1)B2(P1)	1/12*c*(1-c)	A3(P2)B3(P2) / A4(P2)B2(P2)	1/12*c*(1-c)	[A4(P1) + A3(P1) + A3(P2) + A4(P2)]	[B4(P1) + B2(P1) + B3(P2) + B2(P2)]	1/144*(1-c)^2c^2
861	A2(P1)B2(P1) / A1(P1)B4(P1)	1/12*c*(1-c)	A3(P2)B3(P2) / A4(P2)B2(P2)	1/12*c*(1-c)	[A2(P1) + A1(P1) + A3(P2) + A4(P2)]	[B2(P1) + B4(P1) + B3(P2) + B2(P2)]	1/144*(1-c)^2c^2
862	A3(P1)B3(P1) / A1(P1)B4(P1)	1/12*c*(1-c)	A3(P2)B3(P2) / A4(P2)B2(P2)	1/12*c*(1-c)	[A3(P1) + A1(P1) + A3(P2) + A4(P2)]	[B3(P1) + B4(P1) + B3(P2) + B2(P2)]	1/144*(1-c)^2c^2
863	A2(P1)B2(P1) / A4(P1)B1(P1)	1/12*c*(1-c)	A3(P2)B3(P2) / A4(P2)B2(P2)	1/12*c*(1-c)	[A2(P1) + A4(P1) + A3(P2) + A4(P2)]	[B2(P1) + B1(P1) + B3(P2) + B2(P2)]	1/144*(1-c)^2c^2
864	A3(P1)B3(P1) / A4(P1)B1(P1)	1/12*c*(1-c)	A3(P2)B3(P2) / A4(P2)B2(P2)	1/12*c*(1-c)	[A3(P1) + A4(P1) + A3(P2) + A4(P2)]	[B3(P1) + B1(P1) + B3(P2) + B2(P2)]	1/144*(1-c)^2c^2
865	A1(P1)B1(P1) / A2(P1)B2(P1)	1/6*(1-c)^2	A2(P2)B2(P2) / A1(P2)B3(P2)	1/12*c*(1-c)	[A1(P1) + A2(P1) + A2(P2) + A1(P2)]	[B1(P1) + B2(P1) + B2(P2) + B3(P2)]	1/72*(1-c)^3c
866	A1(P1)B1(P1) / A3(P1)B3(P1)	1/6*(1-c)^2	A2(P2)B2(P2) / A1(P2)B3(P2)	1/12*c*(1-c)	[A1(P1) + A3(P1) + A2(P2) + A1(P2)]	[B1(P1) + B3(P1) + B2(P2) + B3(P2)]	1/72*(1-c)^3c
867	A1(P1)B1(P1) / A4(P1)B4(P1)	1/6*(1-c)^2	A2(P2)B2(P2) / A1(P2)B3(P2)	1/12*c*(1-c)	[A1(P1) + A4(P1) + A2(P2) + A1(P2)]	[B1(P1) + B4(P1) + B2(P2) + B3(P2)]	1/72*(1-c)^3c
868	A2(P1)B2(P1) / A3(P1)B3(P1)	1/6*(1-c)^2	A2(P2)B2(P2) / A1(P2)B3(P2)	1/12*c*(1-c)	[A2(P1) + A3(P1) + A2(P2) + A1(P2)]	[B2(P1) + B3(P1) + B2(P2) + B3(P2)]	1/72*(1-c)^3c
869	A2(P1)B2(P1) / A4(P1)B4(P1)	1/6*(1-c)^2	A2(P2)B2(P2) / A1(P2)B3(P2)	1/12*c*(1-c)	[A2(P1) + A4(P1) + A2(P2) + A1(P2)]	[B2(P1) + B4(P1) + B2(P2) + B3(P2)]	1/72*(1-c)^3c
870	A3(P1)B3(P1) / A4(P1)B4(P1)	1/6*(1-c)^2	A2(P2)B2(P2) / A1(P2)B3(P2)	1/12*c*(1-c)	[A3(P1) + A4(P1) + A2(P2) + A1(P2)]	[B3(P1) + B4(P1) + B2(P2) + B3(P2)]	1/72*(1-c)^3c
871	A1(P1)B2(P1) / A3(P1)B4(P1)	1/6*c^2	A2(P2)B2(P2) / A1(P2)B3(P2)	1/12*c*(1-c)	[A1(P1) + A3(P1) + A2(P2) + A1(P2)]	[B2(P1) + B4(P1) + B2(P2) + B3(P2)]	1/72*(1-c)c^3
872	A1(P1)B2(P1) / A4(P1)B3(P1)	1/6*c^2	A2(P2)B2(P2) / A1(P2)B3(P2)	1/12*c*(1-c)	[A1(P1) + A4(P1) + A2(P2) + A1(P2)]	[B2(P1) + B3(P1) + B2(P2) + B3(P2)]	1/72*(1-c)c^3
873	A2(P1)B1(P1) / A3(P1)B4(P1)	1/6*c^2	A2(P2)B2(P2) / A1(P2)B3(P2)	1/12*c*(1-c)	[A2(P1) + A3(P1) + A2(P2) + A1(P2)]	[B1(P1) + B4(P1) + B2(P2) + B3(P2)]	1/72*(1-c)c^3
874	A2(P1)B1(P1) / A4(P1)B3(P1)	1/6*c^2	A2(P2)B2(P2) / A1(P2)B3(P2)	1/12*c*(1-c)	[A2(P1) + A4(P1) + A2(P2) + A1(P2)]	[B1(P1) + B3(P1) + B2(P2) + B3(P2)]	1/72*(1-c)c^3
875	A3(P1)B1(P1) / A4(P1)B2(P1)	1/6*c^2	A2(P2)B2(P2) / A1(P2)B3(P2)	1/12*c*(1-c)	[A3(P1) + A4(P1) + A2(P2) + A1(P2)]	[B1(P1) + B2(P1) + B2(P2) + B3(P2)]	1/72*(1-c)c^3
876	A1(P1)B3(P1) / A2(P1)B4(P1)	1/6*c^2	A2(P2)B2(P2) / A1(P2)B3(P2)	1/12*c*(1-c)	[A1(P1) + A2(P1) + A2(P2) + A1(P2)]	[B3(P1) + B4(P1) + B2(P2) + B3(P2)]	1/72*(1-c)c^3
877	A1(P1)B1(P1) / A3(P1)B4(P1)	1/12*c*(1-c)	A2(P2)B2(P2) / A1(P2)B3(P2)	1/12*c*(1-c)	[A1(P1) + A3(P1) + A2(P2) + A1(P2)]	[B1(P1) + B4(P1) + B2(P2) + B3(P2)]	1/144*(1-c)^2c^2
878	A1(P1)B1(P1) / A4(P1)B3(P1)	1/12*c*(1-c)	A2(P2)B2(P2) / A1(P2)B3(P2)	1/12*c*(1-c)	[A1(P1) + A4(P1) + A2(P2) + A1(P2)]	[B1(P1) + B3(P1) + B2(P2) + B3(P2)]	1/144*(1-c)^2c^2
879	A2(P1)B2(P1) / A3(P1)B4(P1)	1/12*c*(1-c)	A2(P2)B2(P2) / A1(P2)B3(P2)	1/12*c*(1-c)	[A2(P1) + A3(P1) + A2(P2) + A1(P2)]	[B2(P1) + B4(P1) + B2(P2) + B3(P2)]	1/144*(1-c)^2c^2
880	A2(P1)B2(P1) / A4(P1)B3(P1)	1/12*c*(1-c)	A2(P2)B2(P2) / A1(P2)B3(P2)	1/12*c*(1-c)	[A2(P1) + A4(P1) + A2(P2) + A1(P2)]	[B2(P1) + B3(P1) + B2(P2) + B3(P2)]	1/144*(1-c)^2c^2
881	A3(P1)B3(P1) / A1(P1)B2(P1)	1/12*c*(1-c)	A2(P2)B2(P2) / A1(P2)B3(P2)	1/12*c*(1-c)	[A3(P1) + A1(P1) + A2(P2) + A1(P2)]	[B3(P1) + B2(P1) + B2(P2) + B3(P2)]	1/144*(1-c)^2c^2
882	A4(P1)B4(P1) / A1(P1)B2(P1)	1/12*c*(1-c)	A2(P2)B2(P2) / A1(P2)B3(P2)	1/12*c*(1-c)	[A4(P1) + A1(P1) + A2(P2) + A1(P2)]	[B4(P1) + B2(P1) + B2(P2) + B3(P2)]	1/144*(1-c)^2c^2
883	A3(P1)B3(P1) / A2(P1)B1(P1)	1/12*c*(1-c)	A2(P2)B2(P2) / A1(P2)B3(P2)	1/12*c*(1-c)	[A3(P1) + A2(P1) + A2(P2) + A1(P2)]	[B3(P1) + B1(P1) + B2(P2) + B3(P2)]	1/144*(1-c)^2c^2
884	A4(P1)B4(P1) / A2(P1)B1(P1)	1/12*c*(1-c)	A2(P2)B2(P2) / A1(P2)B3(P2)	1/12*c*(1-c)	[A4(P1) + A2(P1) + A2(P2) + A1(P2)]	[B4(P1) + B1(P1) + B2(P2) + B3(P2)]	1/144*(1-c)^2c^2
885	A1(P1)B1(P1) / A2(P1)B4(P1)	1/12*c*(1-c)	A2(P2)B2(P2) / A1(P2)B3(P2)	1/12*c*(1-c)	[A1(P1) + A2(P1) + A2(P2) + A1(P2)]	[B1(P1) + B4(P1) + B2(P2) + B3(P2)]	1/144*(1-c)^2c^2
886	A1(P1)B1(P1) / A4(P1)B2(P1)	1/12*c*(1-c)	A2(P2)B2(P2) / A1(P2)B3(P2)	1/12*c*(1-c)	[A1(P1) + A4(P1) + A2(P2) + A1(P2)]	[B1(P1) + B2(P1) + B2(P2) + B3(P2)]	1/144*(1-c)^2c^2
887	A3(P1)B3(P1) / A2(P1)B4(P1)	1/12*c*(1-c)	A2(P2)B2(P2) / A1(P2)B3(P2)	1/12*c*(1-c)	[A3(P1) + A2(P1) + A2(P2) + A1(P2)]	[B3(P1) + B4(P1) + B2(P2) + B3(P2)]	1/144*(1-c)^2c^2
888	A3(P1)B3(P1) / A4(P1)B2(P1)	1/12*c*(1-c)	A2(P2)B2(P2) / A1(P2)B3(P2)	1/12*c*(1-c)	[A3(P1) + A4(P1) + A2(P2) + A1(P2)]	[B3(P1) + B2(P1) + B2(P2) + B3(P2)]	1/144*(1-c)^2c^2
889	A2(P1)B2(P1) / A1(P1)B3(P1)	1/12*c*(1-c)	A2(P2)B2(P2) / A1(P2)B3(P2)	1/12*c*(1-c)	[A2(P1) + A1(P1) + A2(P2) + A1(P2)]	[B2(P1) + B3(P1) + B2(P2) + B3(P2)]	1/144*(1-c)^2c^2
890	A4(P1)B4(P1) / A1(P1)B3(P1)	1/12*c*(1-c)	A2(P2)B2(P2) / A1(P2)B3(P2)	1/12*c*(1-c)	[A4(P1) + A1(P1) + A2(P2) + A1(P2)]	[B4(P1) + B3(P1) + B2(P2) + B3(P2)]	1/144*(1-c)^2c^2
891	A2(P1)B2(P1) / A3(P1)B1(P1)	1/12*c*(1-c)	A2(P2)B2(P2) / A1(P2)B3(P2)	1/12*c*(1-c)	[A2(P1) + A3(P1) + A2(P2) + A1(P2)]	[B2(P1) + B1(P1) + B2(P2) + B3(P2)]	1/144*(1-c)^2c^2
892	A4(P1)B4(P1) / A3(P1)B1(P1)	1/12*c*(1-c)	A2(P2)B2(P2) / A1(P2)B3(P2)	1/12*c*(1-c)	[A4(P1) + A3(P1) + A2(P2) + A1(P2)]	[B4(P1) + B1(P1) + B2(P2) + B3(P2)]	1/144*(1-c)^2c^2
893	A1(P1)B1(P1) / A2(P1)B3(P1)	1/12*c*(1-c)	A2(P2)B2(P2) / A1(P2)B3(P2)	1/12*c*(1-c)	[A1(P1) + A2(P1) + A2(P2) + A1(P2)]	[B1(P1) + B3(P1) + B2(P2) + B3(P2)]	1/144*(1-c)^2c^2
894	A1(P1)B1(P1) / A3(P1)B2(P1)	1/12*c*(1-c)	A2(P2)B2(P2) / A1(P2)B3(P2)	1/12*c*(1-c)	[A1(P1) + A3(P1) + A2(P2) + A1(P2)]	[B1(P1) + B2(P1) + B2(P2) + B3(P2)]	1/144*(1-c)^2c^2
895	A4(P1)B4(P1) / A2(P1)B3(P1)	1/12*c*(1-c)	A2(P2)B2(P2) / A1(P2)B3(P2)	1/12*c*(1-c)	[A4(P1) + A2(P1) + A2(P2) + A1(P2)]	[B4(P1) + B3(P1) + B2(P2) + B3(P2)]	1/144*(1-c)^2c^2
896	A4(P1)B4(P1) / A3(P1)B2(P1)	1/12*c*(1-c)	A2(P2)B2(P2) / A1(P2)B3(P2)	1/12*c*(1-c)	[A4(P1) + A3(P1) + A2(P2) + A1(P2)]	[B4(P1) + B2(P1) + B2(P2) + B3(P2)]	1/144*(1-c)^2c^2
897	A2(P1)B2(P1) / A1(P1)B4(P1)	1/12*c*(1-c)	A2(P2)B2(P2) / A1(P2)B3(P2)	1/12*c*(1-c)	[A2(P1) + A1(P1) + A2(P2) + A1(P2)]	[B2(P1) + B4(P1) + B2(P2) + B3(P2)]	1/144*(1-c)^2c^2
898	A3(P1)B3(P1) / A1(P1)B4(P1)	1/12*c*(1-c)	A2(P2)B2(P2) / A1(P2)B3(P2)	1/12*c*(1-c)	[A3(P1) + A1(P1) + A2(P2) + A1(P2)]	[B3(P1) + B4(P1) + B2(P2) + B3(P2)]	1/144*(1-c)^2c^2
899	A2(P1)B2(P1) / A4(P1)B1(P1)	1/12*c*(1-c)	A2(P2)B2(P2) / A1(P2)B3(P2)	1/12*c*(1-c)	[A2(P1) + A4(P1) + A2(P2) + A1(P2)]	[B2(P1) + B1(P1) + B2(P2) + B3(P2)]	1/144*(1-c)^2c^2
900	A3(P1)B3(P1) / A4(P1)B1(P1)	1/12*c*(1-c)	A2(P2)B2(P2) / A1(P2)B3(P2)	1/12*c*(1-c)	[A3(P1) + A4(P1) + A2(P2) + A1(P2)]	[B3(P1) + B1(P1) + B2(P2) + B3(P2)]	1/144*(1-c)^2c^2
901	A1(P1)B1(P1) / A2(P1)B2(P1)	1/6*(1-c)^2	A4(P2)B4(P2) / A1(P2)B3(P2)	1/12*c*(1-c)	[A1(P1) + A2(P1) + A4(P2) + A1(P2)]	[B1(P1) + B2(P1) + B4(P2) + B3(P2)]	1/72*(1-c)^3c
902	A1(P1)B1(P1) / A3(P1)B3(P1)	1/6*(1-c)^2	A4(P2)B4(P2) / A1(P2)B3(P2)	1/12*c*(1-c)	[A1(P1) + A3(P1) + A4(P2) + A1(P2)]	[B1(P1) + B3(P1) + B4(P2) + B3(P2)]	1/72*(1-c)^3c
903	A1(P1)B1(P1) / A4(P1)B4(P1)	1/6*(1-c)^2	A4(P2)B4(P2) / A1(P2)B3(P2)	1/12*c*(1-c)	[A1(P1) + A4(P1) + A4(P2) + A1(P2)]	[B1(P1) + B4(P1) + B4(P2) + B3(P2)]	1/72*(1-c)^3c
904	A2(P1)B2(P1) / A3(P1)B3(P1)	1/6*(1-c)^2	A4(P2)B4(P2) / A1(P2)B3(P2)	1/12*c*(1-c)	[A2(P1) + A3(P1) + A4(P2) + A1(P2)]	[B2(P1) + B3(P1) + B4(P2) + B3(P2)]	1/72*(1-c)^3c
905	A2(P1)B2(P1) / A4(P1)B4(P1)	1/6*(1-c)^2	A4(P2)B4(P2) / A1(P2)B3(P2)	1/12*c*(1-c)	[A2(P1) + A4(P1) + A4(P2) + A1(P2)]	[B2(P1) + B4(P1) + B4(P2) + B3(P2)]	1/72*(1-c)^3c
906	A3(P1)B3(P1) / A4(P1)B4(P1)	1/6*(1-c)^2	A4(P2)B4(P2) / A1(P2)B3(P2)	1/12*c*(1-c)	[A3(P1) + A4(P1) + A4(P2) + A1(P2)]	[B3(P1) + B4(P1) + B4(P2) + B3(P2)]	1/72*(1-c)^3c
907	A1(P1)B2(P1) / A3(P1)B4(P1)	1/6*c^2	A4(P2)B4(P2) / A1(P2)B3(P2)	1/12*c*(1-c)	[A1(P1) + A3(P1) + A4(P2) + A1(P2)]	[B2(P1) + B4(P1) + B4(P2) + B3(P2)]	1/72*(1-c)c^3
908	A1(P1)B2(P1) / A4(P1)B3(P1)	1/6*c^2	A4(P2)B4(P2) / A1(P2)B3(P2)	1/12*c*(1-c)	[A1(P1) + A4(P1) + A4(P2) + A1(P2)]	[B2(P1) + B3(P1) + B4(P2) + B3(P2)]	1/72*(1-c)c^3
909	A2(P1)B1(P1) / A3(P1)B4(P1)	1/6*c^2	A4(P2)B4(P2) / A1(P2)B3(P2)	1/12*c*(1-c)	[A2(P1) + A3(P1) + A4(P2) + A1(P2)]	[B1(P1) + B4(P1) + B4(P2) + B3(P2)]	1/72*(1-c)c^3
910	A2(P1)B1(P1) / A4(P1)B3(P1)	1/6*c^2	A4(P2)B4(P2) / A1(P2)B3(P2)	1/12*c*(1-c)	[A2(P1) + A4(P1) + A4(P2) + A1(P2)]	[B1(P1) + B3(P1) + B4(P2) + B3(P2)]	1/72*(1-c)c^3
911	A3(P1)B1(P1) / A4(P1)B2(P1)	1/6*c^2	A4(P2)B4(P2) / A1(P2)B3(P2)	1/12*c*(1-c)	[A3(P1) + A4(P1) + A4(P2) + A1(P2)]	[B1(P1) + B2(P1) + B4(P2) + B3(P2)]	1/72*(1-c)c^3
912	A1(P1)B3(P1) / A2(P1)B4(P1)	1/6*c^2	A4(P2)B4(P2) / A1(P2)B3(P2)	1/12*c*(1-c)	[A1(P1) + A2(P1) + A4(P2) + A1(P2)]	[B3(P1) + B4(P1) + B4(P2) + B3(P2)]	1/72*(1-c)c^3
913	A1(P1)B1(P1) / A3(P1)B4(P1)	1/12*c*(1-c)	A4(P2)B4(P2) / A1(P2)B3(P2)	1/12*c*(1-c)	[A1(P1) + A3(P1) + A4(P2) + A1(P2)]	[B1(P1) + B4(P1) + B4(P2) + B3(P2)]	1/144*(1-c)^2c^2
914	A1(P1)B1(P1) / A4(P1)B3(P1)	1/12*c*(1-c)	A4(P2)B4(P2) / A1(P2)B3(P2)	1/12*c*(1-c)	[A1(P1) + A4(P1) + A4(P2) + A1(P2)]	[B1(P1) + B3(P1) + B4(P2) + B3(P2)]	1/144*(1-c)^2c^2
915	A2(P1)B2(P1) / A3(P1)B4(P1)	1/12*c*(1-c)	A4(P2)B4(P2) / A1(P2)B3(P2)	1/12*c*(1-c)	[A2(P1) + A3(P1) + A4(P2) + A1(P2)]	[B2(P1) + B4(P1) + B4(P2) + B3(P2)]	1/144*(1-c)^2c^2
916	A2(P1)B2(P1) / A4(P1)B3(P1)	1/12*c*(1-c)	A4(P2)B4(P2) / A1(P2)B3(P2)	1/12*c*(1-c)	[A2(P1) + A4(P1) + A4(P2) + A1(P2)]	[B2(P1) + B3(P1) + B4(P2) + B3(P2)]	1/144*(1-c)^2c^2
917	A3(P1)B3(P1) / A1(P1)B2(P1)	1/12*c*(1-c)	A4(P2)B4(P2) / A1(P2)B3(P2)	1/12*c*(1-c)	[A3(P1) + A1(P1) + A4(P2) + A1(P2)]	[B3(P1) + B2(P1) + B4(P2) + B3(P2)]	1/144*(1-c)^2c^2
918	A4(P1)B4(P1) / A1(P1)B2(P1)	1/12*c*(1-c)	A4(P2)B4(P2) / A1(P2)B3(P2)	1/12*c*(1-c)	[A4(P1) + A1(P1) + A4(P2) + A1(P2)]	[B4(P1) + B2(P1) + B4(P2) + B3(P2)]	1/144*(1-c)^2c^2
919	A3(P1)B3(P1) / A2(P1)B1(P1)	1/12*c*(1-c)	A4(P2)B4(P2) / A1(P2)B3(P2)	1/12*c*(1-c)	[A3(P1) + A2(P1) + A4(P2) + A1(P2)]	[B3(P1) + B1(P1) + B4(P2) + B3(P2)]	1/144*(1-c)^2c^2
920	A4(P1)B4(P1) / A2(P1)B1(P1)	1/12*c*(1-c)	A4(P2)B4(P2) / A1(P2)B3(P2)	1/12*c*(1-c)	[A4(P1) + A2(P1) + A4(P2) + A1(P2)]	[B4(P1) + B1(P1) + B4(P2) + B3(P2)]	1/144*(1-c)^2c^2
921	A1(P1)B1(P1) / A2(P1)B4(P1)	1/12*c*(1-c)	A4(P2)B4(P2) / A1(P2)B3(P2)	1/12*c*(1-c)	[A1(P1) + A2(P1) + A4(P2) + A1(P2)]	[B1(P1) + B4(P1) + B4(P2) + B3(P2)]	1/144*(1-c)^2c^2
922	A1(P1)B1(P1) / A4(P1)B2(P1)	1/12*c*(1-c)	A4(P2)B4(P2) / A1(P2)B3(P2)	1/12*c*(1-c)	[A1(P1) + A4(P1) + A4(P2) + A1(P2)]	[B1(P1) + B2(P1) + B4(P2) + B3(P2)]	1/144*(1-c)^2c^2
923	A3(P1)B3(P1) / A2(P1)B4(P1)	1/12*c*(1-c)	A4(P2)B4(P2) / A1(P2)B3(P2)	1/12*c*(1-c)	[A3(P1) + A2(P1) + A4(P2) + A1(P2)]	[B3(P1) + B4(P1) + B4(P2) + B3(P2)]	1/144*(1-c)^2c^2
924	A3(P1)B3(P1) / A4(P1)B2(P1)	1/12*c*(1-c)	A4(P2)B4(P2) / A1(P2)B3(P2)	1/12*c*(1-c)	[A3(P1) + A4(P1) + A4(P2) + A1(P2)]	[B3(P1) + B2(P1) + B4(P2) + B3(P2)]	1/144*(1-c)^2c^2
925	A2(P1)B2(P1) / A1(P1)B3(P1)	1/12*c*(1-c)	A4(P2)B4(P2) / A1(P2)B3(P2)	1/12*c*(1-c)	[A2(P1) + A1(P1) + A4(P2) + A1(P2)]	[B2(P1) + B3(P1) + B4(P2) + B3(P2)]	1/144*(1-c)^2c^2
926	A4(P1)B4(P1) / A1(P1)B3(P1)	1/12*c*(1-c)	A4(P2)B4(P2) / A1(P2)B3(P2)	1/12*c*(1-c)	[A4(P1) + A1(P1) + A4(P2) + A1(P2)]	[B4(P1) + B3(P1) + B4(P2) + B3(P2)]	1/144*(1-c)^2c^2
927	A2(P1)B2(P1) / A3(P1)B1(P1)	1/12*c*(1-c)	A4(P2)B4(P2) / A1(P2)B3(P2)	1/12*c*(1-c)	[A2(P1) + A3(P1) + A4(P2) + A1(P2)]	[B2(P1) + B1(P1) + B4(P2) + B3(P2)]	1/144*(1-c)^2c^2
928	A4(P1)B4(P1) / A3(P1)B1(P1)	1/12*c*(1-c)	A4(P2)B4(P2) / A1(P2)B3(P2)	1/12*c*(1-c)	[A4(P1) + A3(P1) + A4(P2) + A1(P2)]	[B4(P1) + B1(P1) + B4(P2) + B3(P2)]	1/144*(1-c)^2c^2
929	A1(P1)B1(P1) / A2(P1)B3(P1)	1/12*c*(1-c)	A4(P2)B4(P2) / A1(P2)B3(P2)	1/12*c*(1-c)	[A1(P1) + A2(P1) + A4(P2) + A1(P2)]	[B1(P1) + B3(P1) + B4(P2) + B3(P2)]	1/144*(1-c)^2c^2
930	A1(P1)B1(P1) / A3(P1)B2(P1)	1/12*c*(1-c)	A4(P2)B4(P2) / A1(P2)B3(P2)	1/12*c*(1-c)	[A1(P1) + A3(P1) + A4(P2) + A1(P2)]	[B1(P1) + B2(P1) + B4(P2) + B3(P2)]	1/144*(1-c)^2c^2
931	A4(P1)B4(P1) / A2(P1)B3(P1)	1/12*c*(1-c)	A4(P2)B4(P2) / A1(P2)B3(P2)	1/12*c*(1-c)	[A4(P1) + A2(P1) + A4(P2) + A1(P2)]	[B4(P1) + B3(P1) + B4(P2) + B3(P2)]	1/144*(1-c)^2c^2
932	A4(P1)B4(P1) / A3(P1)B2(P1)	1/12*c*(1-c)	A4(P2)B4(P2) / A1(P2)B3(P2)	1/12*c*(1-c)	[A4(P1) + A3(P1) + A4(P2) + A1(P2)]	[B4(P1) + B2(P1) + B4(P2) + B3(P2)]	1/144*(1-c)^2c^2
933	A2(P1)B2(P1) / A1(P1)B4(P1)	1/12*c*(1-c)	A4(P2)B4(P2) / A1(P2)B3(P2)	1/12*c*(1-c)	[A2(P1) + A1(P1) + A4(P2) + A1(P2)]	[B2(P1) + B4(P1) + B4(P2) + B3(P2)]	1/144*(1-c)^2c^2
934	A3(P1)B3(P1) / A1(P1)B4(P1)	1/12*c*(1-c)	A4(P2)B4(P2) / A1(P2)B3(P2)	1/12*c*(1-c)	[A3(P1) + A1(P1) + A4(P2) + A1(P2)]	[B3(P1) + B4(P1) + B4(P2) + B3(P2)]	1/144*(1-c)^2c^2
935	A2(P1)B2(P1) / A4(P1)B1(P1)	1/12*c*(1-c)	A4(P2)B4(P2) / A1(P2)B3(P2)	1/12*c*(1-c)	[A2(P1) + A4(P1) + A4(P2) + A1(P2)]	[B2(P1) + B1(P1) + B4(P2) + B3(P2)]	1/144*(1-c)^2c^2
936	A3(P1)B3(P1) / A4(P1)B1(P1)	1/12*c*(1-c)	A4(P2)B4(P2) / A1(P2)B3(P2)	1/12*c*(1-c)	[A3(P1) + A4(P1) + A4(P2) + A1(P2)]	[B3(P1) + B1(P1) + B4(P2) + B3(P2)]	1/144*(1-c)^2c^2
937	A1(P1)B1(P1) / A2(P1)B2(P1)	1/6*(1-c)^2	A2(P2)B2(P2) / A3(P2)B1(P2)	1/12*c*(1-c)	[A1(P1) + A2(P1) + A2(P2) + A3(P2)]	[B1(P1) + B2(P1) + B2(P2) + B1(P2)]	1/72*(1-c)^3c
938	A1(P1)B1(P1) / A3(P1)B3(P1)	1/6*(1-c)^2	A2(P2)B2(P2) / A3(P2)B1(P2)	1/12*c*(1-c)	[A1(P1) + A3(P1) + A2(P2) + A3(P2)]	[B1(P1) + B3(P1) + B2(P2) + B1(P2)]	1/72*(1-c)^3c
939	A1(P1)B1(P1) / A4(P1)B4(P1)	1/6*(1-c)^2	A2(P2)B2(P2) / A3(P2)B1(P2)	1/12*c*(1-c)	[A1(P1) + A4(P1) + A2(P2) + A3(P2)]	[B1(P1) + B4(P1) + B2(P2) + B1(P2)]	1/72*(1-c)^3c
940	A2(P1)B2(P1) / A3(P1)B3(P1)	1/6*(1-c)^2	A2(P2)B2(P2) / A3(P2)B1(P2)	1/12*c*(1-c)	[A2(P1) + A3(P1) + A2(P2) + A3(P2)]	[B2(P1) + B3(P1) + B2(P2) + B1(P2)]	1/72*(1-c)^3c
941	A2(P1)B2(P1) / A4(P1)B4(P1)	1/6*(1-c)^2	A2(P2)B2(P2) / A3(P2)B1(P2)	1/12*c*(1-c)	[A2(P1) + A4(P1) + A2(P2) + A3(P2)]	[B2(P1) + B4(P1) + B2(P2) + B1(P2)]	1/72*(1-c)^3c
942	A3(P1)B3(P1) / A4(P1)B4(P1)	1/6*(1-c)^2	A2(P2)B2(P2) / A3(P2)B1(P2)	1/12*c*(1-c)	[A3(P1) + A4(P1) + A2(P2) + A3(P2)]	[B3(P1) + B4(P1) + B2(P2) + B1(P2)]	1/72*(1-c)^3c
943	A1(P1)B2(P1) / A3(P1)B4(P1)	1/6*c^2	A2(P2)B2(P2) / A3(P2)B1(P2)	1/12*c*(1-c)	[A1(P1) + A3(P1) + A2(P2) + A3(P2)]	[B2(P1) + B4(P1) + B2(P2) + B1(P2)]	1/72*(1-c)c^3
944	A1(P1)B2(P1) / A4(P1)B3(P1)	1/6*c^2	A2(P2)B2(P2) / A3(P2)B1(P2)	1/12*c*(1-c)	[A1(P1) + A4(P1) + A2(P2) + A3(P2)]	[B2(P1) + B3(P1) + B2(P2) + B1(P2)]	1/72*(1-c)c^3
945	A2(P1)B1(P1) / A3(P1)B4(P1)	1/6*c^2	A2(P2)B2(P2) / A3(P2)B1(P2)	1/12*c*(1-c)	[A2(P1) + A3(P1) + A2(P2) + A3(P2)]	[B1(P1) + B4(P1) + B2(P2) + B1(P2)]	1/72*(1-c)c^3
946	A2(P1)B1(P1) / A4(P1)B3(P1)	1/6*c^2	A2(P2)B2(P2) / A3(P2)B1(P2)	1/12*c*(1-c)	[A2(P1) + A4(P1) + A2(P2) + A3(P2)]	[B1(P1) + B3(P1) + B2(P2) + B1(P2)]	1/72*(1-c)c^3
947	A3(P1)B1(P1) / A4(P1)B2(P1)	1/6*c^2	A2(P2)B2(P2) / A3(P2)B1(P2)	1/12*c*(1-c)	[A3(P1) + A4(P1) + A2(P2) + A3(P2)]	[B1(P1) + B2(P1) + B2(P2) + B1(P2)]	1/72*(1-c)c^3
948	A1(P1)B3(P1) / A2(P1)B4(P1)	1/6*c^2	A2(P2)B2(P2) / A3(P2)B1(P2)	1/12*c*(1-c)	[A1(P1) + A2(P1) + A2(P2) + A3(P2)]	[B3(P1) + B4(P1) + B2(P2) + B1(P2)]	1/72*(1-c)c^3
949	A1(P1)B1(P1) / A3(P1)B4(P1)	1/12*c*(1-c)	A2(P2)B2(P2) / A3(P2)B1(P2)	1/12*c*(1-c)	[A1(P1) + A3(P1) + A2(P2) + A3(P2)]	[B1(P1) + B4(P1) + B2(P2) + B1(P2)]	1/144*(1-c)^2c^2
950	A1(P1)B1(P1) / A4(P1)B3(P1)	1/12*c*(1-c)	A2(P2)B2(P2) / A3(P2)B1(P2)	1/12*c*(1-c)	[A1(P1) + A4(P1) + A2(P2) + A3(P2)]	[B1(P1) + B3(P1) + B2(P2) + B1(P2)]	1/144*(1-c)^2c^2
951	A2(P1)B2(P1) / A3(P1)B4(P1)	1/12*c*(1-c)	A2(P2)B2(P2) / A3(P2)B1(P2)	1/12*c*(1-c)	[A2(P1) + A3(P1) + A2(P2) + A3(P2)]	[B2(P1) + B4(P1) + B2(P2) + B1(P2)]	1/144*(1-c)^2c^2
952	A2(P1)B2(P1) / A4(P1)B3(P1)	1/12*c*(1-c)	A2(P2)B2(P2) / A3(P2)B1(P2)	1/12*c*(1-c)	[A2(P1) + A4(P1) + A2(P2) + A3(P2)]	[B2(P1) + B3(P1) + B2(P2) + B1(P2)]	1/144*(1-c)^2c^2
953	A3(P1)B3(P1) / A1(P1)B2(P1)	1/12*c*(1-c)	A2(P2)B2(P2) / A3(P2)B1(P2)	1/12*c*(1-c)	[A3(P1) + A1(P1) + A2(P2) + A3(P2)]	[B3(P1) + B2(P1) + B2(P2) + B1(P2)]	1/144*(1-c)^2c^2
954	A4(P1)B4(P1) / A1(P1)B2(P1)	1/12*c*(1-c)	A2(P2)B2(P2) / A3(P2)B1(P2)	1/12*c*(1-c)	[A4(P1) + A1(P1) + A2(P2) + A3(P2)]	[B4(P1) + B2(P1) + B2(P2) + B1(P2)]	1/144*(1-c)^2c^2
955	A3(P1)B3(P1) / A2(P1)B1(P1)	1/12*c*(1-c)	A2(P2)B2(P2) / A3(P2)B1(P2)	1/12*c*(1-c)	[A3(P1) + A2(P1) + A2(P2) + A3(P2)]	[B3(P1) + B1(P1) + B2(P2) + B1(P2)]	1/144*(1-c)^2c^2
956	A4(P1)B4(P1) / A2(P1)B1(P1)	1/12*c*(1-c)	A2(P2)B2(P2) / A3(P2)B1(P2)	1/12*c*(1-c)	[A4(P1) + A2(P1) + A2(P2) + A3(P2)]	[B4(P1) + B1(P1) + B2(P2) + B1(P2)]	1/144*(1-c)^2c^2
957	A1(P1)B1(P1) / A2(P1)B4(P1)	1/12*c*(1-c)	A2(P2)B2(P2) / A3(P2)B1(P2)	1/12*c*(1-c)	[A1(P1) + A2(P1) + A2(P2) + A3(P2)]	[B1(P1) + B4(P1) + B2(P2) + B1(P2)]	1/144*(1-c)^2c^2
958	A1(P1)B1(P1) / A4(P1)B2(P1)	1/12*c*(1-c)	A2(P2)B2(P2) / A3(P2)B1(P2)	1/12*c*(1-c)	[A1(P1) + A4(P1) + A2(P2) + A3(P2)]	[B1(P1) + B2(P1) + B2(P2) + B1(P2)]	1/144*(1-c)^2c^2
959	A3(P1)B3(P1) / A2(P1)B4(P1)	1/12*c*(1-c)	A2(P2)B2(P2) / A3(P2)B1(P2)	1/12*c*(1-c)	[A3(P1) + A2(P1) + A2(P2) + A3(P2)]	[B3(P1) + B4(P1) + B2(P2) + B1(P2)]	1/144*(1-c)^2c^2
960	A3(P1)B3(P1) / A4(P1)B2(P1)	1/12*c*(1-c)	A2(P2)B2(P2) / A3(P2)B1(P2)	1/12*c*(1-c)	[A3(P1) + A4(P1) + A2(P2) + A3(P2)]	[B3(P1) + B2(P1) + B2(P2) + B1(P2)]	1/144*(1-c)^2c^2
961	A2(P1)B2(P1) / A1(P1)B3(P1)	1/12*c*(1-c)	A2(P2)B2(P2) / A3(P2)B1(P2)	1/12*c*(1-c)	[A2(P1) + A1(P1) + A2(P2) + A3(P2)]	[B2(P1) + B3(P1) + B2(P2) + B1(P2)]	1/144*(1-c)^2c^2
962	A4(P1)B4(P1) / A1(P1)B3(P1)	1/12*c*(1-c)	A2(P2)B2(P2) / A3(P2)B1(P2)	1/12*c*(1-c)	[A4(P1) + A1(P1) + A2(P2) + A3(P2)]	[B4(P1) + B3(P1) + B2(P2) + B1(P2)]	1/144*(1-c)^2c^2
963	A2(P1)B2(P1) / A3(P1)B1(P1)	1/12*c*(1-c)	A2(P2)B2(P2) / A3(P2)B1(P2)	1/12*c*(1-c)	[A2(P1) + A3(P1) + A2(P2) + A3(P2)]	[B2(P1) + B1(P1) + B2(P2) + B1(P2)]	1/144*(1-c)^2c^2
964	A4(P1)B4(P1) / A3(P1)B1(P1)	1/12*c*(1-c)	A2(P2)B2(P2) / A3(P2)B1(P2)	1/12*c*(1-c)	[A4(P1) + A3(P1) + A2(P2) + A3(P2)]	[B4(P1) + B1(P1) + B2(P2) + B1(P2)]	1/144*(1-c)^2c^2
965	A1(P1)B1(P1) / A2(P1)B3(P1)	1/12*c*(1-c)	A2(P2)B2(P2) / A3(P2)B1(P2)	1/12*c*(1-c)	[A1(P1) + A2(P1) + A2(P2) + A3(P2)]	[B1(P1) + B3(P1) + B2(P2) + B1(P2)]	1/144*(1-c)^2c^2
966	A1(P1)B1(P1) / A3(P1)B2(P1)	1/12*c*(1-c)	A2(P2)B2(P2) / A3(P2)B1(P2)	1/12*c*(1-c)	[A1(P1) + A3(P1) + A2(P2) + A3(P2)]	[B1(P1) + B2(P1) + B2(P2) + B1(P2)]	1/144*(1-c)^2c^2
967	A4(P1)B4(P1) / A2(P1)B3(P1)	1/12*c*(1-c)	A2(P2)B2(P2) / A3(P2)B1(P2)	1/12*c*(1-c)	[A4(P1) + A2(P1) + A2(P2) + A3(P2)]	[B4(P1) + B3(P1) + B2(P2) + B1(P2)]	1/144*(1-c)^2c^2
968	A4(P1)B4(P1) / A3(P1)B2(P1)	1/12*c*(1-c)	A2(P2)B2(P2) / A3(P2)B1(P2)	1/12*c*(1-c)	[A4(P1) + A3(P1) + A2(P2) + A3(P2)]	[B4(P1) + B2(P1) + B2(P2) + B1(P2)]	1/144*(1-c)^2c^2
969	A2(P1)B2(P1) / A1(P1)B4(P1)	1/12*c*(1-c)	A2(P2)B2(P2) / A3(P2)B1(P2)	1/12*c*(1-c)	[A2(P1) + A1(P1) + A2(P2) + A3(P2)]	[B2(P1) + B4(P1) + B2(P2) + B1(P2)]	1/144*(1-c)^2c^2
970	A3(P1)B3(P1) / A1(P1)B4(P1)	1/12*c*(1-c)	A2(P2)B2(P2) / A3(P2)B1(P2)	1/12*c*(1-c)	[A3(P1) + A1(P1) + A2(P2) + A3(P2)]	[B3(P1) + B4(P1) + B2(P2) + B1(P2)]	1/144*(1-c)^2c^2
971	A2(P1)B2(P1) / A4(P1)B1(P1)	1/12*c*(1-c)	A2(P2)B2(P2) / A3(P2)B1(P2)	1/12*c*(1-c)	[A2(P1) + A4(P1) + A2(P2) + A3(P2)]	[B2(P1) + B1(P1) + B2(P2) + B1(P2)]	1/144*(1-c)^2c^2
972	A3(P1)B3(P1) / A4(P1)B1(P1)	1/12*c*(1-c)	A2(P2)B2(P2) / A3(P2)B1(P2)	1/12*c*(1-c)	[A3(P1) + A4(P1) + A2(P2) + A3(P2)]	[B3(P1) + B1(P1) + B2(P2) + B1(P2)]	1/144*(1-c)^2c^2
973	A1(P1)B1(P1) / A2(P1)B2(P1)	1/6*(1-c)^2	A4(P2)B4(P2) / A3(P2)B1(P2)	1/12*c*(1-c)	[A1(P1) + A2(P1) + A4(P2) + A3(P2)]	[B1(P1) + B2(P1) + B4(P2) + B1(P2)]	1/72*(1-c)^3c
974	A1(P1)B1(P1) / A3(P1)B3(P1)	1/6*(1-c)^2	A4(P2)B4(P2) / A3(P2)B1(P2)	1/12*c*(1-c)	[A1(P1) + A3(P1) + A4(P2) + A3(P2)]	[B1(P1) + B3(P1) + B4(P2) + B1(P2)]	1/72*(1-c)^3c
975	A1(P1)B1(P1) / A4(P1)B4(P1)	1/6*(1-c)^2	A4(P2)B4(P2) / A3(P2)B1(P2)	1/12*c*(1-c)	[A1(P1) + A4(P1) + A4(P2) + A3(P2)]	[B1(P1) + B4(P1) + B4(P2) + B1(P2)]	1/72*(1-c)^3c
976	A2(P1)B2(P1) / A3(P1)B3(P1)	1/6*(1-c)^2	A4(P2)B4(P2) / A3(P2)B1(P2)	1/12*c*(1-c)	[A2(P1) + A3(P1) + A4(P2) + A3(P2)]	[B2(P1) + B3(P1) + B4(P2) + B1(P2)]	1/72*(1-c)^3c
977	A2(P1)B2(P1) / A4(P1)B4(P1)	1/6*(1-c)^2	A4(P2)B4(P2) / A3(P2)B1(P2)	1/12*c*(1-c)	[A2(P1) + A4(P1) + A4(P2) + A3(P2)]	[B2(P1) + B4(P1) + B4(P2) + B1(P2)]	1/72*(1-c)^3c
978	A3(P1)B3(P1) / A4(P1)B4(P1)	1/6*(1-c)^2	A4(P2)B4(P2) / A3(P2)B1(P2)	1/12*c*(1-c)	[A3(P1) + A4(P1) + A4(P2) + A3(P2)]	[B3(P1) + B4(P1) + B4(P2) + B1(P2)]	1/72*(1-c)^3c
979	A1(P1)B2(P1) / A3(P1)B4(P1)	1/6*c^2	A4(P2)B4(P2) / A3(P2)B1(P2)	1/12*c*(1-c)	[A1(P1) + A3(P1) + A4(P2) + A3(P2)]	[B2(P1) + B4(P1) + B4(P2) + B1(P2)]	1/72*(1-c)c^3
980	A1(P1)B2(P1) / A4(P1)B3(P1)	1/6*c^2	A4(P2)B4(P2) / A3(P2)B1(P2)	1/12*c*(1-c)	[A1(P1) + A4(P1) + A4(P2) + A3(P2)]	[B2(P1) + B3(P1) + B4(P2) + B1(P2)]	1/72*(1-c)c^3
981	A2(P1)B1(P1) / A3(P1)B4(P1)	1/6*c^2	A4(P2)B4(P2) / A3(P2)B1(P2)	1/12*c*(1-c)	[A2(P1) + A3(P1) + A4(P2) + A3(P2)]	[B1(P1) + B4(P1) + B4(P2) + B1(P2)]	1/72*(1-c)c^3
982	A2(P1)B1(P1) / A4(P1)B3(P1)	1/6*c^2	A4(P2)B4(P2) / A3(P2)B1(P2)	1/12*c*(1-c)	[A2(P1) + A4(P1) + A4(P2) + A3(P2)]	[B1(P1) + B3(P1) + B4(P2) + B1(P2)]	1/72*(1-c)c^3
983	A3(P1)B1(P1) / A4(P1)B2(P1)	1/6*c^2	A4(P2)B4(P2) / A3(P2)B1(P2)	1/12*c*(1-c)	[A3(P1) + A4(P1) + A4(P2) + A3(P2)]	[B1(P1) + B2(P1) + B4(P2) + B1(P2)]	1/72*(1-c)c^3
984	A1(P1)B3(P1) / A2(P1)B4(P1)	1/6*c^2	A4(P2)B4(P2) / A3(P2)B1(P2)	1/12*c*(1-c)	[A1(P1) + A2(P1) + A4(P2) + A3(P2)]	[B3(P1) + B4(P1) + B4(P2) + B1(P2)]	1/72*(1-c)c^3
985	A1(P1)B1(P1) / A3(P1)B4(P1)	1/12*c*(1-c)	A4(P2)B4(P2) / A3(P2)B1(P2)	1/12*c*(1-c)	[A1(P1) + A3(P1) + A4(P2) + A3(P2)]	[B1(P1) + B4(P1) + B4(P2) + B1(P2)]	1/144*(1-c)^2c^2
986	A1(P1)B1(P1) / A4(P1)B3(P1)	1/12*c*(1-c)	A4(P2)B4(P2) / A3(P2)B1(P2)	1/12*c*(1-c)	[A1(P1) + A4(P1) + A4(P2) + A3(P2)]	[B1(P1) + B3(P1) + B4(P2) + B1(P2)]	1/144*(1-c)^2c^2
987	A2(P1)B2(P1) / A3(P1)B4(P1)	1/12*c*(1-c)	A4(P2)B4(P2) / A3(P2)B1(P2)	1/12*c*(1-c)	[A2(P1) + A3(P1) + A4(P2) + A3(P2)]	[B2(P1) + B4(P1) + B4(P2) + B1(P2)]	1/144*(1-c)^2c^2
988	A2(P1)B2(P1) / A4(P1)B3(P1)	1/12*c*(1-c)	A4(P2)B4(P2) / A3(P2)B1(P2)	1/12*c*(1-c)	[A2(P1) + A4(P1) + A4(P2) + A3(P2)]	[B2(P1) + B3(P1) + B4(P2) + B1(P2)]	1/144*(1-c)^2c^2
989	A3(P1)B3(P1) / A1(P1)B2(P1)	1/12*c*(1-c)	A4(P2)B4(P2) / A3(P2)B1(P2)	1/12*c*(1-c)	[A3(P1) + A1(P1) + A4(P2) + A3(P2)]	[B3(P1) + B2(P1) + B4(P2) + B1(P2)]	1/144*(1-c)^2c^2
990	A4(P1)B4(P1) / A1(P1)B2(P1)	1/12*c*(1-c)	A4(P2)B4(P2) / A3(P2)B1(P2)	1/12*c*(1-c)	[A4(P1) + A1(P1) + A4(P2) + A3(P2)]	[B4(P1) + B2(P1) + B4(P2) + B1(P2)]	1/144*(1-c)^2c^2
991	A3(P1)B3(P1) / A2(P1)B1(P1)	1/12*c*(1-c)	A4(P2)B4(P2) / A3(P2)B1(P2)	1/12*c*(1-c)	[A3(P1) + A2(P1) + A4(P2) + A3(P2)]	[B3(P1) + B1(P1) + B4(P2) + B1(P2)]	1/144*(1-c)^2c^2
992	A4(P1)B4(P1) / A2(P1)B1(P1)	1/12*c*(1-c)	A4(P2)B4(P2) / A3(P2)B1(P2)	1/12*c*(1-c)	[A4(P1) + A2(P1) + A4(P2) + A3(P2)]	[B4(P1) + B1(P1) + B4(P2) + B1(P2)]	1/144*(1-c)^2c^2
993	A1(P1)B1(P1) / A2(P1)B4(P1)	1/12*c*(1-c)	A4(P2)B4(P2) / A3(P2)B1(P2)	1/12*c*(1-c)	[A1(P1) + A2(P1) + A4(P2) + A3(P2)]	[B1(P1) + B4(P1) + B4(P2) + B1(P2)]	1/144*(1-c)^2c^2
994	A1(P1)B1(P1) / A4(P1)B2(P1)	1/12*c*(1-c)	A4(P2)B4(P2) / A3(P2)B1(P2)	1/12*c*(1-c)	[A1(P1) + A4(P1) + A4(P2) + A3(P2)]	[B1(P1) + B2(P1) + B4(P2) + B1(P2)]	1/144*(1-c)^2c^2
995	A3(P1)B3(P1) / A2(P1)B4(P1)	1/12*c*(1-c)	A4(P2)B4(P2) / A3(P2)B1(P2)	1/12*c*(1-c)	[A3(P1) + A2(P1) + A4(P2) + A3(P2)]	[B3(P1) + B4(P1) + B4(P2) + B1(P2)]	1/144*(1-c)^2c^2
996	A3(P1)B3(P1) / A4(P1)B2(P1)	1/12*c*(1-c)	A4(P2)B4(P2) / A3(P2)B1(P2)	1/12*c*(1-c)	[A3(P1) + A4(P1) + A4(P2) + A3(P2)]	[B3(P1) + B2(P1) + B4(P2) + B1(P2)]	1/144*(1-c)^2c^2
997	A2(P1)B2(P1) / A1(P1)B3(P1)	1/12*c*(1-c)	A4(P2)B4(P2) / A3(P2)B1(P2)	1/12*c*(1-c)	[A2(P1) + A1(P1) + A4(P2) + A3(P2)]	[B2(P1) + B3(P1) + B4(P2) + B1(P2)]	1/144*(1-c)^2c^2
998	A4(P1)B4(P1) / A1(P1)B3(P1)	1/12*c*(1-c)	A4(P2)B4(P2) / A3(P2)B1(P2)	1/12*c*(1-c)	[A4(P1) + A1(P1) + A4(P2) + A3(P2)]	[B4(P1) + B3(P1) + B4(P2) + B1(P2)]	1/144*(1-c)^2c^2
999	A2(P1)B2(P1) / A3(P1)B1(P1)	1/12*c*(1-c)	A4(P2)B4(P2) / A3(P2)B1(P2)	1/12*c*(1-c)	[A2(P1) + A3(P1) + A4(P2) + A3(P2)]	[B2(P1) + B1(P1) + B4(P2) + B1(P2)]	1/144*(1-c)^2c^2
1000	A4(P1)B4(P1) / A3(P1)B1(P1)	1/12*c*(1-c)	A4(P2)B4(P2) / A3(P2)B1(P2)	1/12*c*(1-c)	[A4(P1) + A3(P1) + A4(P2) + A3(P2)]	[B4(P1) + B1(P1) + B4(P2) + B1(P2)]	1/144*(1-c)^2c^2
1001	A1(P1)B1(P1) / A2(P1)B3(P1)	1/12*c*(1-c)	A4(P2)B4(P2) / A3(P2)B1(P2)	1/12*c*(1-c)	[A1(P1) + A2(P1) + A4(P2) + A3(P2)]	[B1(P1) + B3(P1) + B4(P2) + B1(P2)]	1/144*(1-c)^2c^2
1002	A1(P1)B1(P1) / A3(P1)B2(P1)	1/12*c*(1-c)	A4(P2)B4(P2) / A3(P2)B1(P2)	1/12*c*(1-c)	[A1(P1) + A3(P1) + A4(P2) + A3(P2)]	[B1(P1) + B2(P1) + B4(P2) + B1(P2)]	1/144*(1-c)^2c^2
1003	A4(P1)B4(P1) / A2(P1)B3(P1)	1/12*c*(1-c)	A4(P2)B4(P2) / A3(P2)B1(P2)	1/12*c*(1-c)	[A4(P1) + A2(P1) + A4(P2) + A3(P2)]	[B4(P1) + B3(P1) + B4(P2) + B1(P2)]	1/144*(1-c)^2c^2
1004	A4(P1)B4(P1) / A3(P1)B2(P1)	1/12*c*(1-c)	A4(P2)B4(P2) / A3(P2)B1(P2)	1/12*c*(1-c)	[A4(P1) + A3(P1) + A4(P2) + A3(P2)]	[B4(P1) + B2(P1) + B4(P2) + B1(P2)]	1/144*(1-c)^2c^2
1005	A2(P1)B2(P1) / A1(P1)B4(P1)	1/12*c*(1-c)	A4(P2)B4(P2) / A3(P2)B1(P2)	1/12*c*(1-c)	[A2(P1) + A1(P1) + A4(P2) + A3(P2)]	[B2(P1) + B4(P1) + B4(P2) + B1(P2)]	1/144*(1-c)^2c^2
1006	A3(P1)B3(P1) / A1(P1)B4(P1)	1/12*c*(1-c)	A4(P2)B4(P2) / A3(P2)B1(P2)	1/12*c*(1-c)	[A3(P1) + A1(P1) + A4(P2) + A3(P2)]	[B3(P1) + B4(P1) + B4(P2) + B1(P2)]	1/144*(1-c)^2c^2
1007	A2(P1)B2(P1) / A4(P1)B1(P1)	1/12*c*(1-c)	A4(P2)B4(P2) / A3(P2)B1(P2)	1/12*c*(1-c)	[A2(P1) + A4(P1) + A4(P2) + A3(P2)]	[B2(P1) + B1(P1) + B4(P2) + B1(P2)]	1/144*(1-c)^2c^2
1008	A3(P1)B3(P1) / A4(P1)B1(P1)	1/12*c*(1-c)	A4(P2)B4(P2) / A3(P2)B1(P2)	1/12*c*(1-c)	[A3(P1) + A4(P1) + A4(P2) + A3(P2)]	[B3(P1) + B1(P1) + B4(P2) + B1(P2)]	1/144*(1-c)^2c^2
1009	A1(P1)B1(P1) / A2(P1)B2(P1)	1/6*(1-c)^2	A1(P2)B1(P2) / A2(P2)B3(P2)	1/12*c*(1-c)	[A1(P1) + A2(P1) + A1(P2) + A2(P2)]	[B1(P1) + B2(P1) + B1(P2) + B3(P2)]	1/72*(1-c)^3c
1010	A1(P1)B1(P1) / A3(P1)B3(P1)	1/6*(1-c)^2	A1(P2)B1(P2) / A2(P2)B3(P2)	1/12*c*(1-c)	[A1(P1) + A3(P1) + A1(P2) + A2(P2)]	[B1(P1) + B3(P1) + B1(P2) + B3(P2)]	1/72*(1-c)^3c
1011	A1(P1)B1(P1) / A4(P1)B4(P1)	1/6*(1-c)^2	A1(P2)B1(P2) / A2(P2)B3(P2)	1/12*c*(1-c)	[A1(P1) + A4(P1) + A1(P2) + A2(P2)]	[B1(P1) + B4(P1) + B1(P2) + B3(P2)]	1/72*(1-c)^3c
1012	A2(P1)B2(P1) / A3(P1)B3(P1)	1/6*(1-c)^2	A1(P2)B1(P2) / A2(P2)B3(P2)	1/12*c*(1-c)	[A2(P1) + A3(P1) + A1(P2) + A2(P2)]	[B2(P1) + B3(P1) + B1(P2) + B3(P2)]	1/72*(1-c)^3c
1013	A2(P1)B2(P1) / A4(P1)B4(P1)	1/6*(1-c)^2	A1(P2)B1(P2) / A2(P2)B3(P2)	1/12*c*(1-c)	[A2(P1) + A4(P1) + A1(P2) + A2(P2)]	[B2(P1) + B4(P1) + B1(P2) + B3(P2)]	1/72*(1-c)^3c
1014	A3(P1)B3(P1) / A4(P1)B4(P1)	1/6*(1-c)^2	A1(P2)B1(P2) / A2(P2)B3(P2)	1/12*c*(1-c)	[A3(P1) + A4(P1) + A1(P2) + A2(P2)]	[B3(P1) + B4(P1) + B1(P2) + B3(P2)]	1/72*(1-c)^3c
1015	A1(P1)B2(P1) / A3(P1)B4(P1)	1/6*c^2	A1(P2)B1(P2) / A2(P2)B3(P2)	1/12*c*(1-c)	[A1(P1) + A3(P1) + A1(P2) + A2(P2)]	[B2(P1) + B4(P1) + B1(P2) + B3(P2)]	1/72*(1-c)c^3
1016	A1(P1)B2(P1) / A4(P1)B3(P1)	1/6*c^2	A1(P2)B1(P2) / A2(P2)B3(P2)	1/12*c*(1-c)	[A1(P1) + A4(P1) + A1(P2) + A2(P2)]	[B2(P1) + B3(P1) + B1(P2) + B3(P2)]	1/72*(1-c)c^3
1017	A2(P1)B1(P1) / A3(P1)B4(P1)	1/6*c^2	A1(P2)B1(P2) / A2(P2)B3(P2)	1/12*c*(1-c)	[A2(P1) + A3(P1) + A1(P2) + A2(P2)]	[B1(P1) + B4(P1) + B1(P2) + B3(P2)]	1/72*(1-c)c^3
1018	A2(P1)B1(P1) / A4(P1)B3(P1)	1/6*c^2	A1(P2)B1(P2) / A2(P2)B3(P2)	1/12*c*(1-c)	[A2(P1) + A4(P1) + A1(P2) + A2(P2)]	[B1(P1) + B3(P1) + B1(P2) + B3(P2)]	1/72*(1-c)c^3
1019	A3(P1)B1(P1) / A4(P1)B2(P1)	1/6*c^2	A1(P2)B1(P2) / A2(P2)B3(P2)	1/12*c*(1-c)	[A3(P1) + A4(P1) + A1(P2) + A2(P2)]	[B1(P1) + B2(P1) + B1(P2) + B3(P2)]	1/72*(1-c)c^3
1020	A1(P1)B3(P1) / A2(P1)B4(P1)	1/6*c^2	A1(P2)B1(P2) / A2(P2)B3(P2)	1/12*c*(1-c)	[A1(P1) + A2(P1) + A1(P2) + A2(P2)]	[B3(P1) + B4(P1) + B1(P2) + B3(P2)]	1/72*(1-c)c^3
1021	A1(P1)B1(P1) / A3(P1)B4(P1)	1/12*c*(1-c)	A1(P2)B1(P2) / A2(P2)B3(P2)	1/12*c*(1-c)	[A1(P1) + A3(P1) + A1(P2) + A2(P2)]	[B1(P1) + B4(P1) + B1(P2) + B3(P2)]	1/144*(1-c)^2c^2
1022	A1(P1)B1(P1) / A4(P1)B3(P1)	1/12*c*(1-c)	A1(P2)B1(P2) / A2(P2)B3(P2)	1/12*c*(1-c)	[A1(P1) + A4(P1) + A1(P2) + A2(P2)]	[B1(P1) + B3(P1) + B1(P2) + B3(P2)]	1/144*(1-c)^2c^2
1023	A2(P1)B2(P1) / A3(P1)B4(P1)	1/12*c*(1-c)	A1(P2)B1(P2) / A2(P2)B3(P2)	1/12*c*(1-c)	[A2(P1) + A3(P1) + A1(P2) + A2(P2)]	[B2(P1) + B4(P1) + B1(P2) + B3(P2)]	1/144*(1-c)^2c^2
1024	A2(P1)B2(P1) / A4(P1)B3(P1)	1/12*c*(1-c)	A1(P2)B1(P2) / A2(P2)B3(P2)	1/12*c*(1-c)	[A2(P1) + A4(P1) + A1(P2) + A2(P2)]	[B2(P1) + B3(P1) + B1(P2) + B3(P2)]	1/144*(1-c)^2c^2
1025	A3(P1)B3(P1) / A1(P1)B2(P1)	1/12*c*(1-c)	A1(P2)B1(P2) / A2(P2)B3(P2)	1/12*c*(1-c)	[A3(P1) + A1(P1) + A1(P2) + A2(P2)]	[B3(P1) + B2(P1) + B1(P2) + B3(P2)]	1/144*(1-c)^2c^2
1026	A4(P1)B4(P1) / A1(P1)B2(P1)	1/12*c*(1-c)	A1(P2)B1(P2) / A2(P2)B3(P2)	1/12*c*(1-c)	[A4(P1) + A1(P1) + A1(P2) + A2(P2)]	[B4(P1) + B2(P1) + B1(P2) + B3(P2)]	1/144*(1-c)^2c^2
1027	A3(P1)B3(P1) / A2(P1)B1(P1)	1/12*c*(1-c)	A1(P2)B1(P2) / A2(P2)B3(P2)	1/12*c*(1-c)	[A3(P1) + A2(P1) + A1(P2) + A2(P2)]	[B3(P1) + B1(P1) + B1(P2) + B3(P2)]	1/144*(1-c)^2c^2
1028	A4(P1)B4(P1) / A2(P1)B1(P1)	1/12*c*(1-c)	A1(P2)B1(P2) / A2(P2)B3(P2)	1/12*c*(1-c)	[A4(P1) + A2(P1) + A1(P2) + A2(P2)]	[B4(P1) + B1(P1) + B1(P2) + B3(P2)]	1/144*(1-c)^2c^2
1029	A1(P1)B1(P1) / A2(P1)B4(P1)	1/12*c*(1-c)	A1(P2)B1(P2) / A2(P2)B3(P2)	1/12*c*(1-c)	[A1(P1) + A2(P1) + A1(P2) + A2(P2)]	[B1(P1) + B4(P1) + B1(P2) + B3(P2)]	1/144*(1-c)^2c^2
1030	A1(P1)B1(P1) / A4(P1)B2(P1)	1/12*c*(1-c)	A1(P2)B1(P2) / A2(P2)B3(P2)	1/12*c*(1-c)	[A1(P1) + A4(P1) + A1(P2) + A2(P2)]	[B1(P1) + B2(P1) + B1(P2) + B3(P2)]	1/144*(1-c)^2c^2
1031	A3(P1)B3(P1) / A2(P1)B4(P1)	1/12*c*(1-c)	A1(P2)B1(P2) / A2(P2)B3(P2)	1/12*c*(1-c)	[A3(P1) + A2(P1) + A1(P2) + A2(P2)]	[B3(P1) + B4(P1) + B1(P2) + B3(P2)]	1/144*(1-c)^2c^2
1032	A3(P1)B3(P1) / A4(P1)B2(P1)	1/12*c*(1-c)	A1(P2)B1(P2) / A2(P2)B3(P2)	1/12*c*(1-c)	[A3(P1) + A4(P1) + A1(P2) + A2(P2)]	[B3(P1) + B2(P1) + B1(P2) + B3(P2)]	1/144*(1-c)^2c^2
1033	A2(P1)B2(P1) / A1(P1)B3(P1)	1/12*c*(1-c)	A1(P2)B1(P2) / A2(P2)B3(P2)	1/12*c*(1-c)	[A2(P1) + A1(P1) + A1(P2) + A2(P2)]	[B2(P1) + B3(P1) + B1(P2) + B3(P2)]	1/144*(1-c)^2c^2
1034	A4(P1)B4(P1) / A1(P1)B3(P1)	1/12*c*(1-c)	A1(P2)B1(P2) / A2(P2)B3(P2)	1/12*c*(1-c)	[A4(P1) + A1(P1) + A1(P2) + A2(P2)]	[B4(P1) + B3(P1) + B1(P2) + B3(P2)]	1/144*(1-c)^2c^2
1035	A2(P1)B2(P1) / A3(P1)B1(P1)	1/12*c*(1-c)	A1(P2)B1(P2) / A2(P2)B3(P2)	1/12*c*(1-c)	[A2(P1) + A3(P1) + A1(P2) + A2(P2)]	[B2(P1) + B1(P1) + B1(P2) + B3(P2)]	1/144*(1-c)^2c^2
1036	A4(P1)B4(P1) / A3(P1)B1(P1)	1/12*c*(1-c)	A1(P2)B1(P2) / A2(P2)B3(P2)	1/12*c*(1-c)	[A4(P1) + A3(P1) + A1(P2) + A2(P2)]	[B4(P1) + B1(P1) + B1(P2) + B3(P2)]	1/144*(1-c)^2c^2
1037	A1(P1)B1(P1) / A2(P1)B3(P1)	1/12*c*(1-c)	A1(P2)B1(P2) / A2(P2)B3(P2)	1/12*c*(1-c)	[A1(P1) + A2(P1) + A1(P2) + A2(P2)]	[B1(P1) + B3(P1) + B1(P2) + B3(P2)]	1/144*(1-c)^2c^2
1038	A1(P1)B1(P1) / A3(P1)B2(P1)	1/12*c*(1-c)	A1(P2)B1(P2) / A2(P2)B3(P2)	1/12*c*(1-c)	[A1(P1) + A3(P1) + A1(P2) + A2(P2)]	[B1(P1) + B2(P1) + B1(P2) + B3(P2)]	1/144*(1-c)^2c^2
1039	A4(P1)B4(P1) / A2(P1)B3(P1)	1/12*c*(1-c)	A1(P2)B1(P2) / A2(P2)B3(P2)	1/12*c*(1-c)	[A4(P1) + A2(P1) + A1(P2) + A2(P2)]	[B4(P1) + B3(P1) + B1(P2) + B3(P2)]	1/144*(1-c)^2c^2
1040	A4(P1)B4(P1) / A3(P1)B2(P1)	1/12*c*(1-c)	A1(P2)B1(P2) / A2(P2)B3(P2)	1/12*c*(1-c)	[A4(P1) + A3(P1) + A1(P2) + A2(P2)]	[B4(P1) + B2(P1) + B1(P2) + B3(P2)]	1/144*(1-c)^2c^2
1041	A2(P1)B2(P1) / A1(P1)B4(P1)	1/12*c*(1-c)	A1(P2)B1(P2) / A2(P2)B3(P2)	1/12*c*(1-c)	[A2(P1) + A1(P1) + A1(P2) + A2(P2)]	[B2(P1) + B4(P1) + B1(P2) + B3(P2)]	1/144*(1-c)^2c^2
1042	A3(P1)B3(P1) / A1(P1)B4(P1)	1/12*c*(1-c)	A1(P2)B1(P2) / A2(P2)B3(P2)	1/12*c*(1-c)	[A3(P1) + A1(P1) + A1(P2) + A2(P2)]	[B3(P1) + B4(P1) + B1(P2) + B3(P2)]	1/144*(1-c)^2c^2
1043	A2(P1)B2(P1) / A4(P1)B1(P1)	1/12*c*(1-c)	A1(P2)B1(P2) / A2(P2)B3(P2)	1/12*c*(1-c)	[A2(P1) + A4(P1) + A1(P2) + A2(P2)]	[B2(P1) + B1(P1) + B1(P2) + B3(P2)]	1/144*(1-c)^2c^2
1044	A3(P1)B3(P1) / A4(P1)B1(P1)	1/12*c*(1-c)	A1(P2)B1(P2) / A2(P2)B3(P2)	1/12*c*(1-c)	[A3(P1) + A4(P1) + A1(P2) + A2(P2)]	[B3(P1) + B1(P1) + B1(P2) + B3(P2)]	1/144*(1-c)^2c^2
1045	A1(P1)B1(P1) / A2(P1)B2(P1)	1/6*(1-c)^2	A1(P2)B1(P2) / A3(P2)B2(P2)	1/12*c*(1-c)	[A1(P1) + A2(P1) + A1(P2) + A3(P2)]	[B1(P1) + B2(P1) + B1(P2) + B2(P2)]	1/72*(1-c)^3c
1046	A1(P1)B1(P1) / A3(P1)B3(P1)	1/6*(1-c)^2	A1(P2)B1(P2) / A3(P2)B2(P2)	1/12*c*(1-c)	[A1(P1) + A3(P1) + A1(P2) + A3(P2)]	[B1(P1) + B3(P1) + B1(P2) + B2(P2)]	1/72*(1-c)^3c
1047	A1(P1)B1(P1) / A4(P1)B4(P1)	1/6*(1-c)^2	A1(P2)B1(P2) / A3(P2)B2(P2)	1/12*c*(1-c)	[A1(P1) + A4(P1) + A1(P2) + A3(P2)]	[B1(P1) + B4(P1) + B1(P2) + B2(P2)]	1/72*(1-c)^3c
1048	A2(P1)B2(P1) / A3(P1)B3(P1)	1/6*(1-c)^2	A1(P2)B1(P2) / A3(P2)B2(P2)	1/12*c*(1-c)	[A2(P1) + A3(P1) + A1(P2) + A3(P2)]	[B2(P1) + B3(P1) + B1(P2) + B2(P2)]	1/72*(1-c)^3c
1049	A2(P1)B2(P1) / A4(P1)B4(P1)	1/6*(1-c)^2	A1(P2)B1(P2) / A3(P2)B2(P2)	1/12*c*(1-c)	[A2(P1) + A4(P1) + A1(P2) + A3(P2)]	[B2(P1) + B4(P1) + B1(P2) + B2(P2)]	1/72*(1-c)^3c
1050	A3(P1)B3(P1) / A4(P1)B4(P1)	1/6*(1-c)^2	A1(P2)B1(P2) / A3(P2)B2(P2)	1/12*c*(1-c)	[A3(P1) + A4(P1) + A1(P2) + A3(P2)]	[B3(P1) + B4(P1) + B1(P2) + B2(P2)]	1/72*(1-c)^3c
1051	A1(P1)B2(P1) / A3(P1)B4(P1)	1/6*c^2	A1(P2)B1(P2) / A3(P2)B2(P2)	1/12*c*(1-c)	[A1(P1) + A3(P1) + A1(P2) + A3(P2)]	[B2(P1) + B4(P1) + B1(P2) + B2(P2)]	1/72*(1-c)c^3
1052	A1(P1)B2(P1) / A4(P1)B3(P1)	1/6*c^2	A1(P2)B1(P2) / A3(P2)B2(P2)	1/12*c*(1-c)	[A1(P1) + A4(P1) + A1(P2) + A3(P2)]	[B2(P1) + B3(P1) + B1(P2) + B2(P2)]	1/72*(1-c)c^3
1053	A2(P1)B1(P1) / A3(P1)B4(P1)	1/6*c^2	A1(P2)B1(P2) / A3(P2)B2(P2)	1/12*c*(1-c)	[A2(P1) + A3(P1) + A1(P2) + A3(P2)]	[B1(P1) + B4(P1) + B1(P2) + B2(P2)]	1/72*(1-c)c^3
1054	A2(P1)B1(P1) / A4(P1)B3(P1)	1/6*c^2	A1(P2)B1(P2) / A3(P2)B2(P2)	1/12*c*(1-c)	[A2(P1) + A4(P1) + A1(P2) + A3(P2)]	[B1(P1) + B3(P1) + B1(P2) + B2(P2)]	1/72*(1-c)c^3
1055	A3(P1)B1(P1) / A4(P1)B2(P1)	1/6*c^2	A1(P2)B1(P2) / A3(P2)B2(P2)	1/12*c*(1-c)	[A3(P1) + A4(P1) + A1(P2) + A3(P2)]	[B1(P1) + B2(P1) + B1(P2) + B2(P2)]	1/72*(1-c)c^3
1056	A1(P1)B3(P1) / A2(P1)B4(P1)	1/6*c^2	A1(P2)B1(P2) / A3(P2)B2(P2)	1/12*c*(1-c)	[A1(P1) + A2(P1) + A1(P2) + A3(P2)]	[B3(P1) + B4(P1) + B1(P2) + B2(P2)]	1/72*(1-c)c^3
1057	A1(P1)B1(P1) / A3(P1)B4(P1)	1/12*c*(1-c)	A1(P2)B1(P2) / A3(P2)B2(P2)	1/12*c*(1-c)	[A1(P1) + A3(P1) + A1(P2) + A3(P2)]	[B1(P1) + B4(P1) + B1(P2) + B2(P2)]	1/144*(1-c)^2c^2
1058	A1(P1)B1(P1) / A4(P1)B3(P1)	1/12*c*(1-c)	A1(P2)B1(P2) / A3(P2)B2(P2)	1/12*c*(1-c)	[A1(P1) + A4(P1) + A1(P2) + A3(P2)]	[B1(P1) + B3(P1) + B1(P2) + B2(P2)]	1/144*(1-c)^2c^2
1059	A2(P1)B2(P1) / A3(P1)B4(P1)	1/12*c*(1-c)	A1(P2)B1(P2) / A3(P2)B2(P2)	1/12*c*(1-c)	[A2(P1) + A3(P1) + A1(P2) + A3(P2)]	[B2(P1) + B4(P1) + B1(P2) + B2(P2)]	1/144*(1-c)^2c^2
1060	A2(P1)B2(P1) / A4(P1)B3(P1)	1/12*c*(1-c)	A1(P2)B1(P2) / A3(P2)B2(P2)	1/12*c*(1-c)	[A2(P1) + A4(P1) + A1(P2) + A3(P2)]	[B2(P1) + B3(P1) + B1(P2) + B2(P2)]	1/144*(1-c)^2c^2
1061	A3(P1)B3(P1) / A1(P1)B2(P1)	1/12*c*(1-c)	A1(P2)B1(P2) / A3(P2)B2(P2)	1/12*c*(1-c)	[A3(P1) + A1(P1) + A1(P2) + A3(P2)]	[B3(P1) + B2(P1) + B1(P2) + B2(P2)]	1/144*(1-c)^2c^2
1062	A4(P1)B4(P1) / A1(P1)B2(P1)	1/12*c*(1-c)	A1(P2)B1(P2) / A3(P2)B2(P2)	1/12*c*(1-c)	[A4(P1) + A1(P1) + A1(P2) + A3(P2)]	[B4(P1) + B2(P1) + B1(P2) + B2(P2)]	1/144*(1-c)^2c^2
1063	A3(P1)B3(P1) / A2(P1)B1(P1)	1/12*c*(1-c)	A1(P2)B1(P2) / A3(P2)B2(P2)	1/12*c*(1-c)	[A3(P1) + A2(P1) + A1(P2) + A3(P2)]	[B3(P1) + B1(P1) + B1(P2) + B2(P2)]	1/144*(1-c)^2c^2
1064	A4(P1)B4(P1) / A2(P1)B1(P1)	1/12*c*(1-c)	A1(P2)B1(P2) / A3(P2)B2(P2)	1/12*c*(1-c)	[A4(P1) + A2(P1) + A1(P2) + A3(P2)]	[B4(P1) + B1(P1) + B1(P2) + B2(P2)]	1/144*(1-c)^2c^2
1065	A1(P1)B1(P1) / A2(P1)B4(P1)	1/12*c*(1-c)	A1(P2)B1(P2) / A3(P2)B2(P2)	1/12*c*(1-c)	[A1(P1) + A2(P1) + A1(P2) + A3(P2)]	[B1(P1) + B4(P1) + B1(P2) + B2(P2)]	1/144*(1-c)^2c^2
1066	A1(P1)B1(P1) / A4(P1)B2(P1)	1/12*c*(1-c)	A1(P2)B1(P2) / A3(P2)B2(P2)	1/12*c*(1-c)	[A1(P1) + A4(P1) + A1(P2) + A3(P2)]	[B1(P1) + B2(P1) + B1(P2) + B2(P2)]	1/144*(1-c)^2c^2
1067	A3(P1)B3(P1) / A2(P1)B4(P1)	1/12*c*(1-c)	A1(P2)B1(P2) / A3(P2)B2(P2)	1/12*c*(1-c)	[A3(P1) + A2(P1) + A1(P2) + A3(P2)]	[B3(P1) + B4(P1) + B1(P2) + B2(P2)]	1/144*(1-c)^2c^2
1068	A3(P1)B3(P1) / A4(P1)B2(P1)	1/12*c*(1-c)	A1(P2)B1(P2) / A3(P2)B2(P2)	1/12*c*(1-c)	[A3(P1) + A4(P1) + A1(P2) + A3(P2)]	[B3(P1) + B2(P1) + B1(P2) + B2(P2)]	1/144*(1-c)^2c^2
1069	A2(P1)B2(P1) / A1(P1)B3(P1)	1/12*c*(1-c)	A1(P2)B1(P2) / A3(P2)B2(P2)	1/12*c*(1-c)	[A2(P1) + A1(P1) + A1(P2) + A3(P2)]	[B2(P1) + B3(P1) + B1(P2) + B2(P2)]	1/144*(1-c)^2c^2
1070	A4(P1)B4(P1) / A1(P1)B3(P1)	1/12*c*(1-c)	A1(P2)B1(P2) / A3(P2)B2(P2)	1/12*c*(1-c)	[A4(P1) + A1(P1) + A1(P2) + A3(P2)]	[B4(P1) + B3(P1) + B1(P2) + B2(P2)]	1/144*(1-c)^2c^2
1071	A2(P1)B2(P1) / A3(P1)B1(P1)	1/12*c*(1-c)	A1(P2)B1(P2) / A3(P2)B2(P2)	1/12*c*(1-c)	[A2(P1) + A3(P1) + A1(P2) + A3(P2)]	[B2(P1) + B1(P1) + B1(P2) + B2(P2)]	1/144*(1-c)^2c^2
1072	A4(P1)B4(P1) / A3(P1)B1(P1)	1/12*c*(1-c)	A1(P2)B1(P2) / A3(P2)B2(P2)	1/12*c*(1-c)	[A4(P1) + A3(P1) + A1(P2) + A3(P2)]	[B4(P1) + B1(P1) + B1(P2) + B2(P2)]	1/144*(1-c)^2c^2
1073	A1(P1)B1(P1) / A2(P1)B3(P1)	1/12*c*(1-c)	A1(P2)B1(P2) / A3(P2)B2(P2)	1/12*c*(1-c)	[A1(P1) + A2(P1) + A1(P2) + A3(P2)]	[B1(P1) + B3(P1) + B1(P2) + B2(P2)]	1/144*(1-c)^2c^2
1074	A1(P1)B1(P1) / A3(P1)B2(P1)	1/12*c*(1-c)	A1(P2)B1(P2) / A3(P2)B2(P2)	1/12*c*(1-c)	[A1(P1) + A3(P1) + A1(P2) + A3(P2)]	[B1(P1) + B2(P1) + B1(P2) + B2(P2)]	1/144*(1-c)^2c^2
1075	A4(P1)B4(P1) / A2(P1)B3(P1)	1/12*c*(1-c)	A1(P2)B1(P2) / A3(P2)B2(P2)	1/12*c*(1-c)	[A4(P1) + A2(P1) + A1(P2) + A3(P2)]	[B4(P1) + B3(P1) + B1(P2) + B2(P2)]	1/144*(1-c)^2c^2
1076	A4(P1)B4(P1) / A3(P1)B2(P1)	1/12*c*(1-c)	A1(P2)B1(P2) / A3(P2)B2(P2)	1/12*c*(1-c)	[A4(P1) + A3(P1) + A1(P2) + A3(P2)]	[B4(P1) + B2(P1) + B1(P2) + B2(P2)]	1/144*(1-c)^2c^2
1077	A2(P1)B2(P1) / A1(P1)B4(P1)	1/12*c*(1-c)	A1(P2)B1(P2) / A3(P2)B2(P2)	1/12*c*(1-c)	[A2(P1) + A1(P1) + A1(P2) + A3(P2)]	[B2(P1) + B4(P1) + B1(P2) + B2(P2)]	1/144*(1-c)^2c^2
1078	A3(P1)B3(P1) / A1(P1)B4(P1)	1/12*c*(1-c)	A1(P2)B1(P2) / A3(P2)B2(P2)	1/12*c*(1-c)	[A3(P1) + A1(P1) + A1(P2) + A3(P2)]	[B3(P1) + B4(P1) + B1(P2) + B2(P2)]	1/144*(1-c)^2c^2
1079	A2(P1)B2(P1) / A4(P1)B1(P1)	1/12*c*(1-c)	A1(P2)B1(P2) / A3(P2)B2(P2)	1/12*c*(1-c)	[A2(P1) + A4(P1) + A1(P2) + A3(P2)]	[B2(P1) + B1(P1) + B1(P2) + B2(P2)]	1/144*(1-c)^2c^2
1080	A3(P1)B3(P1) / A4(P1)B1(P1)	1/12*c*(1-c)	A1(P2)B1(P2) / A3(P2)B2(P2)	1/12*c*(1-c)	[A3(P1) + A4(P1) + A1(P2) + A3(P2)]	[B3(P1) + B1(P1) + B1(P2) + B2(P2)]	1/144*(1-c)^2c^2
1081	A1(P1)B1(P1) / A2(P1)B2(P1)	1/6*(1-c)^2	A4(P2)B4(P2) / A2(P2)B3(P2)	1/12*c*(1-c)	[A1(P1) + A2(P1) + A4(P2) + A2(P2)]	[B1(P1) + B2(P1) + B4(P2) + B3(P2)]	1/72*(1-c)^3c
1082	A1(P1)B1(P1) / A3(P1)B3(P1)	1/6*(1-c)^2	A4(P2)B4(P2) / A2(P2)B3(P2)	1/12*c*(1-c)	[A1(P1) + A3(P1) + A4(P2) + A2(P2)]	[B1(P1) + B3(P1) + B4(P2) + B3(P2)]	1/72*(1-c)^3c
1083	A1(P1)B1(P1) / A4(P1)B4(P1)	1/6*(1-c)^2	A4(P2)B4(P2) / A2(P2)B3(P2)	1/12*c*(1-c)	[A1(P1) + A4(P1) + A4(P2) + A2(P2)]	[B1(P1) + B4(P1) + B4(P2) + B3(P2)]	1/72*(1-c)^3c
1084	A2(P1)B2(P1) / A3(P1)B3(P1)	1/6*(1-c)^2	A4(P2)B4(P2) / A2(P2)B3(P2)	1/12*c*(1-c)	[A2(P1) + A3(P1) + A4(P2) + A2(P2)]	[B2(P1) + B3(P1) + B4(P2) + B3(P2)]	1/72*(1-c)^3c
1085	A2(P1)B2(P1) / A4(P1)B4(P1)	1/6*(1-c)^2	A4(P2)B4(P2) / A2(P2)B3(P2)	1/12*c*(1-c)	[A2(P1) + A4(P1) + A4(P2) + A2(P2)]	[B2(P1) + B4(P1) + B4(P2) + B3(P2)]	1/72*(1-c)^3c
1086	A3(P1)B3(P1) / A4(P1)B4(P1)	1/6*(1-c)^2	A4(P2)B4(P2) / A2(P2)B3(P2)	1/12*c*(1-c)	[A3(P1) + A4(P1) + A4(P2) + A2(P2)]	[B3(P1) + B4(P1) + B4(P2) + B3(P2)]	1/72*(1-c)^3c
1087	A1(P1)B2(P1) / A3(P1)B4(P1)	1/6*c^2	A4(P2)B4(P2) / A2(P2)B3(P2)	1/12*c*(1-c)	[A1(P1) + A3(P1) + A4(P2) + A2(P2)]	[B2(P1) + B4(P1) + B4(P2) + B3(P2)]	1/72*(1-c)c^3
1088	A1(P1)B2(P1) / A4(P1)B3(P1)	1/6*c^2	A4(P2)B4(P2) / A2(P2)B3(P2)	1/12*c*(1-c)	[A1(P1) + A4(P1) + A4(P2) + A2(P2)]	[B2(P1) + B3(P1) + B4(P2) + B3(P2)]	1/72*(1-c)c^3
1089	A2(P1)B1(P1) / A3(P1)B4(P1)	1/6*c^2	A4(P2)B4(P2) / A2(P2)B3(P2)	1/12*c*(1-c)	[A2(P1) + A3(P1) + A4(P2) + A2(P2)]	[B1(P1) + B4(P1) + B4(P2) + B3(P2)]	1/72*(1-c)c^3
1090	A2(P1)B1(P1) / A4(P1)B3(P1)	1/6*c^2	A4(P2)B4(P2) / A2(P2)B3(P2)	1/12*c*(1-c)	[A2(P1) + A4(P1) + A4(P2) + A2(P2)]	[B1(P1) + B3(P1) + B4(P2) + B3(P2)]	1/72*(1-c)c^3
1091	A3(P1)B1(P1) / A4(P1)B2(P1)	1/6*c^2	A4(P2)B4(P2) / A2(P2)B3(P2)	1/12*c*(1-c)	[A3(P1) + A4(P1) + A4(P2) + A2(P2)]	[B1(P1) + B2(P1) + B4(P2) + B3(P2)]	1/72*(1-c)c^3
1092	A1(P1)B3(P1) / A2(P1)B4(P1)	1/6*c^2	A4(P2)B4(P2) / A2(P2)B3(P2)	1/12*c*(1-c)	[A1(P1) + A2(P1) + A4(P2) + A2(P2)]	[B3(P1) + B4(P1) + B4(P2) + B3(P2)]	1/72*(1-c)c^3
1093	A1(P1)B1(P1) / A3(P1)B4(P1)	1/12*c*(1-c)	A4(P2)B4(P2) / A2(P2)B3(P2)	1/12*c*(1-c)	[A1(P1) + A3(P1) + A4(P2) + A2(P2)]	[B1(P1) + B4(P1) + B4(P2) + B3(P2)]	1/144*(1-c)^2c^2
1094	A1(P1)B1(P1) / A4(P1)B3(P1)	1/12*c*(1-c)	A4(P2)B4(P2) / A2(P2)B3(P2)	1/12*c*(1-c)	[A1(P1) + A4(P1) + A4(P2) + A2(P2)]	[B1(P1) + B3(P1) + B4(P2) + B3(P2)]	1/144*(1-c)^2c^2
1095	A2(P1)B2(P1) / A3(P1)B4(P1)	1/12*c*(1-c)	A4(P2)B4(P2) / A2(P2)B3(P2)	1/12*c*(1-c)	[A2(P1) + A3(P1) + A4(P2) + A2(P2)]	[B2(P1) + B4(P1) + B4(P2) + B3(P2)]	1/144*(1-c)^2c^2
1096	A2(P1)B2(P1) / A4(P1)B3(P1)	1/12*c*(1-c)	A4(P2)B4(P2) / A2(P2)B3(P2)	1/12*c*(1-c)	[A2(P1) + A4(P1) + A4(P2) + A2(P2)]	[B2(P1) + B3(P1) + B4(P2) + B3(P2)]	1/144*(1-c)^2c^2
1097	A3(P1)B3(P1) / A1(P1)B2(P1)	1/12*c*(1-c)	A4(P2)B4(P2) / A2(P2)B3(P2)	1/12*c*(1-c)	[A3(P1) + A1(P1) + A4(P2) + A2(P2)]	[B3(P1) + B2(P1) + B4(P2) + B3(P2)]	1/144*(1-c)^2c^2
1098	A4(P1)B4(P1) / A1(P1)B2(P1)	1/12*c*(1-c)	A4(P2)B4(P2) / A2(P2)B3(P2)	1/12*c*(1-c)	[A4(P1) + A1(P1) + A4(P2) + A2(P2)]	[B4(P1) + B2(P1) + B4(P2) + B3(P2)]	1/144*(1-c)^2c^2
1099	A3(P1)B3(P1) / A2(P1)B1(P1)	1/12*c*(1-c)	A4(P2)B4(P2) / A2(P2)B3(P2)	1/12*c*(1-c)	[A3(P1) + A2(P1) + A4(P2) + A2(P2)]	[B3(P1) + B1(P1) + B4(P2) + B3(P2)]	1/144*(1-c)^2c^2
1100	A4(P1)B4(P1) / A2(P1)B1(P1)	1/12*c*(1-c)	A4(P2)B4(P2) / A2(P2)B3(P2)	1/12*c*(1-c)	[A4(P1) + A2(P1) + A4(P2) + A2(P2)]	[B4(P1) + B1(P1) + B4(P2) + B3(P2)]	1/144*(1-c)^2c^2
1101	A1(P1)B1(P1) / A2(P1)B4(P1)	1/12*c*(1-c)	A4(P2)B4(P2) / A2(P2)B3(P2)	1/12*c*(1-c)	[A1(P1) + A2(P1) + A4(P2) + A2(P2)]	[B1(P1) + B4(P1) + B4(P2) + B3(P2)]	1/144*(1-c)^2c^2
1102	A1(P1)B1(P1) / A4(P1)B2(P1)	1/12*c*(1-c)	A4(P2)B4(P2) / A2(P2)B3(P2)	1/12*c*(1-c)	[A1(P1) + A4(P1) + A4(P2) + A2(P2)]	[B1(P1) + B2(P1) + B4(P2) + B3(P2)]	1/144*(1-c)^2c^2
1103	A3(P1)B3(P1) / A2(P1)B4(P1)	1/12*c*(1-c)	A4(P2)B4(P2) / A2(P2)B3(P2)	1/12*c*(1-c)	[A3(P1) + A2(P1) + A4(P2) + A2(P2)]	[B3(P1) + B4(P1) + B4(P2) + B3(P2)]	1/144*(1-c)^2c^2
1104	A3(P1)B3(P1) / A4(P1)B2(P1)	1/12*c*(1-c)	A4(P2)B4(P2) / A2(P2)B3(P2)	1/12*c*(1-c)	[A3(P1) + A4(P1) + A4(P2) + A2(P2)]	[B3(P1) + B2(P1) + B4(P2) + B3(P2)]	1/144*(1-c)^2c^2
1105	A2(P1)B2(P1) / A1(P1)B3(P1)	1/12*c*(1-c)	A4(P2)B4(P2) / A2(P2)B3(P2)	1/12*c*(1-c)	[A2(P1) + A1(P1) + A4(P2) + A2(P2)]	[B2(P1) + B3(P1) + B4(P2) + B3(P2)]	1/144*(1-c)^2c^2
1106	A4(P1)B4(P1) / A1(P1)B3(P1)	1/12*c*(1-c)	A4(P2)B4(P2) / A2(P2)B3(P2)	1/12*c*(1-c)	[A4(P1) + A1(P1) + A4(P2) + A2(P2)]	[B4(P1) + B3(P1) + B4(P2) + B3(P2)]	1/144*(1-c)^2c^2
1107	A2(P1)B2(P1) / A3(P1)B1(P1)	1/12*c*(1-c)	A4(P2)B4(P2) / A2(P2)B3(P2)	1/12*c*(1-c)	[A2(P1) + A3(P1) + A4(P2) + A2(P2)]	[B2(P1) + B1(P1) + B4(P2) + B3(P2)]	1/144*(1-c)^2c^2
1108	A4(P1)B4(P1) / A3(P1)B1(P1)	1/12*c*(1-c)	A4(P2)B4(P2) / A2(P2)B3(P2)	1/12*c*(1-c)	[A4(P1) + A3(P1) + A4(P2) + A2(P2)]	[B4(P1) + B1(P1) + B4(P2) + B3(P2)]	1/144*(1-c)^2c^2
1109	A1(P1)B1(P1) / A2(P1)B3(P1)	1/12*c*(1-c)	A4(P2)B4(P2) / A2(P2)B3(P2)	1/12*c*(1-c)	[A1(P1) + A2(P1) + A4(P2) + A2(P2)]	[B1(P1) + B3(P1) + B4(P2) + B3(P2)]	1/144*(1-c)^2c^2
1110	A1(P1)B1(P1) / A3(P1)B2(P1)	1/12*c*(1-c)	A4(P2)B4(P2) / A2(P2)B3(P2)	1/12*c*(1-c)	[A1(P1) + A3(P1) + A4(P2) + A2(P2)]	[B1(P1) + B2(P1) + B4(P2) + B3(P2)]	1/144*(1-c)^2c^2
1111	A4(P1)B4(P1) / A2(P1)B3(P1)	1/12*c*(1-c)	A4(P2)B4(P2) / A2(P2)B3(P2)	1/12*c*(1-c)	[A4(P1) + A2(P1) + A4(P2) + A2(P2)]	[B4(P1) + B3(P1) + B4(P2) + B3(P2)]	1/144*(1-c)^2c^2
1112	A4(P1)B4(P1) / A3(P1)B2(P1)	1/12*c*(1-c)	A4(P2)B4(P2) / A2(P2)B3(P2)	1/12*c*(1-c)	[A4(P1) + A3(P1) + A4(P2) + A2(P2)]	[B4(P1) + B2(P1) + B4(P2) + B3(P2)]	1/144*(1-c)^2c^2
1113	A2(P1)B2(P1) / A1(P1)B4(P1)	1/12*c*(1-c)	A4(P2)B4(P2) / A2(P2)B3(P2)	1/12*c*(1-c)	[A2(P1) + A1(P1) + A4(P2) + A2(P2)]	[B2(P1) + B4(P1) + B4(P2) + B3(P2)]	1/144*(1-c)^2c^2
1114	A3(P1)B3(P1) / A1(P1)B4(P1)	1/12*c*(1-c)	A4(P2)B4(P2) / A2(P2)B3(P2)	1/12*c*(1-c)	[A3(P1) + A1(P1) + A4(P2) + A2(P2)]	[B3(P1) + B4(P1) + B4(P2) + B3(P2)]	1/144*(1-c)^2c^2
1115	A2(P1)B2(P1) / A4(P1)B1(P1)	1/12*c*(1-c)	A4(P2)B4(P2) / A2(P2)B3(P2)	1/12*c*(1-c)	[A2(P1) + A4(P1) + A4(P2) + A2(P2)]	[B2(P1) + B1(P1) + B4(P2) + B3(P2)]	1/144*(1-c)^2c^2
1116	A3(P1)B3(P1) / A4(P1)B1(P1)	1/12*c*(1-c)	A4(P2)B4(P2) / A2(P2)B3(P2)	1/12*c*(1-c)	[A3(P1) + A4(P1) + A4(P2) + A2(P2)]	[B3(P1) + B1(P1) + B4(P2) + B3(P2)]	1/144*(1-c)^2c^2
1117	A1(P1)B1(P1) / A2(P1)B2(P1)	1/6*(1-c)^2	A4(P2)B4(P2) / A3(P2)B2(P2)	1/12*c*(1-c)	[A1(P1) + A2(P1) + A4(P2) + A3(P2)]	[B1(P1) + B2(P1) + B4(P2) + B2(P2)]	1/72*(1-c)^3c
1118	A1(P1)B1(P1) / A3(P1)B3(P1)	1/6*(1-c)^2	A4(P2)B4(P2) / A3(P2)B2(P2)	1/12*c*(1-c)	[A1(P1) + A3(P1) + A4(P2) + A3(P2)]	[B1(P1) + B3(P1) + B4(P2) + B2(P2)]	1/72*(1-c)^3c
1119	A1(P1)B1(P1) / A4(P1)B4(P1)	1/6*(1-c)^2	A4(P2)B4(P2) / A3(P2)B2(P2)	1/12*c*(1-c)	[A1(P1) + A4(P1) + A4(P2) + A3(P2)]	[B1(P1) + B4(P1) + B4(P2) + B2(P2)]	1/72*(1-c)^3c
1120	A2(P1)B2(P1) / A3(P1)B3(P1)	1/6*(1-c)^2	A4(P2)B4(P2) / A3(P2)B2(P2)	1/12*c*(1-c)	[A2(P1) + A3(P1) + A4(P2) + A3(P2)]	[B2(P1) + B3(P1) + B4(P2) + B2(P2)]	1/72*(1-c)^3c
1121	A2(P1)B2(P1) / A4(P1)B4(P1)	1/6*(1-c)^2	A4(P2)B4(P2) / A3(P2)B2(P2)	1/12*c*(1-c)	[A2(P1) + A4(P1) + A4(P2) + A3(P2)]	[B2(P1) + B4(P1) + B4(P2) + B2(P2)]	1/72*(1-c)^3c
1122	A3(P1)B3(P1) / A4(P1)B4(P1)	1/6*(1-c)^2	A4(P2)B4(P2) / A3(P2)B2(P2)	1/12*c*(1-c)	[A3(P1) + A4(P1) + A4(P2) + A3(P2)]	[B3(P1) + B4(P1) + B4(P2) + B2(P2)]	1/72*(1-c)^3c
1123	A1(P1)B2(P1) / A3(P1)B4(P1)	1/6*c^2	A4(P2)B4(P2) / A3(P2)B2(P2)	1/12*c*(1-c)	[A1(P1) + A3(P1) + A4(P2) + A3(P2)]	[B2(P1) + B4(P1) + B4(P2) + B2(P2)]	1/72*(1-c)c^3
1124	A1(P1)B2(P1) / A4(P1)B3(P1)	1/6*c^2	A4(P2)B4(P2) / A3(P2)B2(P2)	1/12*c*(1-c)	[A1(P1) + A4(P1) + A4(P2) + A3(P2)]	[B2(P1) + B3(P1) + B4(P2) + B2(P2)]	1/72*(1-c)c^3
1125	A2(P1)B1(P1) / A3(P1)B4(P1)	1/6*c^2	A4(P2)B4(P2) / A3(P2)B2(P2)	1/12*c*(1-c)	[A2(P1) + A3(P1) + A4(P2) + A3(P2)]	[B1(P1) + B4(P1) + B4(P2) + B2(P2)]	1/72*(1-c)c^3
1126	A2(P1)B1(P1) / A4(P1)B3(P1)	1/6*c^2	A4(P2)B4(P2) / A3(P2)B2(P2)	1/12*c*(1-c)	[A2(P1) + A4(P1) + A4(P2) + A3(P2)]	[B1(P1) + B3(P1) + B4(P2) + B2(P2)]	1/72*(1-c)c^3
1127	A3(P1)B1(P1) / A4(P1)B2(P1)	1/6*c^2	A4(P2)B4(P2) / A3(P2)B2(P2)	1/12*c*(1-c)	[A3(P1) + A4(P1) + A4(P2) + A3(P2)]	[B1(P1) + B2(P1) + B4(P2) + B2(P2)]	1/72*(1-c)c^3
1128	A1(P1)B3(P1) / A2(P1)B4(P1)	1/6*c^2	A4(P2)B4(P2) / A3(P2)B2(P2)	1/12*c*(1-c)	[A1(P1) + A2(P1) + A4(P2) + A3(P2)]	[B3(P1) + B4(P1) + B4(P2) + B2(P2)]	1/72*(1-c)c^3
1129	A1(P1)B1(P1) / A3(P1)B4(P1)	1/12*c*(1-c)	A4(P2)B4(P2) / A3(P2)B2(P2)	1/12*c*(1-c)	[A1(P1) + A3(P1) + A4(P2) + A3(P2)]	[B1(P1) + B4(P1) + B4(P2) + B2(P2)]	1/144*(1-c)^2c^2
1130	A1(P1)B1(P1) / A4(P1)B3(P1)	1/12*c*(1-c)	A4(P2)B4(P2) / A3(P2)B2(P2)	1/12*c*(1-c)	[A1(P1) + A4(P1) + A4(P2) + A3(P2)]	[B1(P1) + B3(P1) + B4(P2) + B2(P2)]	1/144*(1-c)^2c^2
1131	A2(P1)B2(P1) / A3(P1)B4(P1)	1/12*c*(1-c)	A4(P2)B4(P2) / A3(P2)B2(P2)	1/12*c*(1-c)	[A2(P1) + A3(P1) + A4(P2) + A3(P2)]	[B2(P1) + B4(P1) + B4(P2) + B2(P2)]	1/144*(1-c)^2c^2
1132	A2(P1)B2(P1) / A4(P1)B3(P1)	1/12*c*(1-c)	A4(P2)B4(P2) / A3(P2)B2(P2)	1/12*c*(1-c)	[A2(P1) + A4(P1) + A4(P2) + A3(P2)]	[B2(P1) + B3(P1) + B4(P2) + B2(P2)]	1/144*(1-c)^2c^2
1133	A3(P1)B3(P1) / A1(P1)B2(P1)	1/12*c*(1-c)	A4(P2)B4(P2) / A3(P2)B2(P2)	1/12*c*(1-c)	[A3(P1) + A1(P1) + A4(P2) + A3(P2)]	[B3(P1) + B2(P1) + B4(P2) + B2(P2)]	1/144*(1-c)^2c^2
1134	A4(P1)B4(P1) / A1(P1)B2(P1)	1/12*c*(1-c)	A4(P2)B4(P2) / A3(P2)B2(P2)	1/12*c*(1-c)	[A4(P1) + A1(P1) + A4(P2) + A3(P2)]	[B4(P1) + B2(P1) + B4(P2) + B2(P2)]	1/144*(1-c)^2c^2
1135	A3(P1)B3(P1) / A2(P1)B1(P1)	1/12*c*(1-c)	A4(P2)B4(P2) / A3(P2)B2(P2)	1/12*c*(1-c)	[A3(P1) + A2(P1) + A4(P2) + A3(P2)]	[B3(P1) + B1(P1) + B4(P2) + B2(P2)]	1/144*(1-c)^2c^2
1136	A4(P1)B4(P1) / A2(P1)B1(P1)	1/12*c*(1-c)	A4(P2)B4(P2) / A3(P2)B2(P2)	1/12*c*(1-c)	[A4(P1) + A2(P1) + A4(P2) + A3(P2)]	[B4(P1) + B1(P1) + B4(P2) + B2(P2)]	1/144*(1-c)^2c^2
1137	A1(P1)B1(P1) / A2(P1)B4(P1)	1/12*c*(1-c)	A4(P2)B4(P2) / A3(P2)B2(P2)	1/12*c*(1-c)	[A1(P1) + A2(P1) + A4(P2) + A3(P2)]	[B1(P1) + B4(P1) + B4(P2) + B2(P2)]	1/144*(1-c)^2c^2
1138	A1(P1)B1(P1) / A4(P1)B2(P1)	1/12*c*(1-c)	A4(P2)B4(P2) / A3(P2)B2(P2)	1/12*c*(1-c)	[A1(P1) + A4(P1) + A4(P2) + A3(P2)]	[B1(P1) + B2(P1) + B4(P2) + B2(P2)]	1/144*(1-c)^2c^2
1139	A3(P1)B3(P1) / A2(P1)B4(P1)	1/12*c*(1-c)	A4(P2)B4(P2) / A3(P2)B2(P2)	1/12*c*(1-c)	[A3(P1) + A2(P1) + A4(P2) + A3(P2)]	[B3(P1) + B4(P1) + B4(P2) + B2(P2)]	1/144*(1-c)^2c^2
1140	A3(P1)B3(P1) / A4(P1)B2(P1)	1/12*c*(1-c)	A4(P2)B4(P2) / A3(P2)B2(P2)	1/12*c*(1-c)	[A3(P1) + A4(P1) + A4(P2) + A3(P2)]	[B3(P1) + B2(P1) + B4(P2) + B2(P2)]	1/144*(1-c)^2c^2
1141	A2(P1)B2(P1) / A1(P1)B3(P1)	1/12*c*(1-c)	A4(P2)B4(P2) / A3(P2)B2(P2)	1/12*c*(1-c)	[A2(P1) + A1(P1) + A4(P2) + A3(P2)]	[B2(P1) + B3(P1) + B4(P2) + B2(P2)]	1/144*(1-c)^2c^2
1142	A4(P1)B4(P1) / A1(P1)B3(P1)	1/12*c*(1-c)	A4(P2)B4(P2) / A3(P2)B2(P2)	1/12*c*(1-c)	[A4(P1) + A1(P1) + A4(P2) + A3(P2)]	[B4(P1) + B3(P1) + B4(P2) + B2(P2)]	1/144*(1-c)^2c^2
1143	A2(P1)B2(P1) / A3(P1)B1(P1)	1/12*c*(1-c)	A4(P2)B4(P2) / A3(P2)B2(P2)	1/12*c*(1-c)	[A2(P1) + A3(P1) + A4(P2) + A3(P2)]	[B2(P1) + B1(P1) + B4(P2) + B2(P2)]	1/144*(1-c)^2c^2
1144	A4(P1)B4(P1) / A3(P1)B1(P1)	1/12*c*(1-c)	A4(P2)B4(P2) / A3(P2)B2(P2)	1/12*c*(1-c)	[A4(P1) + A3(P1) + A4(P2) + A3(P2)]	[B4(P1) + B1(P1) + B4(P2) + B2(P2)]	1/144*(1-c)^2c^2
1145	A1(P1)B1(P1) / A2(P1)B3(P1)	1/12*c*(1-c)	A4(P2)B4(P2) / A3(P2)B2(P2)	1/12*c*(1-c)	[A1(P1) + A2(P1) + A4(P2) + A3(P2)]	[B1(P1) + B3(P1) + B4(P2) + B2(P2)]	1/144*(1-c)^2c^2
1146	A1(P1)B1(P1) / A3(P1)B2(P1)	1/12*c*(1-c)	A4(P2)B4(P2) / A3(P2)B2(P2)	1/12*c*(1-c)	[A1(P1) + A3(P1) + A4(P2) + A3(P2)]	[B1(P1) + B2(P1) + B4(P2) + B2(P2)]	1/144*(1-c)^2c^2
1147	A4(P1)B4(P1) / A2(P1)B3(P1)	1/12*c*(1-c)	A4(P2)B4(P2) / A3(P2)B2(P2)	1/12*c*(1-c)	[A4(P1) + A2(P1) + A4(P2) + A3(P2)]	[B4(P1) + B3(P1) + B4(P2) + B2(P2)]	1/144*(1-c)^2c^2
1148	A4(P1)B4(P1) / A3(P1)B2(P1)	1/12*c*(1-c)	A4(P2)B4(P2) / A3(P2)B2(P2)	1/12*c*(1-c)	[A4(P1) + A3(P1) + A4(P2) + A3(P2)]	[B4(P1) + B2(P1) + B4(P2) + B2(P2)]	1/144*(1-c)^2c^2
1149	A2(P1)B2(P1) / A1(P1)B4(P1)	1/12*c*(1-c)	A4(P2)B4(P2) / A3(P2)B2(P2)	1/12*c*(1-c)	[A2(P1) + A1(P1) + A4(P2) + A3(P2)]	[B2(P1) + B4(P1) + B4(P2) + B2(P2)]	1/144*(1-c)^2c^2
1150	A3(P1)B3(P1) / A1(P1)B4(P1)	1/12*c*(1-c)	A4(P2)B4(P2) / A3(P2)B2(P2)	1/12*c*(1-c)	[A3(P1) + A1(P1) + A4(P2) + A3(P2)]	[B3(P1) + B4(P1) + B4(P2) + B2(P2)]	1/144*(1-c)^2c^2
1151	A2(P1)B2(P1) / A4(P1)B1(P1)	1/12*c*(1-c)	A4(P2)B4(P2) / A3(P2)B2(P2)	1/12*c*(1-c)	[A2(P1) + A4(P1) + A4(P2) + A3(P2)]	[B2(P1) + B1(P1) + B4(P2) + B2(P2)]	1/144*(1-c)^2c^2
1152	A3(P1)B3(P1) / A4(P1)B1(P1)	1/12*c*(1-c)	A4(P2)B4(P2) / A3(P2)B2(P2)	1/12*c*(1-c)	[A3(P1) + A4(P1) + A4(P2) + A3(P2)]	[B3(P1) + B1(P1) + B4(P2) + B2(P2)]	1/144*(1-c)^2c^2
1153	A1(P1)B1(P1) / A2(P1)B2(P1)	1/6*(1-c)^2	A2(P2)B2(P2) / A1(P2)B4(P2)	1/12*c*(1-c)	[A1(P1) + A2(P1) + A2(P2) + A1(P2)]	[B1(P1) + B2(P1) + B2(P2) + B4(P2)]	1/72*(1-c)^3c
1154	A1(P1)B1(P1) / A3(P1)B3(P1)	1/6*(1-c)^2	A2(P2)B2(P2) / A1(P2)B4(P2)	1/12*c*(1-c)	[A1(P1) + A3(P1) + A2(P2) + A1(P2)]	[B1(P1) + B3(P1) + B2(P2) + B4(P2)]	1/72*(1-c)^3c
1155	A1(P1)B1(P1) / A4(P1)B4(P1)	1/6*(1-c)^2	A2(P2)B2(P2) / A1(P2)B4(P2)	1/12*c*(1-c)	[A1(P1) + A4(P1) + A2(P2) + A1(P2)]	[B1(P1) + B4(P1) + B2(P2) + B4(P2)]	1/72*(1-c)^3c
1156	A2(P1)B2(P1) / A3(P1)B3(P1)	1/6*(1-c)^2	A2(P2)B2(P2) / A1(P2)B4(P2)	1/12*c*(1-c)	[A2(P1) + A3(P1) + A2(P2) + A1(P2)]	[B2(P1) + B3(P1) + B2(P2) + B4(P2)]	1/72*(1-c)^3c
1157	A2(P1)B2(P1) / A4(P1)B4(P1)	1/6*(1-c)^2	A2(P2)B2(P2) / A1(P2)B4(P2)	1/12*c*(1-c)	[A2(P1) + A4(P1) + A2(P2) + A1(P2)]	[B2(P1) + B4(P1) + B2(P2) + B4(P2)]	1/72*(1-c)^3c
1158	A3(P1)B3(P1) / A4(P1)B4(P1)	1/6*(1-c)^2	A2(P2)B2(P2) / A1(P2)B4(P2)	1/12*c*(1-c)	[A3(P1) + A4(P1) + A2(P2) + A1(P2)]	[B3(P1) + B4(P1) + B2(P2) + B4(P2)]	1/72*(1-c)^3c
1159	A1(P1)B2(P1) / A3(P1)B4(P1)	1/6*c^2	A2(P2)B2(P2) / A1(P2)B4(P2)	1/12*c*(1-c)	[A1(P1) + A3(P1) + A2(P2) + A1(P2)]	[B2(P1) + B4(P1) + B2(P2) + B4(P2)]	1/72*(1-c)c^3
1160	A1(P1)B2(P1) / A4(P1)B3(P1)	1/6*c^2	A2(P2)B2(P2) / A1(P2)B4(P2)	1/12*c*(1-c)	[A1(P1) + A4(P1) + A2(P2) + A1(P2)]	[B2(P1) + B3(P1) + B2(P2) + B4(P2)]	1/72*(1-c)c^3
1161	A2(P1)B1(P1) / A3(P1)B4(P1)	1/6*c^2	A2(P2)B2(P2) / A1(P2)B4(P2)	1/12*c*(1-c)	[A2(P1) + A3(P1) + A2(P2) + A1(P2)]	[B1(P1) + B4(P1) + B2(P2) + B4(P2)]	1/72*(1-c)c^3
1162	A2(P1)B1(P1) / A4(P1)B3(P1)	1/6*c^2	A2(P2)B2(P2) / A1(P2)B4(P2)	1/12*c*(1-c)	[A2(P1) + A4(P1) + A2(P2) + A1(P2)]	[B1(P1) + B3(P1) + B2(P2) + B4(P2)]	1/72*(1-c)c^3
1163	A3(P1)B1(P1) / A4(P1)B2(P1)	1/6*c^2	A2(P2)B2(P2) / A1(P2)B4(P2)	1/12*c*(1-c)	[A3(P1) + A4(P1) + A2(P2) + A1(P2)]	[B1(P1) + B2(P1) + B2(P2) + B4(P2)]	1/72*(1-c)c^3
1164	A1(P1)B3(P1) / A2(P1)B4(P1)	1/6*c^2	A2(P2)B2(P2) / A1(P2)B4(P2)	1/12*c*(1-c)	[A1(P1) + A2(P1) + A2(P2) + A1(P2)]	[B3(P1) + B4(P1) + B2(P2) + B4(P2)]	1/72*(1-c)c^3
1165	A1(P1)B1(P1) / A3(P1)B4(P1)	1/12*c*(1-c)	A2(P2)B2(P2) / A1(P2)B4(P2)	1/12*c*(1-c)	[A1(P1) + A3(P1) + A2(P2) + A1(P2)]	[B1(P1) + B4(P1) + B2(P2) + B4(P2)]	1/144*(1-c)^2c^2
1166	A1(P1)B1(P1) / A4(P1)B3(P1)	1/12*c*(1-c)	A2(P2)B2(P2) / A1(P2)B4(P2)	1/12*c*(1-c)	[A1(P1) + A4(P1) + A2(P2) + A1(P2)]	[B1(P1) + B3(P1) + B2(P2) + B4(P2)]	1/144*(1-c)^2c^2
1167	A2(P1)B2(P1) / A3(P1)B4(P1)	1/12*c*(1-c)	A2(P2)B2(P2) / A1(P2)B4(P2)	1/12*c*(1-c)	[A2(P1) + A3(P1) + A2(P2) + A1(P2)]	[B2(P1) + B4(P1) + B2(P2) + B4(P2)]	1/144*(1-c)^2c^2
1168	A2(P1)B2(P1) / A4(P1)B3(P1)	1/12*c*(1-c)	A2(P2)B2(P2) / A1(P2)B4(P2)	1/12*c*(1-c)	[A2(P1) + A4(P1) + A2(P2) + A1(P2)]	[B2(P1) + B3(P1) + B2(P2) + B4(P2)]	1/144*(1-c)^2c^2
1169	A3(P1)B3(P1) / A1(P1)B2(P1)	1/12*c*(1-c)	A2(P2)B2(P2) / A1(P2)B4(P2)	1/12*c*(1-c)	[A3(P1) + A1(P1) + A2(P2) + A1(P2)]	[B3(P1) + B2(P1) + B2(P2) + B4(P2)]	1/144*(1-c)^2c^2
1170	A4(P1)B4(P1) / A1(P1)B2(P1)	1/12*c*(1-c)	A2(P2)B2(P2) / A1(P2)B4(P2)	1/12*c*(1-c)	[A4(P1) + A1(P1) + A2(P2) + A1(P2)]	[B4(P1) + B2(P1) + B2(P2) + B4(P2)]	1/144*(1-c)^2c^2
1171	A3(P1)B3(P1) / A2(P1)B1(P1)	1/12*c*(1-c)	A2(P2)B2(P2) / A1(P2)B4(P2)	1/12*c*(1-c)	[A3(P1) + A2(P1) + A2(P2) + A1(P2)]	[B3(P1) + B1(P1) + B2(P2) + B4(P2)]	1/144*(1-c)^2c^2
1172	A4(P1)B4(P1) / A2(P1)B1(P1)	1/12*c*(1-c)	A2(P2)B2(P2) / A1(P2)B4(P2)	1/12*c*(1-c)	[A4(P1) + A2(P1) + A2(P2) + A1(P2)]	[B4(P1) + B1(P1) + B2(P2) + B4(P2)]	1/144*(1-c)^2c^2
1173	A1(P1)B1(P1) / A2(P1)B4(P1)	1/12*c*(1-c)	A2(P2)B2(P2) / A1(P2)B4(P2)	1/12*c*(1-c)	[A1(P1) + A2(P1) + A2(P2) + A1(P2)]	[B1(P1) + B4(P1) + B2(P2) + B4(P2)]	1/144*(1-c)^2c^2
1174	A1(P1)B1(P1) / A4(P1)B2(P1)	1/12*c*(1-c)	A2(P2)B2(P2) / A1(P2)B4(P2)	1/12*c*(1-c)	[A1(P1) + A4(P1) + A2(P2) + A1(P2)]	[B1(P1) + B2(P1) + B2(P2) + B4(P2)]	1/144*(1-c)^2c^2
1175	A3(P1)B3(P1) / A2(P1)B4(P1)	1/12*c*(1-c)	A2(P2)B2(P2) / A1(P2)B4(P2)	1/12*c*(1-c)	[A3(P1) + A2(P1) + A2(P2) + A1(P2)]	[B3(P1) + B4(P1) + B2(P2) + B4(P2)]	1/144*(1-c)^2c^2
1176	A3(P1)B3(P1) / A4(P1)B2(P1)	1/12*c*(1-c)	A2(P2)B2(P2) / A1(P2)B4(P2)	1/12*c*(1-c)	[A3(P1) + A4(P1) + A2(P2) + A1(P2)]	[B3(P1) + B2(P1) + B2(P2) + B4(P2)]	1/144*(1-c)^2c^2
1177	A2(P1)B2(P1) / A1(P1)B3(P1)	1/12*c*(1-c)	A2(P2)B2(P2) / A1(P2)B4(P2)	1/12*c*(1-c)	[A2(P1) + A1(P1) + A2(P2) + A1(P2)]	[B2(P1) + B3(P1) + B2(P2) + B4(P2)]	1/144*(1-c)^2c^2
1178	A4(P1)B4(P1) / A1(P1)B3(P1)	1/12*c*(1-c)	A2(P2)B2(P2) / A1(P2)B4(P2)	1/12*c*(1-c)	[A4(P1) + A1(P1) + A2(P2) + A1(P2)]	[B4(P1) + B3(P1) + B2(P2) + B4(P2)]	1/144*(1-c)^2c^2
1179	A2(P1)B2(P1) / A3(P1)B1(P1)	1/12*c*(1-c)	A2(P2)B2(P2) / A1(P2)B4(P2)	1/12*c*(1-c)	[A2(P1) + A3(P1) + A2(P2) + A1(P2)]	[B2(P1) + B1(P1) + B2(P2) + B4(P2)]	1/144*(1-c)^2c^2
1180	A4(P1)B4(P1) / A3(P1)B1(P1)	1/12*c*(1-c)	A2(P2)B2(P2) / A1(P2)B4(P2)	1/12*c*(1-c)	[A4(P1) + A3(P1) + A2(P2) + A1(P2)]	[B4(P1) + B1(P1) + B2(P2) + B4(P2)]	1/144*(1-c)^2c^2
1181	A1(P1)B1(P1) / A2(P1)B3(P1)	1/12*c*(1-c)	A2(P2)B2(P2) / A1(P2)B4(P2)	1/12*c*(1-c)	[A1(P1) + A2(P1) + A2(P2) + A1(P2)]	[B1(P1) + B3(P1) + B2(P2) + B4(P2)]	1/144*(1-c)^2c^2
1182	A1(P1)B1(P1) / A3(P1)B2(P1)	1/12*c*(1-c)	A2(P2)B2(P2) / A1(P2)B4(P2)	1/12*c*(1-c)	[A1(P1) + A3(P1) + A2(P2) + A1(P2)]	[B1(P1) + B2(P1) + B2(P2) + B4(P2)]	1/144*(1-c)^2c^2
1183	A4(P1)B4(P1) / A2(P1)B3(P1)	1/12*c*(1-c)	A2(P2)B2(P2) / A1(P2)B4(P2)	1/12*c*(1-c)	[A4(P1) + A2(P1) + A2(P2) + A1(P2)]	[B4(P1) + B3(P1) + B2(P2) + B4(P2)]	1/144*(1-c)^2c^2
1184	A4(P1)B4(P1) / A3(P1)B2(P1)	1/12*c*(1-c)	A2(P2)B2(P2) / A1(P2)B4(P2)	1/12*c*(1-c)	[A4(P1) + A3(P1) + A2(P2) + A1(P2)]	[B4(P1) + B2(P1) + B2(P2) + B4(P2)]	1/144*(1-c)^2c^2
1185	A2(P1)B2(P1) / A1(P1)B4(P1)	1/12*c*(1-c)	A2(P2)B2(P2) / A1(P2)B4(P2)	1/12*c*(1-c)	[A2(P1) + A1(P1) + A2(P2) + A1(P2)]	[B2(P1) + B4(P1) + B2(P2) + B4(P2)]	1/144*(1-c)^2c^2
1186	A3(P1)B3(P1) / A1(P1)B4(P1)	1/12*c*(1-c)	A2(P2)B2(P2) / A1(P2)B4(P2)	1/12*c*(1-c)	[A3(P1) + A1(P1) + A2(P2) + A1(P2)]	[B3(P1) + B4(P1) + B2(P2) + B4(P2)]	1/144*(1-c)^2c^2
1187	A2(P1)B2(P1) / A4(P1)B1(P1)	1/12*c*(1-c)	A2(P2)B2(P2) / A1(P2)B4(P2)	1/12*c*(1-c)	[A2(P1) + A4(P1) + A2(P2) + A1(P2)]	[B2(P1) + B1(P1) + B2(P2) + B4(P2)]	1/144*(1-c)^2c^2
1188	A3(P1)B3(P1) / A4(P1)B1(P1)	1/12*c*(1-c)	A2(P2)B2(P2) / A1(P2)B4(P2)	1/12*c*(1-c)	[A3(P1) + A4(P1) + A2(P2) + A1(P2)]	[B3(P1) + B1(P1) + B2(P2) + B4(P2)]	1/144*(1-c)^2c^2
1189	A1(P1)B1(P1) / A2(P1)B2(P1)	1/6*(1-c)^2	A3(P2)B3(P2) / A1(P2)B4(P2)	1/12*c*(1-c)	[A1(P1) + A2(P1) + A3(P2) + A1(P2)]	[B1(P1) + B2(P1) + B3(P2) + B4(P2)]	1/72*(1-c)^3c
1190	A1(P1)B1(P1) / A3(P1)B3(P1)	1/6*(1-c)^2	A3(P2)B3(P2) / A1(P2)B4(P2)	1/12*c*(1-c)	[A1(P1) + A3(P1) + A3(P2) + A1(P2)]	[B1(P1) + B3(P1) + B3(P2) + B4(P2)]	1/72*(1-c)^3c
1191	A1(P1)B1(P1) / A4(P1)B4(P1)	1/6*(1-c)^2	A3(P2)B3(P2) / A1(P2)B4(P2)	1/12*c*(1-c)	[A1(P1) + A4(P1) + A3(P2) + A1(P2)]	[B1(P1) + B4(P1) + B3(P2) + B4(P2)]	1/72*(1-c)^3c
1192	A2(P1)B2(P1) / A3(P1)B3(P1)	1/6*(1-c)^2	A3(P2)B3(P2) / A1(P2)B4(P2)	1/12*c*(1-c)	[A2(P1) + A3(P1) + A3(P2) + A1(P2)]	[B2(P1) + B3(P1) + B3(P2) + B4(P2)]	1/72*(1-c)^3c
1193	A2(P1)B2(P1) / A4(P1)B4(P1)	1/6*(1-c)^2	A3(P2)B3(P2) / A1(P2)B4(P2)	1/12*c*(1-c)	[A2(P1) + A4(P1) + A3(P2) + A1(P2)]	[B2(P1) + B4(P1) + B3(P2) + B4(P2)]	1/72*(1-c)^3c
1194	A3(P1)B3(P1) / A4(P1)B4(P1)	1/6*(1-c)^2	A3(P2)B3(P2) / A1(P2)B4(P2)	1/12*c*(1-c)	[A3(P1) + A4(P1) + A3(P2) + A1(P2)]	[B3(P1) + B4(P1) + B3(P2) + B4(P2)]	1/72*(1-c)^3c
1195	A1(P1)B2(P1) / A3(P1)B4(P1)	1/6*c^2	A3(P2)B3(P2) / A1(P2)B4(P2)	1/12*c*(1-c)	[A1(P1) + A3(P1) + A3(P2) + A1(P2)]	[B2(P1) + B4(P1) + B3(P2) + B4(P2)]	1/72*(1-c)c^3
1196	A1(P1)B2(P1) / A4(P1)B3(P1)	1/6*c^2	A3(P2)B3(P2) / A1(P2)B4(P2)	1/12*c*(1-c)	[A1(P1) + A4(P1) + A3(P2) + A1(P2)]	[B2(P1) + B3(P1) + B3(P2) + B4(P2)]	1/72*(1-c)c^3
1197	A2(P1)B1(P1) / A3(P1)B4(P1)	1/6*c^2	A3(P2)B3(P2) / A1(P2)B4(P2)	1/12*c*(1-c)	[A2(P1) + A3(P1) + A3(P2) + A1(P2)]	[B1(P1) + B4(P1) + B3(P2) + B4(P2)]	1/72*(1-c)c^3
1198	A2(P1)B1(P1) / A4(P1)B3(P1)	1/6*c^2	A3(P2)B3(P2) / A1(P2)B4(P2)	1/12*c*(1-c)	[A2(P1) + A4(P1) + A3(P2) + A1(P2)]	[B1(P1) + B3(P1) + B3(P2) + B4(P2)]	1/72*(1-c)c^3
1199	A3(P1)B1(P1) / A4(P1)B2(P1)	1/6*c^2	A3(P2)B3(P2) / A1(P2)B4(P2)	1/12*c*(1-c)	[A3(P1) + A4(P1) + A3(P2) + A1(P2)]	[B1(P1) + B2(P1) + B3(P2) + B4(P2)]	1/72*(1-c)c^3
1200	A1(P1)B3(P1) / A2(P1)B4(P1)	1/6*c^2	A3(P2)B3(P2) / A1(P2)B4(P2)	1/12*c*(1-c)	[A1(P1) + A2(P1) + A3(P2) + A1(P2)]	[B3(P1) + B4(P1) + B3(P2) + B4(P2)]	1/72*(1-c)c^3
1201	A1(P1)B1(P1) / A3(P1)B4(P1)	1/12*c*(1-c)	A3(P2)B3(P2) / A1(P2)B4(P2)	1/12*c*(1-c)	[A1(P1) + A3(P1) + A3(P2) + A1(P2)]	[B1(P1) + B4(P1) + B3(P2) + B4(P2)]	1/144*(1-c)^2c^2
1202	A1(P1)B1(P1) / A4(P1)B3(P1)	1/12*c*(1-c)	A3(P2)B3(P2) / A1(P2)B4(P2)	1/12*c*(1-c)	[A1(P1) + A4(P1) + A3(P2) + A1(P2)]	[B1(P1) + B3(P1) + B3(P2) + B4(P2)]	1/144*(1-c)^2c^2
1203	A2(P1)B2(P1) / A3(P1)B4(P1)	1/12*c*(1-c)	A3(P2)B3(P2) / A1(P2)B4(P2)	1/12*c*(1-c)	[A2(P1) + A3(P1) + A3(P2) + A1(P2)]	[B2(P1) + B4(P1) + B3(P2) + B4(P2)]	1/144*(1-c)^2c^2
1204	A2(P1)B2(P1) / A4(P1)B3(P1)	1/12*c*(1-c)	A3(P2)B3(P2) / A1(P2)B4(P2)	1/12*c*(1-c)	[A2(P1) + A4(P1) + A3(P2) + A1(P2)]	[B2(P1) + B3(P1) + B3(P2) + B4(P2)]	1/144*(1-c)^2c^2
1205	A3(P1)B3(P1) / A1(P1)B2(P1)	1/12*c*(1-c)	A3(P2)B3(P2) / A1(P2)B4(P2)	1/12*c*(1-c)	[A3(P1) + A1(P1) + A3(P2) + A1(P2)]	[B3(P1) + B2(P1) + B3(P2) + B4(P2)]	1/144*(1-c)^2c^2
1206	A4(P1)B4(P1) / A1(P1)B2(P1)	1/12*c*(1-c)	A3(P2)B3(P2) / A1(P2)B4(P2)	1/12*c*(1-c)	[A4(P1) + A1(P1) + A3(P2) + A1(P2)]	[B4(P1) + B2(P1) + B3(P2) + B4(P2)]	1/144*(1-c)^2c^2
1207	A3(P1)B3(P1) / A2(P1)B1(P1)	1/12*c*(1-c)	A3(P2)B3(P2) / A1(P2)B4(P2)	1/12*c*(1-c)	[A3(P1) + A2(P1) + A3(P2) + A1(P2)]	[B3(P1) + B1(P1) + B3(P2) + B4(P2)]	1/144*(1-c)^2c^2
1208	A4(P1)B4(P1) / A2(P1)B1(P1)	1/12*c*(1-c)	A3(P2)B3(P2) / A1(P2)B4(P2)	1/12*c*(1-c)	[A4(P1) + A2(P1) + A3(P2) + A1(P2)]	[B4(P1) + B1(P1) + B3(P2) + B4(P2)]	1/144*(1-c)^2c^2
1209	A1(P1)B1(P1) / A2(P1)B4(P1)	1/12*c*(1-c)	A3(P2)B3(P2) / A1(P2)B4(P2)	1/12*c*(1-c)	[A1(P1) + A2(P1) + A3(P2) + A1(P2)]	[B1(P1) + B4(P1) + B3(P2) + B4(P2)]	1/144*(1-c)^2c^2
1210	A1(P1)B1(P1) / A4(P1)B2(P1)	1/12*c*(1-c)	A3(P2)B3(P2) / A1(P2)B4(P2)	1/12*c*(1-c)	[A1(P1) + A4(P1) + A3(P2) + A1(P2)]	[B1(P1) + B2(P1) + B3(P2) + B4(P2)]	1/144*(1-c)^2c^2
1211	A3(P1)B3(P1) / A2(P1)B4(P1)	1/12*c*(1-c)	A3(P2)B3(P2) / A1(P2)B4(P2)	1/12*c*(1-c)	[A3(P1) + A2(P1) + A3(P2) + A1(P2)]	[B3(P1) + B4(P1) + B3(P2) + B4(P2)]	1/144*(1-c)^2c^2
1212	A3(P1)B3(P1) / A4(P1)B2(P1)	1/12*c*(1-c)	A3(P2)B3(P2) / A1(P2)B4(P2)	1/12*c*(1-c)	[A3(P1) + A4(P1) + A3(P2) + A1(P2)]	[B3(P1) + B2(P1) + B3(P2) + B4(P2)]	1/144*(1-c)^2c^2
1213	A2(P1)B2(P1) / A1(P1)B3(P1)	1/12*c*(1-c)	A3(P2)B3(P2) / A1(P2)B4(P2)	1/12*c*(1-c)	[A2(P1) + A1(P1) + A3(P2) + A1(P2)]	[B2(P1) + B3(P1) + B3(P2) + B4(P2)]	1/144*(1-c)^2c^2
1214	A4(P1)B4(P1) / A1(P1)B3(P1)	1/12*c*(1-c)	A3(P2)B3(P2) / A1(P2)B4(P2)	1/12*c*(1-c)	[A4(P1) + A1(P1) + A3(P2) + A1(P2)]	[B4(P1) + B3(P1) + B3(P2) + B4(P2)]	1/144*(1-c)^2c^2
1215	A2(P1)B2(P1) / A3(P1)B1(P1)	1/12*c*(1-c)	A3(P2)B3(P2) / A1(P2)B4(P2)	1/12*c*(1-c)	[A2(P1) + A3(P1) + A3(P2) + A1(P2)]	[B2(P1) + B1(P1) + B3(P2) + B4(P2)]	1/144*(1-c)^2c^2
1216	A4(P1)B4(P1) / A3(P1)B1(P1)	1/12*c*(1-c)	A3(P2)B3(P2) / A1(P2)B4(P2)	1/12*c*(1-c)	[A4(P1) + A3(P1) + A3(P2) + A1(P2)]	[B4(P1) + B1(P1) + B3(P2) + B4(P2)]	1/144*(1-c)^2c^2
1217	A1(P1)B1(P1) / A2(P1)B3(P1)	1/12*c*(1-c)	A3(P2)B3(P2) / A1(P2)B4(P2)	1/12*c*(1-c)	[A1(P1) + A2(P1) + A3(P2) + A1(P2)]	[B1(P1) + B3(P1) + B3(P2) + B4(P2)]	1/144*(1-c)^2c^2
1218	A1(P1)B1(P1) / A3(P1)B2(P1)	1/12*c*(1-c)	A3(P2)B3(P2) / A1(P2)B4(P2)	1/12*c*(1-c)	[A1(P1) + A3(P1) + A3(P2) + A1(P2)]	[B1(P1) + B2(P1) + B3(P2) + B4(P2)]	1/144*(1-c)^2c^2
1219	A4(P1)B4(P1) / A2(P1)B3(P1)	1/12*c*(1-c)	A3(P2)B3(P2) / A1(P2)B4(P2)	1/12*c*(1-c)	[A4(P1) + A2(P1) + A3(P2) + A1(P2)]	[B4(P1) + B3(P1) + B3(P2) + B4(P2)]	1/144*(1-c)^2c^2
1220	A4(P1)B4(P1) / A3(P1)B2(P1)	1/12*c*(1-c)	A3(P2)B3(P2) / A1(P2)B4(P2)	1/12*c*(1-c)	[A4(P1) + A3(P1) + A3(P2) + A1(P2)]	[B4(P1) + B2(P1) + B3(P2) + B4(P2)]	1/144*(1-c)^2c^2
1221	A2(P1)B2(P1) / A1(P1)B4(P1)	1/12*c*(1-c)	A3(P2)B3(P2) / A1(P2)B4(P2)	1/12*c*(1-c)	[A2(P1) + A1(P1) + A3(P2) + A1(P2)]	[B2(P1) + B4(P1) + B3(P2) + B4(P2)]	1/144*(1-c)^2c^2
1222	A3(P1)B3(P1) / A1(P1)B4(P1)	1/12*c*(1-c)	A3(P2)B3(P2) / A1(P2)B4(P2)	1/12*c*(1-c)	[A3(P1) + A1(P1) + A3(P2) + A1(P2)]	[B3(P1) + B4(P1) + B3(P2) + B4(P2)]	1/144*(1-c)^2c^2
1223	A2(P1)B2(P1) / A4(P1)B1(P1)	1/12*c*(1-c)	A3(P2)B3(P2) / A1(P2)B4(P2)	1/12*c*(1-c)	[A2(P1) + A4(P1) + A3(P2) + A1(P2)]	[B2(P1) + B1(P1) + B3(P2) + B4(P2)]	1/144*(1-c)^2c^2
1224	A3(P1)B3(P1) / A4(P1)B1(P1)	1/12*c*(1-c)	A3(P2)B3(P2) / A1(P2)B4(P2)	1/12*c*(1-c)	[A3(P1) + A4(P1) + A3(P2) + A1(P2)]	[B3(P1) + B1(P1) + B3(P2) + B4(P2)]	1/144*(1-c)^2c^2
1225	A1(P1)B1(P1) / A2(P1)B2(P1)	1/6*(1-c)^2	A2(P2)B2(P2) / A4(P2)B1(P2)	1/12*c*(1-c)	[A1(P1) + A2(P1) + A2(P2) + A4(P2)]	[B1(P1) + B2(P1) + B2(P2) + B1(P2)]	1/72*(1-c)^3c
1226	A1(P1)B1(P1) / A3(P1)B3(P1)	1/6*(1-c)^2	A2(P2)B2(P2) / A4(P2)B1(P2)	1/12*c*(1-c)	[A1(P1) + A3(P1) + A2(P2) + A4(P2)]	[B1(P1) + B3(P1) + B2(P2) + B1(P2)]	1/72*(1-c)^3c
1227	A1(P1)B1(P1) / A4(P1)B4(P1)	1/6*(1-c)^2	A2(P2)B2(P2) / A4(P2)B1(P2)	1/12*c*(1-c)	[A1(P1) + A4(P1) + A2(P2) + A4(P2)]	[B1(P1) + B4(P1) + B2(P2) + B1(P2)]	1/72*(1-c)^3c
1228	A2(P1)B2(P1) / A3(P1)B3(P1)	1/6*(1-c)^2	A2(P2)B2(P2) / A4(P2)B1(P2)	1/12*c*(1-c)	[A2(P1) + A3(P1) + A2(P2) + A4(P2)]	[B2(P1) + B3(P1) + B2(P2) + B1(P2)]	1/72*(1-c)^3c
1229	A2(P1)B2(P1) / A4(P1)B4(P1)	1/6*(1-c)^2	A2(P2)B2(P2) / A4(P2)B1(P2)	1/12*c*(1-c)	[A2(P1) + A4(P1) + A2(P2) + A4(P2)]	[B2(P1) + B4(P1) + B2(P2) + B1(P2)]	1/72*(1-c)^3c
1230	A3(P1)B3(P1) / A4(P1)B4(P1)	1/6*(1-c)^2	A2(P2)B2(P2) / A4(P2)B1(P2)	1/12*c*(1-c)	[A3(P1) + A4(P1) + A2(P2) + A4(P2)]	[B3(P1) + B4(P1) + B2(P2) + B1(P2)]	1/72*(1-c)^3c
1231	A1(P1)B2(P1) / A3(P1)B4(P1)	1/6*c^2	A2(P2)B2(P2) / A4(P2)B1(P2)	1/12*c*(1-c)	[A1(P1) + A3(P1) + A2(P2) + A4(P2)]	[B2(P1) + B4(P1) + B2(P2) + B1(P2)]	1/72*(1-c)c^3
1232	A1(P1)B2(P1) / A4(P1)B3(P1)	1/6*c^2	A2(P2)B2(P2) / A4(P2)B1(P2)	1/12*c*(1-c)	[A1(P1) + A4(P1) + A2(P2) + A4(P2)]	[B2(P1) + B3(P1) + B2(P2) + B1(P2)]	1/72*(1-c)c^3
1233	A2(P1)B1(P1) / A3(P1)B4(P1)	1/6*c^2	A2(P2)B2(P2) / A4(P2)B1(P2)	1/12*c*(1-c)	[A2(P1) + A3(P1) + A2(P2) + A4(P2)]	[B1(P1) + B4(P1) + B2(P2) + B1(P2)]	1/72*(1-c)c^3
1234	A2(P1)B1(P1) / A4(P1)B3(P1)	1/6*c^2	A2(P2)B2(P2) / A4(P2)B1(P2)	1/12*c*(1-c)	[A2(P1) + A4(P1) + A2(P2) + A4(P2)]	[B1(P1) + B3(P1) + B2(P2) + B1(P2)]	1/72*(1-c)c^3
1235	A3(P1)B1(P1) / A4(P1)B2(P1)	1/6*c^2	A2(P2)B2(P2) / A4(P2)B1(P2)	1/12*c*(1-c)	[A3(P1) + A4(P1) + A2(P2) + A4(P2)]	[B1(P1) + B2(P1) + B2(P2) + B1(P2)]	1/72*(1-c)c^3
1236	A1(P1)B3(P1) / A2(P1)B4(P1)	1/6*c^2	A2(P2)B2(P2) / A4(P2)B1(P2)	1/12*c*(1-c)	[A1(P1) + A2(P1) + A2(P2) + A4(P2)]	[B3(P1) + B4(P1) + B2(P2) + B1(P2)]	1/72*(1-c)c^3
1237	A1(P1)B1(P1) / A3(P1)B4(P1)	1/12*c*(1-c)	A2(P2)B2(P2) / A4(P2)B1(P2)	1/12*c*(1-c)	[A1(P1) + A3(P1) + A2(P2) + A4(P2)]	[B1(P1) + B4(P1) + B2(P2) + B1(P2)]	1/144*(1-c)^2c^2
1238	A1(P1)B1(P1) / A4(P1)B3(P1)	1/12*c*(1-c)	A2(P2)B2(P2) / A4(P2)B1(P2)	1/12*c*(1-c)	[A1(P1) + A4(P1) + A2(P2) + A4(P2)]	[B1(P1) + B3(P1) + B2(P2) + B1(P2)]	1/144*(1-c)^2c^2
1239	A2(P1)B2(P1) / A3(P1)B4(P1)	1/12*c*(1-c)	A2(P2)B2(P2) / A4(P2)B1(P2)	1/12*c*(1-c)	[A2(P1) + A3(P1) + A2(P2) + A4(P2)]	[B2(P1) + B4(P1) + B2(P2) + B1(P2)]	1/144*(1-c)^2c^2
1240	A2(P1)B2(P1) / A4(P1)B3(P1)	1/12*c*(1-c)	A2(P2)B2(P2) / A4(P2)B1(P2)	1/12*c*(1-c)	[A2(P1) + A4(P1) + A2(P2) + A4(P2)]	[B2(P1) + B3(P1) + B2(P2) + B1(P2)]	1/144*(1-c)^2c^2
1241	A3(P1)B3(P1) / A1(P1)B2(P1)	1/12*c*(1-c)	A2(P2)B2(P2) / A4(P2)B1(P2)	1/12*c*(1-c)	[A3(P1) + A1(P1) + A2(P2) + A4(P2)]	[B3(P1) + B2(P1) + B2(P2) + B1(P2)]	1/144*(1-c)^2c^2
1242	A4(P1)B4(P1) / A1(P1)B2(P1)	1/12*c*(1-c)	A2(P2)B2(P2) / A4(P2)B1(P2)	1/12*c*(1-c)	[A4(P1) + A1(P1) + A2(P2) + A4(P2)]	[B4(P1) + B2(P1) + B2(P2) + B1(P2)]	1/144*(1-c)^2c^2
1243	A3(P1)B3(P1) / A2(P1)B1(P1)	1/12*c*(1-c)	A2(P2)B2(P2) / A4(P2)B1(P2)	1/12*c*(1-c)	[A3(P1) + A2(P1) + A2(P2) + A4(P2)]	[B3(P1) + B1(P1) + B2(P2) + B1(P2)]	1/144*(1-c)^2c^2
1244	A4(P1)B4(P1) / A2(P1)B1(P1)	1/12*c*(1-c)	A2(P2)B2(P2) / A4(P2)B1(P2)	1/12*c*(1-c)	[A4(P1) + A2(P1) + A2(P2) + A4(P2)]	[B4(P1) + B1(P1) + B2(P2) + B1(P2)]	1/144*(1-c)^2c^2
1245	A1(P1)B1(P1) / A2(P1)B4(P1)	1/12*c*(1-c)	A2(P2)B2(P2) / A4(P2)B1(P2)	1/12*c*(1-c)	[A1(P1) + A2(P1) + A2(P2) + A4(P2)]	[B1(P1) + B4(P1) + B2(P2) + B1(P2)]	1/144*(1-c)^2c^2
1246	A1(P1)B1(P1) / A4(P1)B2(P1)	1/12*c*(1-c)	A2(P2)B2(P2) / A4(P2)B1(P2)	1/12*c*(1-c)	[A1(P1) + A4(P1) + A2(P2) + A4(P2)]	[B1(P1) + B2(P1) + B2(P2) + B1(P2)]	1/144*(1-c)^2c^2
1247	A3(P1)B3(P1) / A2(P1)B4(P1)	1/12*c*(1-c)	A2(P2)B2(P2) / A4(P2)B1(P2)	1/12*c*(1-c)	[A3(P1) + A2(P1) + A2(P2) + A4(P2)]	[B3(P1) + B4(P1) + B2(P2) + B1(P2)]	1/144*(1-c)^2c^2
1248	A3(P1)B3(P1) / A4(P1)B2(P1)	1/12*c*(1-c)	A2(P2)B2(P2) / A4(P2)B1(P2)	1/12*c*(1-c)	[A3(P1) + A4(P1) + A2(P2) + A4(P2)]	[B3(P1) + B2(P1) + B2(P2) + B1(P2)]	1/144*(1-c)^2c^2
1249	A2(P1)B2(P1) / A1(P1)B3(P1)	1/12*c*(1-c)	A2(P2)B2(P2) / A4(P2)B1(P2)	1/12*c*(1-c)	[A2(P1) + A1(P1) + A2(P2) + A4(P2)]	[B2(P1) + B3(P1) + B2(P2) + B1(P2)]	1/144*(1-c)^2c^2
1250	A4(P1)B4(P1) / A1(P1)B3(P1)	1/12*c*(1-c)	A2(P2)B2(P2) / A4(P2)B1(P2)	1/12*c*(1-c)	[A4(P1) + A1(P1) + A2(P2) + A4(P2)]	[B4(P1) + B3(P1) + B2(P2) + B1(P2)]	1/144*(1-c)^2c^2
1251	A2(P1)B2(P1) / A3(P1)B1(P1)	1/12*c*(1-c)	A2(P2)B2(P2) / A4(P2)B1(P2)	1/12*c*(1-c)	[A2(P1) + A3(P1) + A2(P2) + A4(P2)]	[B2(P1) + B1(P1) + B2(P2) + B1(P2)]	1/144*(1-c)^2c^2
1252	A4(P1)B4(P1) / A3(P1)B1(P1)	1/12*c*(1-c)	A2(P2)B2(P2) / A4(P2)B1(P2)	1/12*c*(1-c)	[A4(P1) + A3(P1) + A2(P2) + A4(P2)]	[B4(P1) + B1(P1) + B2(P2) + B1(P2)]	1/144*(1-c)^2c^2
1253	A1(P1)B1(P1) / A2(P1)B3(P1)	1/12*c*(1-c)	A2(P2)B2(P2) / A4(P2)B1(P2)	1/12*c*(1-c)	[A1(P1) + A2(P1) + A2(P2) + A4(P2)]	[B1(P1) + B3(P1) + B2(P2) + B1(P2)]	1/144*(1-c)^2c^2
1254	A1(P1)B1(P1) / A3(P1)B2(P1)	1/12*c*(1-c)	A2(P2)B2(P2) / A4(P2)B1(P2)	1/12*c*(1-c)	[A1(P1) + A3(P1) + A2(P2) + A4(P2)]	[B1(P1) + B2(P1) + B2(P2) + B1(P2)]	1/144*(1-c)^2c^2
1255	A4(P1)B4(P1) / A2(P1)B3(P1)	1/12*c*(1-c)	A2(P2)B2(P2) / A4(P2)B1(P2)	1/12*c*(1-c)	[A4(P1) + A2(P1) + A2(P2) + A4(P2)]	[B4(P1) + B3(P1) + B2(P2) + B1(P2)]	1/144*(1-c)^2c^2
1256	A4(P1)B4(P1) / A3(P1)B2(P1)	1/12*c*(1-c)	A2(P2)B2(P2) / A4(P2)B1(P2)	1/12*c*(1-c)	[A4(P1) + A3(P1) + A2(P2) + A4(P2)]	[B4(P1) + B2(P1) + B2(P2) + B1(P2)]	1/144*(1-c)^2c^2
1257	A2(P1)B2(P1) / A1(P1)B4(P1)	1/12*c*(1-c)	A2(P2)B2(P2) / A4(P2)B1(P2)	1/12*c*(1-c)	[A2(P1) + A1(P1) + A2(P2) + A4(P2)]	[B2(P1) + B4(P1) + B2(P2) + B1(P2)]	1/144*(1-c)^2c^2
1258	A3(P1)B3(P1) / A1(P1)B4(P1)	1/12*c*(1-c)	A2(P2)B2(P2) / A4(P2)B1(P2)	1/12*c*(1-c)	[A3(P1) + A1(P1) + A2(P2) + A4(P2)]	[B3(P1) + B4(P1) + B2(P2) + B1(P2)]	1/144*(1-c)^2c^2
1259	A2(P1)B2(P1) / A4(P1)B1(P1)	1/12*c*(1-c)	A2(P2)B2(P2) / A4(P2)B1(P2)	1/12*c*(1-c)	[A2(P1) + A4(P1) + A2(P2) + A4(P2)]	[B2(P1) + B1(P1) + B2(P2) + B1(P2)]	1/144*(1-c)^2c^2
1260	A3(P1)B3(P1) / A4(P1)B1(P1)	1/12*c*(1-c)	A2(P2)B2(P2) / A4(P2)B1(P2)	1/12*c*(1-c)	[A3(P1) + A4(P1) + A2(P2) + A4(P2)]	[B3(P1) + B1(P1) + B2(P2) + B1(P2)]	1/144*(1-c)^2c^2
1261	A1(P1)B1(P1) / A2(P1)B2(P1)	1/6*(1-c)^2	A3(P2)B3(P2) / A4(P2)B1(P2)	1/12*c*(1-c)	[A1(P1) + A2(P1) + A3(P2) + A4(P2)]	[B1(P1) + B2(P1) + B3(P2) + B1(P2)]	1/72*(1-c)^3c
1262	A1(P1)B1(P1) / A3(P1)B3(P1)	1/6*(1-c)^2	A3(P2)B3(P2) / A4(P2)B1(P2)	1/12*c*(1-c)	[A1(P1) + A3(P1) + A3(P2) + A4(P2)]	[B1(P1) + B3(P1) + B3(P2) + B1(P2)]	1/72*(1-c)^3c
1263	A1(P1)B1(P1) / A4(P1)B4(P1)	1/6*(1-c)^2	A3(P2)B3(P2) / A4(P2)B1(P2)	1/12*c*(1-c)	[A1(P1) + A4(P1) + A3(P2) + A4(P2)]	[B1(P1) + B4(P1) + B3(P2) + B1(P2)]	1/72*(1-c)^3c
1264	A2(P1)B2(P1) / A3(P1)B3(P1)	1/6*(1-c)^2	A3(P2)B3(P2) / A4(P2)B1(P2)	1/12*c*(1-c)	[A2(P1) + A3(P1) + A3(P2) + A4(P2)]	[B2(P1) + B3(P1) + B3(P2) + B1(P2)]	1/72*(1-c)^3c
1265	A2(P1)B2(P1) / A4(P1)B4(P1)	1/6*(1-c)^2	A3(P2)B3(P2) / A4(P2)B1(P2)	1/12*c*(1-c)	[A2(P1) + A4(P1) + A3(P2) + A4(P2)]	[B2(P1) + B4(P1) + B3(P2) + B1(P2)]	1/72*(1-c)^3c
1266	A3(P1)B3(P1) / A4(P1)B4(P1)	1/6*(1-c)^2	A3(P2)B3(P2) / A4(P2)B1(P2)	1/12*c*(1-c)	[A3(P1) + A4(P1) + A3(P2) + A4(P2)]	[B3(P1) + B4(P1) + B3(P2) + B1(P2)]	1/72*(1-c)^3c
1267	A1(P1)B2(P1) / A3(P1)B4(P1)	1/6*c^2	A3(P2)B3(P2) / A4(P2)B1(P2)	1/12*c*(1-c)	[A1(P1) + A3(P1) + A3(P2) + A4(P2)]	[B2(P1) + B4(P1) + B3(P2) + B1(P2)]	1/72*(1-c)c^3
1268	A1(P1)B2(P1) / A4(P1)B3(P1)	1/6*c^2	A3(P2)B3(P2) / A4(P2)B1(P2)	1/12*c*(1-c)	[A1(P1) + A4(P1) + A3(P2) + A4(P2)]	[B2(P1) + B3(P1) + B3(P2) + B1(P2)]	1/72*(1-c)c^3
1269	A2(P1)B1(P1) / A3(P1)B4(P1)	1/6*c^2	A3(P2)B3(P2) / A4(P2)B1(P2)	1/12*c*(1-c)	[A2(P1) + A3(P1) + A3(P2) + A4(P2)]	[B1(P1) + B4(P1) + B3(P2) + B1(P2)]	1/72*(1-c)c^3
1270	A2(P1)B1(P1) / A4(P1)B3(P1)	1/6*c^2	A3(P2)B3(P2) / A4(P2)B1(P2)	1/12*c*(1-c)	[A2(P1) + A4(P1) + A3(P2) + A4(P2)]	[B1(P1) + B3(P1) + B3(P2) + B1(P2)]	1/72*(1-c)c^3
1271	A3(P1)B1(P1) / A4(P1)B2(P1)	1/6*c^2	A3(P2)B3(P2) / A4(P2)B1(P2)	1/12*c*(1-c)	[A3(P1) + A4(P1) + A3(P2) + A4(P2)]	[B1(P1) + B2(P1) + B3(P2) + B1(P2)]	1/72*(1-c)c^3
1272	A1(P1)B3(P1) / A2(P1)B4(P1)	1/6*c^2	A3(P2)B3(P2) / A4(P2)B1(P2)	1/12*c*(1-c)	[A1(P1) + A2(P1) + A3(P2) + A4(P2)]	[B3(P1) + B4(P1) + B3(P2) + B1(P2)]	1/72*(1-c)c^3
1273	A1(P1)B1(P1) / A3(P1)B4(P1)	1/12*c*(1-c)	A3(P2)B3(P2) / A4(P2)B1(P2)	1/12*c*(1-c)	[A1(P1) + A3(P1) + A3(P2) + A4(P2)]	[B1(P1) + B4(P1) + B3(P2) + B1(P2)]	1/144*(1-c)^2c^2
1274	A1(P1)B1(P1) / A4(P1)B3(P1)	1/12*c*(1-c)	A3(P2)B3(P2) / A4(P2)B1(P2)	1/12*c*(1-c)	[A1(P1) + A4(P1) + A3(P2) + A4(P2)]	[B1(P1) + B3(P1) + B3(P2) + B1(P2)]	1/144*(1-c)^2c^2
1275	A2(P1)B2(P1) / A3(P1)B4(P1)	1/12*c*(1-c)	A3(P2)B3(P2) / A4(P2)B1(P2)	1/12*c*(1-c)	[A2(P1) + A3(P1) + A3(P2) + A4(P2)]	[B2(P1) + B4(P1) + B3(P2) + B1(P2)]	1/144*(1-c)^2c^2
1276	A2(P1)B2(P1) / A4(P1)B3(P1)	1/12*c*(1-c)	A3(P2)B3(P2) / A4(P2)B1(P2)	1/12*c*(1-c)	[A2(P1) + A4(P1) + A3(P2) + A4(P2)]	[B2(P1) + B3(P1) + B3(P2) + B1(P2)]	1/144*(1-c)^2c^2
1277	A3(P1)B3(P1) / A1(P1)B2(P1)	1/12*c*(1-c)	A3(P2)B3(P2) / A4(P2)B1(P2)	1/12*c*(1-c)	[A3(P1) + A1(P1) + A3(P2) + A4(P2)]	[B3(P1) + B2(P1) + B3(P2) + B1(P2)]	1/144*(1-c)^2c^2
1278	A4(P1)B4(P1) / A1(P1)B2(P1)	1/12*c*(1-c)	A3(P2)B3(P2) / A4(P2)B1(P2)	1/12*c*(1-c)	[A4(P1) + A1(P1) + A3(P2) + A4(P2)]	[B4(P1) + B2(P1) + B3(P2) + B1(P2)]	1/144*(1-c)^2c^2
1279	A3(P1)B3(P1) / A2(P1)B1(P1)	1/12*c*(1-c)	A3(P2)B3(P2) / A4(P2)B1(P2)	1/12*c*(1-c)	[A3(P1) + A2(P1) + A3(P2) + A4(P2)]	[B3(P1) + B1(P1) + B3(P2) + B1(P2)]	1/144*(1-c)^2c^2
1280	A4(P1)B4(P1) / A2(P1)B1(P1)	1/12*c*(1-c)	A3(P2)B3(P2) / A4(P2)B1(P2)	1/12*c*(1-c)	[A4(P1) + A2(P1) + A3(P2) + A4(P2)]	[B4(P1) + B1(P1) + B3(P2) + B1(P2)]	1/144*(1-c)^2c^2
1281	A1(P1)B1(P1) / A2(P1)B4(P1)	1/12*c*(1-c)	A3(P2)B3(P2) / A4(P2)B1(P2)	1/12*c*(1-c)	[A1(P1) + A2(P1) + A3(P2) + A4(P2)]	[B1(P1) + B4(P1) + B3(P2) + B1(P2)]	1/144*(1-c)^2c^2
1282	A1(P1)B1(P1) / A4(P1)B2(P1)	1/12*c*(1-c)	A3(P2)B3(P2) / A4(P2)B1(P2)	1/12*c*(1-c)	[A1(P1) + A4(P1) + A3(P2) + A4(P2)]	[B1(P1) + B2(P1) + B3(P2) + B1(P2)]	1/144*(1-c)^2c^2
1283	A3(P1)B3(P1) / A2(P1)B4(P1)	1/12*c*(1-c)	A3(P2)B3(P2) / A4(P2)B1(P2)	1/12*c*(1-c)	[A3(P1) + A2(P1) + A3(P2) + A4(P2)]	[B3(P1) + B4(P1) + B3(P2) + B1(P2)]	1/144*(1-c)^2c^2
1284	A3(P1)B3(P1) / A4(P1)B2(P1)	1/12*c*(1-c)	A3(P2)B3(P2) / A4(P2)B1(P2)	1/12*c*(1-c)	[A3(P1) + A4(P1) + A3(P2) + A4(P2)]	[B3(P1) + B2(P1) + B3(P2) + B1(P2)]	1/144*(1-c)^2c^2
1285	A2(P1)B2(P1) / A1(P1)B3(P1)	1/12*c*(1-c)	A3(P2)B3(P2) / A4(P2)B1(P2)	1/12*c*(1-c)	[A2(P1) + A1(P1) + A3(P2) + A4(P2)]	[B2(P1) + B3(P1) + B3(P2) + B1(P2)]	1/144*(1-c)^2c^2
1286	A4(P1)B4(P1) / A1(P1)B3(P1)	1/12*c*(1-c)	A3(P2)B3(P2) / A4(P2)B1(P2)	1/12*c*(1-c)	[A4(P1) + A1(P1) + A3(P2) + A4(P2)]	[B4(P1) + B3(P1) + B3(P2) + B1(P2)]	1/144*(1-c)^2c^2
1287	A2(P1)B2(P1) / A3(P1)B1(P1)	1/12*c*(1-c)	A3(P2)B3(P2) / A4(P2)B1(P2)	1/12*c*(1-c)	[A2(P1) + A3(P1) + A3(P2) + A4(P2)]	[B2(P1) + B1(P1) + B3(P2) + B1(P2)]	1/144*(1-c)^2c^2
1288	A4(P1)B4(P1) / A3(P1)B1(P1)	1/12*c*(1-c)	A3(P2)B3(P2) / A4(P2)B1(P2)	1/12*c*(1-c)	[A4(P1) + A3(P1) + A3(P2) + A4(P2)]	[B4(P1) + B1(P1) + B3(P2) + B1(P2)]	1/144*(1-c)^2c^2
1289	A1(P1)B1(P1) / A2(P1)B3(P1)	1/12*c*(1-c)	A3(P2)B3(P2) / A4(P2)B1(P2)	1/12*c*(1-c)	[A1(P1) + A2(P1) + A3(P2) + A4(P2)]	[B1(P1) + B3(P1) + B3(P2) + B1(P2)]	1/144*(1-c)^2c^2
1290	A1(P1)B1(P1) / A3(P1)B2(P1)	1/12*c*(1-c)	A3(P2)B3(P2) / A4(P2)B1(P2)	1/12*c*(1-c)	[A1(P1) + A3(P1) + A3(P2) + A4(P2)]	[B1(P1) + B2(P1) + B3(P2) + B1(P2)]	1/144*(1-c)^2c^2
1291	A4(P1)B4(P1) / A2(P1)B3(P1)	1/12*c*(1-c)	A3(P2)B3(P2) / A4(P2)B1(P2)	1/12*c*(1-c)	[A4(P1) + A2(P1) + A3(P2) + A4(P2)]	[B4(P1) + B3(P1) + B3(P2) + B1(P2)]	1/144*(1-c)^2c^2
1292	A4(P1)B4(P1) / A3(P1)B2(P1)	1/12*c*(1-c)	A3(P2)B3(P2) / A4(P2)B1(P2)	1/12*c*(1-c)	[A4(P1) + A3(P1) + A3(P2) + A4(P2)]	[B4(P1) + B2(P1) + B3(P2) + B1(P2)]	1/144*(1-c)^2c^2
1293	A2(P1)B2(P1) / A1(P1)B4(P1)	1/12*c*(1-c)	A3(P2)B3(P2) / A4(P2)B1(P2)	1/12*c*(1-c)	[A2(P1) + A1(P1) + A3(P2) + A4(P2)]	[B2(P1) + B4(P1) + B3(P2) + B1(P2)]	1/144*(1-c)^2c^2
1294	A3(P1)B3(P1) / A1(P1)B4(P1)	1/12*c*(1-c)	A3(P2)B3(P2) / A4(P2)B1(P2)	1/12*c*(1-c)	[A3(P1) + A1(P1) + A3(P2) + A4(P2)]	[B3(P1) + B4(P1) + B3(P2) + B1(P2)]	1/144*(1-c)^2c^2
1295	A2(P1)B2(P1) / A4(P1)B1(P1)	1/12*c*(1-c)	A3(P2)B3(P2) / A4(P2)B1(P2)	1/12*c*(1-c)	[A2(P1) + A4(P1) + A3(P2) + A4(P2)]	[B2(P1) + B1(P1) + B3(P2) + B1(P2)]	1/144*(1-c)^2c^2
1296	A3(P1)B3(P1) / A4(P1)B1(P1)	1/12*c*(1-c)	A3(P2)B3(P2) / A4(P2)B1(P2)	1/12*c*(1-c)	[A3(P1) + A4(P1) + A3(P2) + A4(P2)]	[B3(P1) + B1(P1) + B3(P2) + B1(P2)]	1/144*(1-c)^2c^2
