# Supplementary material for: Assessment of segregation variance estimates from derivation, simulations, and empirical data in autotetraploid species exemplified in potato
Source: Genetics. 2026 Feb 6;232(4):iyag031. doi: 10.1093/genetics/iyag031 (PMC13050197; doi:10.1093/genetics/iyag031)
Supplement: iyag031_Supplementary_Data [file iyag031_supplementary_data.zip › Table_S5_GENETICS-2025-308796.xlsx]

## Sheet: Table_S5_prob_136_gametes_quadr
index	Mode	Gamete	Probability
1	1 - AiBi/AiBi	A1B1/A1B1	1/108*27*alpha_A*(1-c)^2
2	1 - AiBi/AiBi	A2B2/A2B2	1/108*27*alpha_A*(1-c)^2
3	1 - AiBi/AiBi	A3B3/A3B3	1/108*27*alpha_A*(1-c)^2
4	1 - AiBi/AiBi	A4B4/A4B4	1/108*27*alpha_A*(1-c)^2
5	2 - AiBj/AiBj	A1B2/A1B2	1/108*3*alpha_A*c^2
6	2 - AiBj/AiBj	A1B3/A1B3	1/108*3*alpha_A*c^2
7	2 - AiBj/AiBj	A1B4/A1B4	1/108*3*alpha_A*c^2
8	2 - AiBj/AiBj	A2B1/A2B1	1/108*3*alpha_A*c^2
9	2 - AiBj/AiBj	A2B3/A2B3	1/108*3*alpha_A*c^2
10	2 - AiBj/AiBj	A2B4/A2B4	1/108*3*alpha_A*c^2
11	2 - AiBj/AiBj	A3B1/A3B1	1/108*3*alpha_A*c^2
12	2 - AiBj/AiBj	A3B2/A3B2	1/108*3*alpha_A*c^2
13	2 - AiBj/AiBj	A3B4/A3B4	1/108*3*alpha_A*c^2
14	2 - AiBj/AiBj	A4B1/A4B1	1/108*3*alpha_A*c^2
15	2 - AiBj/AiBj	A4B2/A4B2	1/108*3*alpha_A*c^2
16	2 - AiBj/AiBj	A4B3/A4B3	1/108*3*alpha_A*c^2
17	3 - AiBi/AiBj	A1B1/A1B2	1/108*18*alpha_A*c*(1-c)
18	3 - AiBi/AiBj	A1B1/A1B3	1/108*18*alpha_A*c*(1-c)
19	3 - AiBi/AiBj	A1B1/A1B4	1/108*18*alpha_A*c*(1-c)
20	3 - AiBi/AiBj	A2B2/A2B1	1/108*18*alpha_A*c*(1-c)
21	3 - AiBi/AiBj	A2B2/A2B3	1/108*18*alpha_A*c*(1-c)
22	3 - AiBi/AiBj	A2B2/A2B4	1/108*18*alpha_A*c*(1-c)
23	3 - AiBi/AiBj	A3B3/A3B1	1/108*18*alpha_A*c*(1-c)
24	3 - AiBi/AiBj	A3B3/A3B2	1/108*18*alpha_A*c*(1-c)
25	3 - AiBi/AiBj	A3B3/A3B4	1/108*18*alpha_A*c*(1-c)
26	3 - AiBi/AiBj	A4B4/A4B1	1/108*18*alpha_A*c*(1-c)
27	3 - AiBi/AiBj	A4B4/A4B2	1/108*18*alpha_A*c*(1-c)
28	3 - AiBi/AiBj	A4B4/A4B3	1/108*18*alpha_A*c*(1-c)
29	4 - AiBj/AiBk	A1B2/A1B3	1/108*6*alpha_A*c^2
30	4 - AiBj/AiBk	A1B2/A1B4	1/108*6*alpha_A*c^2
31	4 - AiBj/AiBk	A1B3/A1B4	1/108*6*alpha_A*c^2
32	4 - AiBj/AiBk	A2B1/A2B3	1/108*6*alpha_A*c^2
33	4 - AiBj/AiBk	A2B1/A2B4	1/108*6*alpha_A*c^2
34	4 - AiBj/AiBk	A2B3/A2B4	1/108*6*alpha_A*c^2
35	4 - AiBj/AiBk	A3B1/A3B2	1/108*6*alpha_A*c^2
36	4 - AiBj/AiBk	A3B1/A3B4	1/108*6*alpha_A*c^2
37	4 - AiBj/AiBk	A3B2/A3B4	1/108*6*alpha_A*c^2
38	4 - AiBj/AiBk	A4B1/A4B2	1/108*6*alpha_A*c^2
39	4 - AiBj/AiBk	A4B1/A4B3	1/108*6*alpha_A*c^2
40	4 - AiBj/AiBk	A4B2/A4B3	1/108*6*alpha_A*c^2
41	5 - AiBi/AjBi	A1B1/A2B1	1/108*6*(1-alpha_A)*c*(1-c)
42	5 - AiBi/AjBi	A1B1/A3B1	1/108*6*(1-alpha_A)*c*(1-c)
43	5 - AiBi/AjBi	A1B1/A4B1	1/108*6*(1-alpha_A)*c*(1-c)
44	5 - AiBi/AjBi	A2B2/A1B2	1/108*6*(1-alpha_A)*c*(1-c)
45	5 - AiBi/AjBi	A2B2/A3B2	1/108*6*(1-alpha_A)*c*(1-c)
46	5 - AiBi/AjBi	A2B2/A4B2	1/108*6*(1-alpha_A)*c*(1-c)
47	5 - AiBi/AjBi	A3B3/A1B3	1/108*6*(1-alpha_A)*c*(1-c)
48	5 - AiBi/AjBi	A3B3/A2B3	1/108*6*(1-alpha_A)*c*(1-c)
49	5 - AiBi/AjBi	A3B3/A4B3	1/108*6*(1-alpha_A)*c*(1-c)
50	5 - AiBi/AjBi	A4B4/A1B4	1/108*6*(1-alpha_A)*c*(1-c)
51	5 - AiBi/AjBi	A4B4/A2B4	1/108*6*(1-alpha_A)*c*(1-c)
52	5 - AiBi/AjBi	A4B4/A3B4	1/108*6*(1-alpha_A)*c*(1-c)
53	6 - AiBj/AkBj	A2B1/A3B1	1/108*2*(1-alpha_A)*c^2
54	6 - AiBj/AkBj	A2B1/A4B1	1/108*2*(1-alpha_A)*c^2
55	6 - AiBj/AkBj	A3B1/A4B1	1/108*2*(1-alpha_A)*c^2
56	6 - AiBj/AkBj	A1B2/A3B2	1/108*2*(1-alpha_A)*c^2
57	6 - AiBj/AkBj	A1B2/A4B2	1/108*2*(1-alpha_A)*c^2
58	6 - AiBj/AkBj	A3B2/A4B2	1/108*2*(1-alpha_A)*c^2
59	6 - AiBj/AkBj	A1B3/A2B3	1/108*2*(1-alpha_A)*c^2
60	6 - AiBj/AkBj	A1B3/A4B3	1/108*2*(1-alpha_A)*c^2
61	6 - AiBj/AkBj	A2B3/A4B3	1/108*2*(1-alpha_A)*c^2
62	6 - AiBj/AkBj	A1B4/A2B4	1/108*2*(1-alpha_A)*c^2
63	6 - AiBj/AkBj	A1B4/A3B4	1/108*2*(1-alpha_A)*c^2
64	6 - AiBj/AkBj	A2B4/A3B4	1/108*2*(1-alpha_A)*c^2
65	7 - AiBi/AjBj	A1B1/A2B2	1/108*18*(1-alpha_A)*(1-c)^2
66	7 - AiBi/AjBj	A1B1/A3B3	1/108*18*(1-alpha_A)*(1-c)^2
67	7 - AiBi/AjBj	A1B1/A4B4	1/108*18*(1-alpha_A)*(1-c)^2
68	7 - AiBi/AjBj	A2B2/A3B3	1/108*18*(1-alpha_A)*(1-c)^2
69	7 - AiBi/AjBj	A2B2/A4B4	1/108*18*(1-alpha_A)*(1-c)^2
70	7 - AiBi/AjBj	A3B3/A4B4	1/108*18*(1-alpha_A)*(1-c)^2
71	8 - AiBi/AjBk	A1B1/A2B3	1/108*6*(1-alpha_A)*c*(1-c)
72	8 - AiBi/AjBk	A1B1/A2B4	1/108*6*(1-alpha_A)*c*(1-c)
73	8 - AiBi/AjBk	A1B1/A3B2	1/108*6*(1-alpha_A)*c*(1-c)
74	8 - AiBi/AjBk	A1B1/A3B4	1/108*6*(1-alpha_A)*c*(1-c)
75	8 - AiBi/AjBk	A1B1/A4B2	1/108*6*(1-alpha_A)*c*(1-c)
76	8 - AiBi/AjBk	A1B1/A4B3	1/108*6*(1-alpha_A)*c*(1-c)
77	8 - AiBi/AjBk	A2B2/A1B3	1/108*6*(1-alpha_A)*c*(1-c)
78	8 - AiBi/AjBk	A2B2/A1B4	1/108*6*(1-alpha_A)*c*(1-c)
79	8 - AiBi/AjBk	A2B2/A3B1	1/108*6*(1-alpha_A)*c*(1-c)
80	8 - AiBi/AjBk	A2B2/A3B4	1/108*6*(1-alpha_A)*c*(1-c)
81	8 - AiBi/AjBk	A2B2/A4B1	1/108*6*(1-alpha_A)*c*(1-c)
82	8 - AiBi/AjBk	A2B2/A4B3	1/108*6*(1-alpha_A)*c*(1-c)
83	8 - AiBi/AjBk	A3B3/A1B2	1/108*6*(1-alpha_A)*c*(1-c)
84	8 - AiBi/AjBk	A3B3/A1B4	1/108*6*(1-alpha_A)*c*(1-c)
85	8 - AiBi/AjBk	A3B3/A2B1	1/108*6*(1-alpha_A)*c*(1-c)
86	8 - AiBi/AjBk	A3B3/A2B4	1/108*6*(1-alpha_A)*c*(1-c)
87	8 - AiBi/AjBk	A3B3/A4B1	1/108*6*(1-alpha_A)*c*(1-c)
88	8 - AiBi/AjBk	A3B3/A4B2	1/108*6*(1-alpha_A)*c*(1-c)
89	8 - AiBi/AjBk	A4B4/A1B2	1/108*6*(1-alpha_A)*c*(1-c)
90	8 - AiBi/AjBk	A4B4/A1B3	1/108*6*(1-alpha_A)*c*(1-c)
91	8 - AiBi/AjBk	A4B4/A2B1	1/108*6*(1-alpha_A)*c*(1-c)
92	8 - AiBi/AjBk	A4B4/A2B3	1/108*6*(1-alpha_A)*c*(1-c)
93	8 - AiBi/AjBk	A4B4/A3B1	1/108*6*(1-alpha_A)*c*(1-c)
94	8 - AiBi/AjBk	A4B4/A3B2	1/108*6*(1-alpha_A)*c*(1-c)
95	9 - AiBj/AjBi	A1B2/A2B1	1/108*2*(1-alpha_A)*c^2
96	9 - AiBj/AjBi	A1B3/A3B1	1/108*2*(1-alpha_A)*c^2
97	9 - AiBj/AjBi	A1B4/A4B1	1/108*2*(1-alpha_A)*c^2
98	9 - AiBj/AjBi	A2B3/A3B2	1/108*2*(1-alpha_A)*c^2
99	9 - AiBj/AjBi	A2B4/A4B2	1/108*2*(1-alpha_A)*c^2
100	9 - AiBj/AjBi	A3B4/A4B3	1/108*2*(1-alpha_A)*c^2
101	10 - AiBj/AjBk	A1B2/A2B3	1/108*2*(1-alpha_A)*c^2
102	10 - AiBj/AjBk	A1B2/A2B4	1/108*2*(1-alpha_A)*c^2
103	10 - AiBj/AjBk	A1B3/A3B2	1/108*2*(1-alpha_A)*c^2
104	10 - AiBj/AjBk	A1B3/A3B4	1/108*2*(1-alpha_A)*c^2
105	10 - AiBj/AjBk	A1B4/A4B2	1/108*2*(1-alpha_A)*c^2
106	10 - AiBj/AjBk	A1B4/A4B3	1/108*2*(1-alpha_A)*c^2
107	10 - AiBj/AjBk	A2B1/A1B3	1/108*2*(1-alpha_A)*c^2
108	10 - AiBj/AjBk	A2B1/A1B4	1/108*2*(1-alpha_A)*c^2
109	10 - AiBj/AjBk	A2B3/A3B1	1/108*2*(1-alpha_A)*c^2
110	10 - AiBj/AjBk	A2B3/A3B4	1/108*2*(1-alpha_A)*c^2
111	10 - AiBj/AjBk	A2B4/A4B1	1/108*2*(1-alpha_A)*c^2
112	10 - AiBj/AjBk	A2B4/A4B3	1/108*2*(1-alpha_A)*c^2
113	10 - AiBj/AjBk	A3B1/A1B2	1/108*2*(1-alpha_A)*c^2
114	10 - AiBj/AjBk	A3B1/A1B4	1/108*2*(1-alpha_A)*c^2
115	10 - AiBj/AjBk	A3B2/A2B1	1/108*2*(1-alpha_A)*c^2
116	10 - AiBj/AjBk	A3B2/A2B4	1/108*2*(1-alpha_A)*c^2
117	10 - AiBj/AjBk	A3B4/A4B1	1/108*2*(1-alpha_A)*c^2
118	10 - AiBj/AjBk	A3B4/A4B2	1/108*2*(1-alpha_A)*c^2
119	10 - AiBj/AjBk	A4B1/A1B2	1/108*2*(1-alpha_A)*c^2
120	10 - AiBj/AjBk	A4B1/A1B3	1/108*2*(1-alpha_A)*c^2
121	10 - AiBj/AjBk	A4B2/A2B1	1/108*2*(1-alpha_A)*c^2
122	10 - AiBj/AjBk	A4B2/A2B3	1/108*2*(1-alpha_A)*c^2
123	10 - AiBj/AjBk	A4B3/A3B1	1/108*2*(1-alpha_A)*c^2
124	10 - AiBj/AjBk	A4B3/A3B2	1/108*2*(1-alpha_A)*c^2
125	11 - AiBj/AkBl	A1B2/A3B4	1/108*2*(1-alpha_A)*c^2
126	11 - AiBj/AkBl	A1B2/A4B3	1/108*2*(1-alpha_A)*c^2
127	11 - AiBj/AkBl	A1B3/A2B4	1/108*2*(1-alpha_A)*c^2
128	11 - AiBj/AkBl	A1B3/A4B2	1/108*2*(1-alpha_A)*c^2
129	11 - AiBj/AkBl	A1B4/A2B3	1/108*2*(1-alpha_A)*c^2
130	11 - AiBj/AkBl	A1B4/A3B2	1/108*2*(1-alpha_A)*c^2
131	11 - AiBj/AkBl	A2B1/A3B4	1/108*2*(1-alpha_A)*c^2
132	11 - AiBj/AkBl	A2B1/A4B3	1/108*2*(1-alpha_A)*c^2
133	11 - AiBj/AkBl	A3B1/A2B4	1/108*2*(1-alpha_A)*c^2
134	11 - AiBj/AkBl	A3B1/A4B2	1/108*2*(1-alpha_A)*c^2
135	11 - AiBj/AkBl	A4B1/A2B3	1/108*2*(1-alpha_A)*c^2
136	11 - AiBj/AkBl	A4B1/A3B2	1/108*2*(1-alpha_A)*c^2
